# Supplementary material for: COMPASS: joint copy number and mutation phylogeny reconstruction from amplicon single-cell sequencing data
Source: Nat Commun. 2023 Aug 15;14:4921. doi: 10.1038/s41467-023-40378-8 (PMC10427627; doi:10.1038/s41467-023-40378-8)
Supplement: Supplementary file 4 — Source data [file 41467_2023_40378_MOESM4_ESM.xlsx]

## Sheet: Fig2A
nnodes	nSNVs	nCNAs	nregions	rhosigma	nodeprob	dropoutrate	doubletrate	seed	method	MP3	MP3-SNV	MP3-CNA	assignmentsAccuracy
6	7	0	30	0	10	0.05	0	0	COMPASS	1	1	1	0.958333
6	7	0	30	0	10	0.05	0	1	COMPASS	1	1	1	0.985333
6	7	0	30	0	10	0.05	0	2	COMPASS	1	1	1	0.978
6	7	0	30	0	10	0.05	0	3	COMPASS	1	1	1	0.985333
6	7	0	30	0	10	0.05	0	4	COMPASS	1	1	1	0.983667
6	7	0	30	0	10	0.05	0	5	COMPASS	1	1	1	0.965
6	7	0	30	0	10	0.05	0	6	COMPASS	1	1	1	0.979333
6	7	0	30	0	10	0.05	0	7	COMPASS	1	1	1	0.978667
6	7	0	30	0	10	0.05	0	8	COMPASS	1	1	1	0.974333
6	7	0	30	0	10	0.05	0	9	COMPASS	1	1	1	0.970333
6	7	0	30	0	10	0.05	0	10	COMPASS	1	1	1	0.968333
6	7	0	30	0	10	0.05	0	11	COMPASS	1	1	1	0.966333
6	7	0	30	0	10	0.05	0	12	COMPASS	1	1	1	0.987333
6	7	0	30	0	10	0.05	0	13	COMPASS	1	1	1	0.976667
6	7	0	30	0	10	0.05	0	14	COMPASS	1	1	1	0.982333
6	7	0	30	0	10	0.05	0	15	COMPASS	1	1	1	0.983667
6	7	0	30	0	10	0.05	0	16	COMPASS	1	1	1	0.977667
6	7	0	30	0	10	0.05	0	17	COMPASS	1	1	1	0.966667
6	7	0	30	0	10	0.05	0	18	COMPASS	1	1	1	0.958667
6	7	0	30	0	10	0.05	0	19	COMPASS	1	1	1	0.974667
6	7	0	30	0	10	0.05	0	20	COMPASS	1	1	1	0.978
6	7	0	30	0	10	0.05	0	21	COMPASS	1	1	1	0.959333
6	7	0	30	0	10	0.05	0	22	COMPASS	1	1	1	0.968333
6	7	0	30	0	10	0.05	0	23	COMPASS	1	1	1	0.979
6	7	0	30	0	10	0.05	0	24	COMPASS	1	1	1	0.973667
6	7	0	30	0	10	0.05	0	25	COMPASS	1	1	1	0.958333
6	7	0	30	0	10	0.05	0	26	COMPASS	1	1	1	0.966333
6	7	0	30	0	10	0.05	0	27	COMPASS	1	1	1	0.972
6	7	0	30	0	10	0.05	0	28	COMPASS	1	1	1	0.958333
6	7	0	30	0	10	0.05	0	29	COMPASS	1	1	1	0.964667
6	7	0	30	0	10	0.05	0	30	COMPASS	1	1	1	0.975
6	7	0	30	0	10	0.05	0	31	COMPASS	1	1	1	0.958
6	7	0	30	0	10	0.05	0	32	COMPASS	1	1	1	0.972333
6	7	0	30	0	10	0.05	0	33	COMPASS	1	1	1	0.981333
6	7	0	30	0	10	0.05	0	34	COMPASS	1	1	1	0.979333
6	7	0	30	0	10	0.05	0	35	COMPASS	1	1	1	0.957667
6	7	0	30	0	10	0.05	0	36	COMPASS	1	1	1	0.963
6	7	0	30	0	10	0.05	0	37	COMPASS	1	1	1	0.957333
6	7	0	30	0	10	0.05	0	38	COMPASS	1	1	1	0.984333
6	7	0	30	0	10	0.05	0	39	COMPASS	1	1	1	0.983
6	7	0	30	0	10	0.05	0	40	COMPASS	1	1	1	0.955333
6	7	0	30	0	10	0.05	0	41	COMPASS	1	1	1	0.983333
6	7	0	30	0	10	0.05	0	42	COMPASS	1	1	1	0.986
6	7	0	30	0	10	0.05	0	43	COMPASS	1	1	1	0.964
6	7	0	30	0	10	0.05	0	44	COMPASS	1	1	1	0.975
6	7	0	30	0	10	0.05	0	45	COMPASS	1	1	1	0.975667
6	7	0	30	0	10	0.05	0	46	COMPASS	1	1	1	0.98
6	7	0	30	0	10	0.05	0	47	COMPASS	1	1	1	0.976667
6	7	0	30	0	10	0.05	0	48	COMPASS	1	1	1	0.967
6	7	0	30	0	10	0.05	0	49	COMPASS	1	1	1	0.971333
6	7	3	30	0	10	0.05	0	0	COMPASS	1	1	0.25	0.866667
6	7	3	30	0	10	0.05	0	1	COMPASS	1	1	1	0.986333
6	7	3	30	0	10	0.05	0	2	COMPASS	1	1	1	0.965333
6	7	3	30	0	10	0.05	0	3	COMPASS	0.89697	1	1	0.782
6	7	3	30	0	10	0.05	0	4	COMPASS	1	1	0.25	0.884
6	7	3	30	0	10	0.05	0	5	COMPASS	1	1	0	0.833
6	7	3	30	0	10	0.05	0	6	COMPASS	0.706147	0.678571	0.25	0.793667
6	7	3	30	0	10	0.05	0	7	COMPASS	1	1	1	0.974667
6	7	3	30	0	10	0.05	0	8	COMPASS	1	1	1	0.983
6	7	3	30	0	10	0.05	0	9	COMPASS	1	1	1	0.961667
6	7	3	30	0	10	0.05	0	10	COMPASS	0.942738	1	0.4	0.812
6	7	3	30	0	10	0.05	0	11	COMPASS	0.771466	1	0	0.685333
6	7	3	30	0	10	0.05	0	12	COMPASS	1	1	0.25	0.780667
6	7	3	30	0	10	0.05	0	13	COMPASS	1	1	0.25	0.835333
6	7	3	30	0	10	0.05	0	14	COMPASS	1	1	1	0.961333
6	7	3	30	0	10	0.05	0	15	COMPASS	1	1	0.25	0.773
6	7	3	30	0	10	0.05	0	16	COMPASS	1	1	0.25	0.861
6	7	3	30	0	10	0.05	0	17	COMPASS	1	1	0.25	0.863
6	7	3	30	0	10	0.05	0	18	COMPASS	1	1	0	0.801667
6	7	3	30	0	10	0.05	0	19	COMPASS	1	1	1	0.966333
6	7	3	30	0	10	0.05	0	20	COMPASS	1	1	1	0.976
6	7	3	30	0	10	0.05	0	21	COMPASS	1	1	1	0.846667
6	7	3	30	0	10	0.05	0	22	COMPASS	1	1	1	0.974
6	7	3	30	0	10	0.05	0	23	COMPASS	1	1	1	0.836
6	7	3	30	0	10	0.05	0	24	COMPASS	1	1	1	0.949333
6	7	3	30	0	10	0.05	0	25	COMPASS	1	1	1	0.971667
6	7	3	30	0	10	0.05	0	26	COMPASS	1	1	1	0.976667
6	7	3	30	0	10	0.05	0	27	COMPASS	1	1	0.25	0.784667
6	7	3	30	0	10	0.05	0	28	COMPASS	1	1	0.25	0.839
6	7	3	30	0	10	0.05	0	29	COMPASS	1	1	0.25	0.821667
6	7	3	30	0	10	0.05	0	30	COMPASS	1	1	0	0.597667
6	7	3	30	0	10	0.05	0	31	COMPASS	1	1	1	0.839667
6	7	3	30	0	10	0.05	0	32	COMPASS	0.854545	1	0.5	0.839667
6	7	3	30	0	10	0.05	0	33	COMPASS	1	1	0.25	0.846667
6	7	3	30	0	10	0.05	0	34	COMPASS	1	1	0.25	0.803667
6	7	3	30	0	10	0.05	0	35	COMPASS	1	1	0.25	0.851667
6	7	3	30	0	10	0.05	0	36	COMPASS	1	1	1	0.957
6	7	3	30	0	10	0.05	0	37	COMPASS	1	1	0.25	0.817667
6	7	3	30	0	10	0.05	0	38	COMPASS	1	1	0	0.847333
6	7	3	30	0	10	0.05	0	39	COMPASS	1	1	1	0.978333
6	7	3	30	0	10	0.05	0	40	COMPASS	1	1	1	0.965667
6	7	3	30	0	10	0.05	0	41	COMPASS	1	1	1	0.969667
6	7	3	30	0	10	0.05	0	42	COMPASS	1	1	1	0.975667
6	7	3	30	0	10	0.05	0	43	COMPASS	1	1	0.25	0.821
6	7	3	30	0	10	0.05	0	44	COMPASS	1	1	0.25	0.816
6	7	3	30	0	10	0.05	0	45	COMPASS	1	1	1	0.937333
6	7	3	30	0	10	0.05	0	46	COMPASS	1	1	0.25	0.927333
6	7	3	30	0	10	0.05	0	47	COMPASS	0.706147	1	0	0.733333
6	7	3	30	0	10	0.05	0	48	COMPASS	1	1	1	0.964
6	7	3	30	0	10	0.05	0	49	COMPASS	1	1	0.25	0.754333
6	7	8	30	0	10	0.05	0	0	COMPASS	1	1	0.416667	0.667
6	7	8	30	0	10	0.05	0	1	COMPASS	1	1	0.416667	0.850333
6	7	8	30	0	10	0.05	0	2	COMPASS	1	1	0.666667	0.878333
6	7	8	30	0	10	0.05	0	3	COMPASS	1	1	0.416667	0.794
6	7	8	30	0	10	0.05	0	4	COMPASS	0.784636	1	0.166667	0.653
6	7	8	30	0	10	0.05	0	5	COMPASS	0.892031	1	0.304054	0.78
6	7	8	30	0	10	0.05	0	6	COMPASS	1	1	1	0.966333
6	7	8	30	0	10	0.05	0	7	COMPASS	1	1	1	0.963333
6	7	8	30	0	10	0.05	0	8	COMPASS	1	1	1	0.956
6	7	8	30	0	10	0.05	0	9	COMPASS	1	1	1	0.988
6	7	8	30	0	10	0.05	0	10	COMPASS	1	1	1	0.978667
6	7	8	30	0	10	0.05	0	11	COMPASS	1	1	0.416667	0.762
6	7	8	30	0	10	0.05	0	12	COMPASS	1	1	1	0.986667
6	7	8	30	0	10	0.05	0	13	COMPASS	1	1	1	0.979333
6	7	8	30	0	10	0.05	0	14	COMPASS	1	1	1	0.966333
6	7	8	30	0	10	0.05	0	15	COMPASS	1	1	0.238095	0.806333
6	7	8	30	0	10	0.05	0	16	COMPASS	1	1	1	0.951667
6	7	8	30	0	10	0.05	0	17	COMPASS	0.589286	1	0.047619	0.806667
6	7	8	30	0	10	0.05	0	18	COMPASS	1	1	0.666667	0.840667
6	7	8	30	0	10	0.05	0	19	COMPASS	1	1	0.333333	0.860667
6	7	8	30	0	10	0.05	0	20	COMPASS	1	1	1	0.965
6	7	8	30	0	10	0.05	0	21	COMPASS	1	1	0.416667	0.874
6	7	8	30	0	10	0.05	0	22	COMPASS	1	1	1	0.956333
6	7	8	30	0	10	0.05	0	23	COMPASS	1	1	1	0.968667
6	7	8	30	0	10	0.05	0	24	COMPASS	1	1	0.666667	0.681
6	7	8	30	0	10	0.05	0	25	COMPASS	1	1	1	0.950333
6	7	8	30	0	10	0.05	0	26	COMPASS	1	1	0.238095	0.806667
6	7	8	30	0	10	0.05	0	27	COMPASS	1	1	1	0.967333
6	7	8	30	0	10	0.05	0	28	COMPASS	1	1	1	0.977
6	7	8	30	0	10	0.05	0	29	COMPASS	1	1	1	0.975333
6	7	8	30	0	10	0.05	0	30	COMPASS	1	1	0.666667	0.818
6	7	8	30	0	10	0.05	0	31	COMPASS	1	1	0.666667	0.824
6	7	8	30	0	10	0.05	0	32	COMPASS	1	1	1	0.964667
6	7	8	30	0	10	0.05	0	33	COMPASS	1	1	1	0.971
6	7	8	30	0	10	0.05	0	34	COMPASS	1	1	0.238095	0.885667
6	7	8	30	0	10	0.05	0	35	COMPASS	1	1	1	0.979
6	7	8	30	0	10	0.05	0	36	COMPASS	1	1	1	0.962667
6	7	8	30	0	10	0.05	0	37	COMPASS	0.28212	1	0	0.479667
6	7	8	30	0	10	0.05	0	38	COMPASS	1	1	0.416667	0.870667
6	7	8	30	0	10	0.05	0	39	COMPASS	1	1	1	0.98
6	7	8	30	0	10	0.05	0	40	COMPASS	1	1	1	0.979
6	7	8	30	0	10	0.05	0	41	COMPASS	0.828571	1	0.714286	0.846667
6	7	8	30	0	10	0.05	0	42	COMPASS	1	1	0.416667	0.871667
6	7	8	30	0	10	0.05	0	43	COMPASS	0.727472	1	0.177515	0.678333
6	7	8	30	0	10	0.05	0	44	COMPASS	0.542135	0.803571	0.0917431	0.559
6	7	8	30	0	10	0.05	0	45	COMPASS	0.932709	0.892857	0.416667	0.704
6	7	8	30	0	10	0.05	0	46	COMPASS	1	1	1	0.969333
6	7	8	30	0	10	0.05	0	47	COMPASS	1	1	1	0.986333
6	7	8	30	0	10	0.05	0	48	COMPASS	1	1	1	0.945333
6	7	8	30	0	10	0.05	0	49	COMPASS	0.67897	0.642857	0.20202	0.799667
6	20	0	30	0	10	0.05	0	0	COMPASS	1	1	1	0.999333
6	20	0	30	0	10	0.05	0	1	COMPASS	1	1	1	0.982
6	20	0	30	0	10	0.05	0	2	COMPASS	1	1	1	1
6	20	0	30	0	10	0.05	0	3	COMPASS	1	1	1	0.999333
6	20	0	30	0	10	0.05	0	4	COMPASS	1	1	1	0.999667
6	20	0	30	0	10	0.05	0	5	COMPASS	1	1	1	0.985333
6	20	0	30	0	10	0.05	0	6	COMPASS	1	1	1	1
6	20	0	30	0	10	0.05	0	7	COMPASS	1	1	1	1
6	20	0	30	0	10	0.05	0	8	COMPASS	1	1	1	0.999667
6	20	0	30	0	10	0.05	0	9	COMPASS	1	1	1	1
6	20	0	30	0	10	0.05	0	10	COMPASS	1	1	1	1
6	20	0	30	0	10	0.05	0	11	COMPASS	1	1	1	0.998
6	20	0	30	0	10	0.05	0	12	COMPASS	1	1	1	1
6	20	0	30	0	10	0.05	0	13	COMPASS	1	1	1	1
6	20	0	30	0	10	0.05	0	14	COMPASS	1	1	1	0.998667
6	20	0	30	0	10	0.05	0	15	COMPASS	1	1	1	1
6	20	0	30	0	10	0.05	0	16	COMPASS	1	1	1	1
6	20	0	30	0	10	0.05	0	17	COMPASS	1	1	1	0.999333
6	20	0	30	0	10	0.05	0	18	COMPASS	1	1	1	1
6	20	0	30	0	10	0.05	0	19	COMPASS	1	1	1	0.999667
6	20	0	30	0	10	0.05	0	20	COMPASS	1	1	1	0.991667
6	20	0	30	0	10	0.05	0	21	COMPASS	1	1	1	0.999333
6	20	0	30	0	10	0.05	0	22	COMPASS	1	1	1	0.990333
6	20	0	30	0	10	0.05	0	23	COMPASS	1	1	1	0.994333
6	20	0	30	0	10	0.05	0	24	COMPASS	1	1	1	1
6	20	0	30	0	10	0.05	0	25	COMPASS	1	1	1	1
6	20	0	30	0	10	0.05	0	26	COMPASS	1	1	1	0.993333
6	20	0	30	0	10	0.05	0	27	COMPASS	1	1	1	1
6	20	0	30	0	10	0.05	0	28	COMPASS	1	1	1	0.999333
6	20	0	30	0	10	0.05	0	29	COMPASS	1	1	1	0.992667
6	20	0	30	0	10	0.05	0	30	COMPASS	1	1	1	1
6	20	0	30	0	10	0.05	0	31	COMPASS	1	1	1	0.999667
6	20	0	30	0	10	0.05	0	32	COMPASS	1	1	1	1
6	20	0	30	0	10	0.05	0	33	COMPASS	1	1	1	0.999667
6	20	0	30	0	10	0.05	0	34	COMPASS	1	1	1	0.998333
6	20	0	30	0	10	0.05	0	35	COMPASS	1	1	1	0.999333
6	20	0	30	0	10	0.05	0	36	COMPASS	1	1	1	0.999
6	20	0	30	0	10	0.05	0	37	COMPASS	1	1	1	1
6	20	0	30	0	10	0.05	0	38	COMPASS	1	1	1	0.999667
6	20	0	30	0	10	0.05	0	39	COMPASS	1	1	1	0.999333
6	20	0	30	0	10	0.05	0	40	COMPASS	1	1	1	0.999
6	20	0	30	0	10	0.05	0	41	COMPASS	1	1	1	0.998667
6	20	0	30	0	10	0.05	0	42	COMPASS	1	1	1	1
6	20	0	30	0	10	0.05	0	43	COMPASS	1	1	1	0.999667
6	20	0	30	0	10	0.05	0	44	COMPASS	1	1	1	0.999333
6	20	0	30	0	10	0.05	0	45	COMPASS	1	1	1	0.999
6	20	0	30	0	10	0.05	0	46	COMPASS	1	1	1	1
6	20	0	30	0	10	0.05	0	47	COMPASS	1	1	1	1
6	20	0	30	0	10	0.05	0	48	COMPASS	1	1	1	0.998667
6	20	0	30	0	10	0.05	0	49	COMPASS	1	1	1	0.999333
6	20	3	30	0	10	0.05	0	0	COMPASS	1	1	1	0.996667
6	20	3	30	0	10	0.05	0	1	COMPASS	1	1	1	0.983
6	20	3	30	0	10	0.05	0	2	COMPASS	1	1	1	0.998333
6	20	3	30	0	10	0.05	0	3	COMPASS	1	1	1	0.999333
6	20	3	30	0	10	0.05	0	4	COMPASS	1	1	1	0.982667
6	20	3	30	0	10	0.05	0	5	COMPASS	1	1	1	0.999667
6	20	3	30	0	10	0.05	0	6	COMPASS	1	1	1	0.989333
6	20	3	30	0	10	0.05	0	7	COMPASS	1	1	1	0.996333
6	20	3	30	0	10	0.05	0	8	COMPASS	1	1	1	0.998
6	20	3	30	0	10	0.05	0	9	COMPASS	1	1	1	0.999333
6	20	3	30	0	10	0.05	0	10	COMPASS	1	1	1	0.999
6	20	3	30	0	10	0.05	0	11	COMPASS	1	1	1	0.999667
6	20	3	30	0	10	0.05	0	12	COMPASS	1	1	1	0.993667
6	20	3	30	0	10	0.05	0	13	COMPASS	1	1	1	0.998667
6	20	3	30	0	10	0.05	0	14	COMPASS	1	1	1	1
6	20	3	30	0	10	0.05	0	15	COMPASS	1	1	1	0.990667
6	20	3	30	0	10	0.05	0	16	COMPASS	1	1	1	0.999333
6	20	3	30	0	10	0.05	0	17	COMPASS	1	1	1	1
6	20	3	30	0	10	0.05	0	18	COMPASS	1	1	1	1
6	20	3	30	0	10	0.05	0	19	COMPASS	1	1	1	0.999333
6	20	3	30	0	10	0.05	0	20	COMPASS	1	1	1	0.990667
6	20	3	30	0	10	0.05	0	21	COMPASS	1	1	1	0.991333
6	20	3	30	0	10	0.05	0	22	COMPASS	1	1	1	0.986333
6	20	3	30	0	10	0.05	0	23	COMPASS	0.950593	1	0.5	0.874
6	20	3	30	0	10	0.05	0	24	COMPASS	1	1	1	0.999667
6	20	3	30	0	10	0.05	0	25	COMPASS	1	1	1	0.999333
6	20	3	30	0	10	0.05	0	26	COMPASS	0.898609	0.884211	0.25	0.999
6	20	3	30	0	10	0.05	0	27	COMPASS	1	1	1	1
6	20	3	30	0	10	0.05	0	28	COMPASS	1	1	1	1
6	20	3	30	0	10	0.05	0	29	COMPASS	1	1	0.25	0.876667
6	20	3	30	0	10	0.05	0	30	COMPASS	1	1	1	0.992333
6	20	3	30	0	10	0.05	0	31	COMPASS	1	1	1	1
6	20	3	30	0	10	0.05	0	32	COMPASS	1	1	1	1
6	20	3	30	0	10	0.05	0	33	COMPASS	1	1	1	1
6	20	3	30	0	10	0.05	0	34	COMPASS	1	1	1	0.999333
6	20	3	30	0	10	0.05	0	35	COMPASS	1	1	1	1
6	20	3	30	0	10	0.05	0	36	COMPASS	1	1	1	0.999667
6	20	3	30	0	10	0.05	0	37	COMPASS	1	1	1	1
6	20	3	30	0	10	0.05	0	38	COMPASS	1	1	1	0.999667
6	20	3	30	0	10	0.05	0	39	COMPASS	1	1	1	0.988
6	20	3	30	0	10	0.05	0	40	COMPASS	1	1	1	0.999667
6	20	3	30	0	10	0.05	0	41	COMPASS	1	1	1	0.999333
6	20	3	30	0	10	0.05	0	42	COMPASS	1	1	1	1
6	20	3	30	0	10	0.05	0	43	COMPASS	1	1	1	1
6	20	3	30	0	10	0.05	0	44	COMPASS	1	1	1	0.999667
6	20	3	30	0	10	0.05	0	45	COMPASS	1	1	1	0.999
6	20	3	30	0	10	0.05	0	46	COMPASS	1	1	1	0.999
6	20	3	30	0	10	0.05	0	47	COMPASS	1	1	1	0.999
6	20	3	30	0	10	0.05	0	48	COMPASS	1	1	1	0.997
6	20	3	30	0	10	0.05	0	49	COMPASS	1	1	1	0.999667
6	20	8	30	0	10	0.05	0	0	COMPASS	1	1	1	0.999667
6	20	8	30	0	10	0.05	0	1	COMPASS	1	1	1	0.998333
6	20	8	30	0	10	0.05	0	2	COMPASS	1	1	1	1
6	20	8	30	0	10	0.05	0	3	COMPASS	1	1	1	1
6	20	8	30	0	10	0.05	0	4	COMPASS	1	1	1	0.993333
6	20	8	30	0	10	0.05	0	5	COMPASS	1	1	1	1
6	20	8	30	0	10	0.05	0	6	COMPASS	1	1	1	0.991
6	20	8	30	0	10	0.05	0	7	COMPASS	1	1	1	1
6	20	8	30	0	10	0.05	0	8	COMPASS	1	1	1	0.999
6	20	8	30	0	10	0.05	0	9	COMPASS	1	1	1	0.999667
6	20	8	30	0	10	0.05	0	10	COMPASS	1	1	1	0.999667
6	20	8	30	0	10	0.05	0	11	COMPASS	1	1	1	0.999667
6	20	8	30	0	10	0.05	0	12	COMPASS	1	1	1	1
6	20	8	30	0	10	0.05	0	13	COMPASS	1	1	1	1
6	20	8	30	0	10	0.05	0	14	COMPASS	0.943927	0.925564	0.666667	0.999
6	20	8	30	0	10	0.05	0	15	COMPASS	1	1	1	0.999667
6	20	8	30	0	10	0.05	0	16	COMPASS	1	1	1	1
6	20	8	30	0	10	0.05	0	17	COMPASS	1	1	1	0.998
6	20	8	30	0	10	0.05	0	18	COMPASS	1	1	0.416667	0.907333
6	20	8	30	0	10	0.05	0	19	COMPASS	1	1	1	0.987667
6	20	8	30	0	10	0.05	0	20	COMPASS	1	1	1	0.989667
6	20	8	30	0	10	0.05	0	21	COMPASS	1	1	1	1
6	20	8	30	0	10	0.05	0	22	COMPASS	1	1	1	0.996333
6	20	8	30	0	10	0.05	0	23	COMPASS	1	1	1	0.998667
6	20	8	30	0	10	0.05	0	24	COMPASS	1	1	1	0.987
6	20	8	30	0	10	0.05	0	25	COMPASS	1	1	1	0.999667
6	20	8	30	0	10	0.05	0	26	COMPASS	1	1	1	1
6	20	8	30	0	10	0.05	0	27	COMPASS	1	1	1	1
6	20	8	30	0	10	0.05	0	28	COMPASS	1	1	1	0.998
6	20	8	30	0	10	0.05	0	29	COMPASS	1	1	1	1
6	20	8	30	0	10	0.05	0	30	COMPASS	1	1	1	0.998333
6	20	8	30	0	10	0.05	0	31	COMPASS	1	1	1	1
6	20	8	30	0	10	0.05	0	32	COMPASS	1	1	1	0.999
6	20	8	30	0	10	0.05	0	33	COMPASS	1	1	1	0.998333
6	20	8	30	0	10	0.05	0	34	COMPASS	1	1	1	0.986333
6	20	8	30	0	10	0.05	0	35	COMPASS	1	1	1	0.999667
6	20	8	30	0	10	0.05	0	36	COMPASS	1	1	1	0.999667
6	20	8	30	0	10	0.05	0	37	COMPASS	1	1	1	1
6	20	8	30	0	10	0.05	0	38	COMPASS	1	1	1	0.999667
6	20	8	30	0	10	0.05	0	39	COMPASS	1	1	1	0.995667
6	20	8	30	0	10	0.05	0	40	COMPASS	1	1	1	0.991
6	20	8	30	0	10	0.05	0	41	COMPASS	0.894174	0.861654	0.666667	0.999667
6	20	8	30	0	10	0.05	0	42	COMPASS	1	1	1	1
6	20	8	30	0	10	0.05	0	43	COMPASS	1	1	1	0.990667
6	20	8	30	0	10	0.05	0	44	COMPASS	1	1	1	0.999667
6	20	8	30	0	10	0.05	0	45	COMPASS	1	1	1	0.999333
6	20	8	30	0	10	0.05	0	46	COMPASS	1	1	1	0.986333
6	20	8	30	0	10	0.05	0	47	COMPASS	1	1	1	0.999
6	20	8	30	0	10	0.05	0	48	COMPASS	1	1	1	0.974667
6	20	8	30	0	10	0.05	0	49	COMPASS	1	1	1	0.999667
6	50	0	30	0	10	0.05	0	0	COMPASS	1	1	1	1
6	50	0	30	0	10	0.05	0	1	COMPASS	1	1	1	1
6	50	0	30	0	10	0.05	0	2	COMPASS	1	1	1	1
6	50	0	30	0	10	0.05	0	3	COMPASS	1	1	1	1
6	50	0	30	0	10	0.05	0	4	COMPASS	1	1	1	1
6	50	0	30	0	10	0.05	0	5	COMPASS	1	1	1	1
6	50	0	30	0	10	0.05	0	6	COMPASS	1	1	1	1
6	50	0	30	0	10	0.05	0	7	COMPASS	1	1	1	1
6	50	0	30	0	10	0.05	0	8	COMPASS	1	1	1	1
6	50	0	30	0	10	0.05	0	9	COMPASS	1	1	1	1
6	50	0	30	0	10	0.05	0	10	COMPASS	1	1	1	1
6	50	0	30	0	10	0.05	0	11	COMPASS	1	1	1	1
6	50	0	30	0	10	0.05	0	12	COMPASS	1	1	1	1
6	50	0	30	0	10	0.05	0	13	COMPASS	1	1	1	1
6	50	0	30	0	10	0.05	0	14	COMPASS	1	1	1	1
6	50	0	30	0	10	0.05	0	15	COMPASS	1	1	1	1
6	50	0	30	0	10	0.05	0	16	COMPASS	1	1	1	1
6	50	0	30	0	10	0.05	0	17	COMPASS	1	1	1	1
6	50	0	30	0	10	0.05	0	18	COMPASS	1	1	1	1
6	50	0	30	0	10	0.05	0	19	COMPASS	1	1	1	1
6	50	0	30	0	10	0.05	0	20	COMPASS	1	1	1	1
6	50	0	30	0	10	0.05	0	21	COMPASS	1	1	1	1
6	50	0	30	0	10	0.05	0	22	COMPASS	1	1	1	1
6	50	0	30	0	10	0.05	0	23	COMPASS	1	1	1	1
6	50	0	30	0	10	0.05	0	24	COMPASS	1	1	1	1
6	50	0	30	0	10	0.05	0	25	COMPASS	1	1	1	1
6	50	0	30	0	10	0.05	0	26	COMPASS	1	1	1	1
6	50	0	30	0	10	0.05	0	27	COMPASS	1	1	1	1
6	50	0	30	0	10	0.05	0	28	COMPASS	1	1	1	1
6	50	0	30	0	10	0.05	0	29	COMPASS	1	1	1	1
6	50	0	30	0	10	0.05	0	30	COMPASS	1	1	1	1
6	50	0	30	0	10	0.05	0	31	COMPASS	1	1	1	1
6	50	0	30	0	10	0.05	0	32	COMPASS	1	1	1	1
6	50	0	30	0	10	0.05	0	33	COMPASS	1	1	1	1
6	50	0	30	0	10	0.05	0	34	COMPASS	1	1	1	1
6	50	0	30	0	10	0.05	0	35	COMPASS	1	1	1	1
6	50	0	30	0	10	0.05	0	36	COMPASS	1	1	1	1
6	50	0	30	0	10	0.05	0	37	COMPASS	1	1	1	1
6	50	0	30	0	10	0.05	0	38	COMPASS	1	1	1	1
6	50	0	30	0	10	0.05	0	39	COMPASS	1	1	1	1
6	50	0	30	0	10	0.05	0	40	COMPASS	1	1	1	1
6	50	0	30	0	10	0.05	0	41	COMPASS	1	1	1	1
6	50	0	30	0	10	0.05	0	42	COMPASS	1	1	1	0.998
6	50	0	30	0	10	0.05	0	43	COMPASS	1	1	1	1
6	50	0	30	0	10	0.05	0	44	COMPASS	1	1	1	1
6	50	0	30	0	10	0.05	0	45	COMPASS	1	1	1	1
6	50	0	30	0	10	0.05	0	46	COMPASS	1	1	1	1
6	50	0	30	0	10	0.05	0	47	COMPASS	1	1	1	1
6	50	0	30	0	10	0.05	0	48	COMPASS	1	1	1	1
6	50	0	30	0	10	0.05	0	49	COMPASS	1	1	1	1
6	50	3	30	0	10	0.05	0	0	COMPASS	1	1	1	1
6	50	3	30	0	10	0.05	0	1	COMPASS	1	1	1	1
6	50	3	30	0	10	0.05	0	2	COMPASS	1	1	1	1
6	50	3	30	0	10	0.05	0	3	COMPASS	1	1	1	1
6	50	3	30	0	10	0.05	0	4	COMPASS	1	1	1	1
6	50	3	30	0	10	0.05	0	5	COMPASS	1	1	1	1
6	50	3	30	0	10	0.05	0	6	COMPASS	1	1	1	1
6	50	3	30	0	10	0.05	0	7	COMPASS	1	1	1	1
6	50	3	30	0	10	0.05	0	8	COMPASS	1	1	1	1
6	50	3	30	0	10	0.05	0	9	COMPASS	1	1	1	1
6	50	3	30	0	10	0.05	0	10	COMPASS	1	1	1	1
6	50	3	30	0	10	0.05	0	11	COMPASS	1	1	1	1
6	50	3	30	0	10	0.05	0	12	COMPASS	1	1	1	1
6	50	3	30	0	10	0.05	0	13	COMPASS	1	1	1	1
6	50	3	30	0	10	0.05	0	14	COMPASS	1	1	1	1
6	50	3	30	0	10	0.05	0	15	COMPASS	1	1	1	1
6	50	3	30	0	10	0.05	0	16	COMPASS	1	1	1	1
6	50	3	30	0	10	0.05	0	17	COMPASS	1	1	1	1
6	50	3	30	0	10	0.05	0	18	COMPASS	1	1	1	1
6	50	3	30	0	10	0.05	0	19	COMPASS	1	1	1	1
6	50	3	30	0	10	0.05	0	20	COMPASS	1	1	1	1
6	50	3	30	0	10	0.05	0	21	COMPASS	1	1	1	1
6	50	3	30	0	10	0.05	0	22	COMPASS	1	1	1	1
6	50	3	30	0	10	0.05	0	23	COMPASS	1	1	1	1
6	50	3	30	0	10	0.05	0	24	COMPASS	1	1	1	1
6	50	3	30	0	10	0.05	0	25	COMPASS	1	1	1	1
6	50	3	30	0	10	0.05	0	26	COMPASS	1	1	1	1
6	50	3	30	0	10	0.05	0	27	COMPASS	1	1	1	1
6	50	3	30	0	10	0.05	0	28	COMPASS	1	1	1	1
6	50	3	30	0	10	0.05	0	29	COMPASS	1	1	1	1
6	50	3	30	0	10	0.05	0	30	COMPASS	1	1	1	1
6	50	3	30	0	10	0.05	0	31	COMPASS	1	1	1	1
6	50	3	30	0	10	0.05	0	32	COMPASS	1	1	1	1
6	50	3	30	0	10	0.05	0	33	COMPASS	1	1	1	1
6	50	3	30	0	10	0.05	0	34	COMPASS	1	1	1	1
6	50	3	30	0	10	0.05	0	35	COMPASS	1	1	1	1
6	50	3	30	0	10	0.05	0	36	COMPASS	1	1	1	1
6	50	3	30	0	10	0.05	0	37	COMPASS	1	1	1	1
6	50	3	30	0	10	0.05	0	38	COMPASS	1	1	1	1
6	50	3	30	0	10	0.05	0	39	COMPASS	1	1	1	1
6	50	3	30	0	10	0.05	0	40	COMPASS	1	1	1	1
6	50	3	30	0	10	0.05	0	41	COMPASS	1	1	1	1
6	50	3	30	0	10	0.05	0	42	COMPASS	1	1	1	0.999333
6	50	3	30	0	10	0.05	0	43	COMPASS	1	1	1	1
6	50	3	30	0	10	0.05	0	44	COMPASS	1	1	1	1
6	50	3	30	0	10	0.05	0	45	COMPASS	1	1	1	1
6	50	3	30	0	10	0.05	0	46	COMPASS	1	1	1	1
6	50	3	30	0	10	0.05	0	47	COMPASS	1	1	1	1
6	50	3	30	0	10	0.05	0	48	COMPASS	1	1	1	1
6	50	3	30	0	10	0.05	0	49	COMPASS	0.96273	0.960672	0.25	1
6	50	8	30	0	10	0.05	0	0	COMPASS	0.955258	0.9503	0.666667	1
6	50	8	30	0	10	0.05	0	1	COMPASS	1	1	1	1
6	50	8	30	0	10	0.05	0	2	COMPASS	1	1	1	1
6	50	8	30	0	10	0.05	0	3	COMPASS	1	1	1	1
6	50	8	30	0	10	0.05	0	4	COMPASS	1	1	1	1
6	50	8	30	0	10	0.05	0	5	COMPASS	1	1	1	1
6	50	8	30	0	10	0.05	0	6	COMPASS	1	1	1	1
6	50	8	30	0	10	0.05	0	7	COMPASS	1	1	1	1
6	50	8	30	0	10	0.05	0	8	COMPASS	1	1	1	1
6	50	8	30	0	10	0.05	0	9	COMPASS	0.962874	0.958031	0.666667	1
6	50	8	30	0	10	0.05	0	10	COMPASS	1	1	1	1
6	50	8	30	0	10	0.05	0	11	COMPASS	1	1	1	1
6	50	8	30	0	10	0.05	0	12	COMPASS	1	1	1	1
6	50	8	30	0	10	0.05	0	13	COMPASS	1	1	1	1
6	50	8	30	0	10	0.05	0	14	COMPASS	1	1	1	1
6	50	8	30	0	10	0.05	0	15	COMPASS	1	1	1	1
6	50	8	30	0	10	0.05	0	16	COMPASS	1	1	1	1
6	50	8	30	0	10	0.05	0	17	COMPASS	1	1	1	1
6	50	8	30	0	10	0.05	0	18	COMPASS	1	1	1	1
6	50	8	30	0	10	0.05	0	19	COMPASS	1	1	1	1
6	50	8	30	0	10	0.05	0	20	COMPASS	1	1	1	1
6	50	8	30	0	10	0.05	0	21	COMPASS	1	1	1	1
6	50	8	30	0	10	0.05	0	22	COMPASS	1	1	1	1
6	50	8	30	0	10	0.05	0	23	COMPASS	1	1	1	1
6	50	8	30	0	10	0.05	0	24	COMPASS	1	1	1	1
6	50	8	30	0	10	0.05	0	25	COMPASS	1	1	1	1
6	50	8	30	0	10	0.05	0	26	COMPASS	1	1	1	1
6	50	8	30	0	10	0.05	0	27	COMPASS	1	1	1	1
6	50	8	30	0	10	0.05	0	28	COMPASS	1	1	1	1
6	50	8	30	0	10	0.05	0	29	COMPASS	1	1	1	1
6	50	8	30	0	10	0.05	0	30	COMPASS	1	1	1	1
6	50	8	30	0	10	0.05	0	31	COMPASS	1	1	1	1
6	50	8	30	0	10	0.05	0	32	COMPASS	1	1	1	1
6	50	8	30	0	10	0.05	0	33	COMPASS	1	1	1	1
6	50	8	30	0	10	0.05	0	34	COMPASS	1	1	1	1
6	50	8	30	0	10	0.05	0	35	COMPASS	1	1	1	1
6	50	8	30	0	10	0.05	0	36	COMPASS	1	1	1	1
6	50	8	30	0	10	0.05	0	37	COMPASS	1	1	1	1
6	50	8	30	0	10	0.05	0	38	COMPASS	1	1	1	1
6	50	8	30	0	10	0.05	0	39	COMPASS	1	1	1	1
6	50	8	30	0	10	0.05	0	40	COMPASS	1	1	1	1
6	50	8	30	0	10	0.05	0	41	COMPASS	1	1	1	1
6	50	8	30	0	10	0.05	0	42	COMPASS	1	1	1	0.999667
6	50	8	30	0	10	0.05	0	43	COMPASS	1	1	1	1
6	50	8	30	0	10	0.05	0	44	COMPASS	1	1	1	1
6	50	8	30	0	10	0.05	0	45	COMPASS	0.947737	0.941176	0.666667	1
6	50	8	30	0	10	0.05	0	46	COMPASS	1	1	1	1
6	50	8	30	0	10	0.05	0	47	COMPASS	1	1	1	1
6	50	8	30	0	10	0.05	0	48	COMPASS	1	1	1	1
6	50	8	30	0	10	0.05	0	49	COMPASS	1	1	1	1
6	7	0	30	0	10	0.05	0	0	BITSC2	1	1	1	0.96
6	7	0	30	0	10	0.05	0	1	BITSC2	0.892857	0.892857	1	0.835
6	7	0	30	0	10	0.05	0	2	BITSC2	1	1	1	0.95
6	7	0	30	0	10	0.05	0	3	BITSC2	1	1	1	0.945
6	7	0	30	0	10	0.05	0	4	BITSC2	1	1	1	0.95
6	7	0	30	0	10	0.05	0	5	BITSC2	0.803571	0.803571	1	0.695
6	7	0	30	0	10	0.05	0	6	BITSC2	0.803571	0.803571	1	0.835
6	7	0	30	0	10	0.05	0	7	BITSC2	0.892857	0.892857	1	0.875
6	7	0	30	0	10	0.05	0	8	BITSC2	1	1	1	0.975
6	7	0	30	0	10	0.05	0	9	BITSC2	0.607143	0.696429	1	0.81
6	7	0	30	0	10	0.05	0	10	BITSC2	1	1	1	0.94
6	7	0	30	0	10	0.05	0	11	BITSC2	0.803571	0.803571	1	0.82
6	7	0	30	0	10	0.05	0	12	BITSC2	1	1	1	0.98
6	7	0	30	0	10	0.05	0	13	BITSC2	1	1	1	0.95
6	7	0	30	0	10	0.05	0	14	BITSC2	1	1	1	0.975
6	7	0	30	0	10	0.05	0	15	BITSC2	0.803571	0.803571	1	0.835
6	7	0	30	0	10	0.05	0	16	BITSC2	1	1	1	0.975
6	7	0	30	0	10	0.05	0	17	BITSC2	1	1	1	0.96
6	7	0	30	0	10	0.05	0	18	BITSC2	1	1	1	0.96
6	7	0	30	0	10	0.05	0	19	BITSC2	1	1	1	0.98
6	7	0	30	0	10	0.05	0	20	BITSC2	1	1	1	0.965
6	7	0	30	0	10	0.05	0	21	BITSC2	1	1	1	0.965
6	7	0	30	0	10	0.05	0	22	BITSC2	0.803571	0.803571	1	0.845
6	7	0	30	0	10	0.05	0	23	BITSC2	1	1	1	0.98
6	7	0	30	0	10	0.05	0	24	BITSC2	1	1	1	0.99
6	7	0	30	0	10	0.05	0	25	BITSC2	1	1	1	0.935
6	7	0	30	0	10	0.05	0	26	BITSC2	1	1	1	0.965
6	7	0	30	0	10	0.05	0	27	BITSC2	1	1	1	0.96
6	7	0	30	0	10	0.05	0	28	BITSC2	1	1	1	0.94
6	7	0	30	0	10	0.05	0	29	BITSC2	1	1	1	0.975
6	7	0	30	0	10	0.05	0	30	BITSC2	1	1	1	0.98
6	7	0	30	0	10	0.05	0	31	BITSC2	1	1	1	0.915
6	7	0	30	0	10	0.05	0	32	BITSC2	0.571429	0.571429	1	0.725
6	7	0	30	0	10	0.05	0	33	BITSC2	1	1	1	0.985
6	7	0	30	0	10	0.05	0	34	BITSC2	1	1	1	0.975
6	7	0	30	0	10	0.05	0	35	BITSC2	1	1	1	0.96
6	7	0	30	0	10	0.05	0	36	BITSC2	1	1	1	0.955
6	7	0	30	0	10	0.05	0	37	BITSC2	0.803571	0.803571	1	0.845
6	7	0	30	0	10	0.05	0	38	BITSC2	1	1	1	0.98
6	7	0	30	0	10	0.05	0	39	BITSC2	1	1	1	0.965
6	7	0	30	0	10	0.05	0	40	BITSC2	1	1	1	0.915
6	7	0	30	0	10	0.05	0	41	BITSC2	0.642857	0.642857	1	0.795
6	7	0	30	0	10	0.05	0	42	BITSC2	1	1	1	0.98
6	7	0	30	0	10	0.05	0	43	BITSC2	0.892857	0.892857	1	0.765
6	7	0	30	0	10	0.05	0	44	BITSC2	0.785714	0.785714	1	0.815
6	7	0	30	0	10	0.05	0	45	BITSC2	0.678571	0.678571	1	0.815
6	7	0	30	0	10	0.05	0	46	BITSC2	1	1	1	0.965
6	7	0	30	0	10	0.05	0	47	BITSC2	1	1	1	0.97
6	7	0	30	0	10	0.05	0	48	BITSC2	1	1	1	0.945
6	7	0	30	0	10	0.05	0	49	BITSC2	0.803571	0.803571	1	0.77
6	7	3	30	0	10	0.05	0	0	BITSC2	1	1	0.25	0.865
6	7	3	30	0	10	0.05	0	1	BITSC2	1	1	1	0.975
6	7	3	30	0	10	0.05	0	2	BITSC2	1	1	1	0.965
6	7	3	30	0	10	0.05	0	3	BITSC2	0.848485	0.892857	1	0.795
6	7	3	30	0	10	0.05	0	4	BITSC2	1	1	0.25	0.895
6	7	3	30	0	10	0.05	0	5	BITSC2	1	1	1	0.925
6	7	3	30	0	10	0.05	0	6	BITSC2	0.427535	0.678571	0	0.6
6	7	3	30	0	10	0.05	0	7	BITSC2	1	1	1	0.99
6	7	3	30	0	10	0.05	0	8	BITSC2	0.818182	0.732143	1	0.985
6	7	3	30	0	10	0.05	0	9	BITSC2	1	1	1	0.965
6	7	3	30	0	10	0.05	0	10	BITSC2	0.945455	1	1	0.78
6	7	3	30	0	10	0.05	0	11	BITSC2	0.715152	0.803571	0.5	0.745
6	7	3	30	0	10	0.05	0	12	BITSC2	0.89697	1	1	0.805
6	7	3	30	0	10	0.05	0	13	BITSC2	1	1	1	0.925
6	7	3	30	0	10	0.05	0	14	BITSC2	0.787879	1	0.5	0.81
6	7	3	30	0	10	0.05	0	15	BITSC2	0.854545	1	0.5	0.77
6	7	3	30	0	10	0.05	0	16	BITSC2	1	1	1	0.88
6	7	3	30	0	10	0.05	0	17	BITSC2	1	1	0.25	0.82
6	7	3	30	0	10	0.05	0	18	BITSC2	1	1	1	0.91
6	7	3	30	0	10	0.05	0	19	BITSC2	1	1	1	0.975
6	7	3	30	0	10	0.05	0	20	BITSC2	1	1	1	0.975
6	7	3	30	0	10	0.05	0	21	BITSC2	1	1	1	0.965
6	7	3	30	0	10	0.05	0	22	BITSC2	1	1	1	0.97
6	7	3	30	0	10	0.05	0	23	BITSC2	1	1	1	0.92
6	7	3	30	0	10	0.05	0	24	BITSC2	1	1	1	0.925
6	7	3	30	0	10	0.05	0	25	BITSC2	1	1	0.25	0.875
6	7	3	30	0	10	0.05	0	26	BITSC2	1	1	0.25	0.845
6	7	3	30	0	10	0.05	0	27	BITSC2	1	1	0.25	0.84
6	7	3	30	0	10	0.05	0	28	BITSC2	1	1	1	0.93
6	7	3	30	0	10	0.05	0	29	BITSC2	1	1	1	0.935
6	7	3	30	0	10	0.05	0	30	BITSC2	0.816601	0.732143	0.25	0.795
6	7	3	30	0	10	0.05	0	31	BITSC2	1	1	1	0.91
6	7	3	30	0	10	0.05	0	32	BITSC2	1	1	1	0.91
6	7	3	30	0	10	0.05	0	33	BITSC2	1	1	0.25	0.885
6	7	3	30	0	10	0.05	0	34	BITSC2	1	1	0.25	0.81
6	7	3	30	0	10	0.05	0	35	BITSC2	1	1	0.25	0.87
6	7	3	30	0	10	0.05	0	36	BITSC2	1	1	1	0.965
6	7	3	30	0	10	0.05	0	37	BITSC2	0.854545	0.803571	1	0.74
6	7	3	30	0	10	0.05	0	38	BITSC2	0.909796	0.892857	0	0.835
6	7	3	30	0	10	0.05	0	39	BITSC2	0.89697	0.767857	1	0.8
6	7	3	30	0	10	0.05	0	40	BITSC2	1	1	1	0.965
6	7	3	30	0	10	0.05	0	41	BITSC2	1	1	0	0.785
6	7	3	30	0	10	0.05	0	42	BITSC2	1	1	1	0.975
6	7	3	30	0	10	0.05	0	43	BITSC2	1	1	1	0.87
6	7	3	30	0	10	0.05	0	44	BITSC2	1	1	0.25	0.79
6	7	3	30	0	10	0.05	0	45	BITSC2	1	1	1	0.93
6	7	3	30	0	10	0.05	0	46	BITSC2	1	1	1	0.905
6	7	3	30	0	10	0.05	0	47	BITSC2	1	1	0.25	0.79
6	7	3	30	0	10	0.05	0	48	BITSC2	1	1	0.25	0.94
6	7	3	30	0	10	0.05	0	49	BITSC2	1	1	1	0.91
6	7	8	30	0	10	0.05	0	0	BITSC2	1	1	1	0.9
6	7	8	30	0	10	0.05	0	1	BITSC2	1	1	0.666667	0.945
6	7	8	30	0	10	0.05	0	2	BITSC2	0.91835	1	0.666667	0.88
6	7	8	30	0	10	0.05	0	3	BITSC2	1	1	1	0.98
6	7	8	30	0	10	0.05	0	4	BITSC2	0.807143	1	0.607143	0.83
6	7	8	30	0	10	0.05	0	5	BITSC2	1	1	0.666667	0.97
6	7	8	30	0	10	0.05	0	6	BITSC2	1	1	0.666667	0.975
6	7	8	30	0	10	0.05	0	7	BITSC2	1	1	1	0.98
6	7	8	30	0	10	0.05	0	8	BITSC2	1	1	0.916667	0.985
6	7	8	30	0	10	0.05	0	9	BITSC2	1	1	0.666667	0.99
6	7	8	30	0	10	0.05	0	10	BITSC2	1	1	0.666667	0.98
6	7	8	30	0	10	0.05	0	11	BITSC2	1	1	0.416667	0.71
6	7	8	30	0	10	0.05	0	12	BITSC2	0.88684	0.892857	0.238095	0.74
6	7	8	30	0	10	0.05	0	13	BITSC2	1	1	1	0.98
6	7	8	30	0	10	0.05	0	14	BITSC2	0.866071	1	0.714286	0.925
6	7	8	30	0	10	0.05	0	15	BITSC2	1	1	1	0.96
6	7	8	30	0	10	0.05	0	16	BITSC2	1	1	0.666667	0.955
6	7	8	30	0	10	0.05	0	17	BITSC2	0.904118	0.803571	0.416667	0.99
6	7	8	30	0	10	0.05	0	18	BITSC2	0.799858	0.803571	0.535714	0.8
6	7	8	30	0	10	0.05	0	19	BITSC2	1	1	0.416667	0.885
6	7	8	30	0	10	0.05	0	20	BITSC2	0.814286	1	0.666667	0.975
6	7	8	30	0	10	0.05	0	21	BITSC2	1	1	1	0.99
6	7	8	30	0	10	0.05	0	22	BITSC2	1	1	0.666667	0.955
6	7	8	30	0	10	0.05	0	23	BITSC2	1	1	1	0.975
6	7	8	30	0	10	0.05	0	24	BITSC2	0.817857	0.642857	1	0.91
6	7	8	30	0	10	0.05	0	25	BITSC2	1	1	1	0.945
6	7	8	30	0	10	0.05	0	26	BITSC2	0.726786	1	0.738095	0.785
6	7	8	30	0	10	0.05	0	27	BITSC2	1	1	1	0.98
6	7	8	30	0	10	0.05	0	28	BITSC2	1	1	1	0.985
6	7	8	30	0	10	0.05	0	29	BITSC2	1	1	0.666667	0.965
6	7	8	30	0	10	0.05	0	30	BITSC2	0.910714	0.892857	1	0.955
6	7	8	30	0	10	0.05	0	31	BITSC2	1	1	0.666667	0.835
6	7	8	30	0	10	0.05	0	32	BITSC2	0.85	1	0.785714	0.97
6	7	8	30	0	10	0.05	0	33	BITSC2	1	1	0.595238	0.975
6	7	8	30	0	10	0.05	0	34	BITSC2	0.816318	0.803571	0.357143	0.7
6	7	8	30	0	10	0.05	0	35	BITSC2	1	1	0.666667	0.985
6	7	8	30	0	10	0.05	0	36	BITSC2	0.650969	0.732143	0.380952	0.805
6	7	8	30	0	10	0.05	0	37	BITSC2	1	1	0.416667	0.815
6	7	8	30	0	10	0.05	0	38	BITSC2	1	1	1	0.94
6	7	8	30	0	10	0.05	0	39	BITSC2	1	1	1	0.995
6	7	8	30	0	10	0.05	0	40	BITSC2	1	1	1	0.995
6	7	8	30	0	10	0.05	0	41	BITSC2	1	1	0.916667	0.99
6	7	8	30	0	10	0.05	0	42	BITSC2	1	1	0.238095	0.85
6	7	8	30	0	10	0.05	0	43	BITSC2	0.910714	1	0.916667	0.92
6	7	8	30	0	10	0.05	0	44	BITSC2	0.91835	1	0.488095	0.91
6	7	8	30	0	10	0.05	0	45	BITSC2	0.662806	0.535714	0.238095	0.655
6	7	8	30	0	10	0.05	0	46	BITSC2	1	1	0.666667	0.97
6	7	8	30	0	10	0.05	0	47	BITSC2	0.745358	0.625	0.238095	0.655
6	7	8	30	0	10	0.05	0	48	BITSC2	1	1	0.666667	0.865
6	7	8	30	0	10	0.05	0	49	BITSC2	1	1	0.238095	0.82
6	20	0	30	0	10	0.05	0	0	BITSC2	1	1	1	1
6	20	0	30	0	10	0.05	0	1	BITSC2	1	1	1	0.99
6	20	0	30	0	10	0.05	0	2	BITSC2	1	1	1	1
6	20	0	30	0	10	0.05	0	3	BITSC2	1	1	1	1
6	20	0	30	0	10	0.05	0	4	BITSC2	1	1	1	1
6	20	0	30	0	10	0.05	0	5	BITSC2	1	1	1	0.98
6	20	0	30	0	10	0.05	0	6	BITSC2	1	1	1	1
6	20	0	30	0	10	0.05	0	7	BITSC2	1	1	1	1
6	20	0	30	0	10	0.05	0	8	BITSC2	1	1	1	1
6	20	0	30	0	10	0.05	0	9	BITSC2	1	1	1	1
6	20	0	30	0	10	0.05	0	10	BITSC2	1	1	1	1
6	20	0	30	0	10	0.05	0	11	BITSC2	1	1	1	1
6	20	0	30	0	10	0.05	0	12	BITSC2	1	1	1	1
6	20	0	30	0	10	0.05	0	13	BITSC2	1	1	1	1
6	20	0	30	0	10	0.05	0	14	BITSC2	1	1	1	1
6	20	0	30	0	10	0.05	0	15	BITSC2	1	1	1	1
6	20	0	30	0	10	0.05	0	16	BITSC2	1	1	1	1
6	20	0	30	0	10	0.05	0	17	BITSC2	1	1	1	0.995
6	20	0	30	0	10	0.05	0	18	BITSC2	1	1	1	1
6	20	0	30	0	10	0.05	0	19	BITSC2	0.790226	0.790226	1	0.925
6	20	0	30	0	10	0.05	0	20	BITSC2	0.915789	0.915789	1	0.845
6	20	0	30	0	10	0.05	0	21	BITSC2	1	1	1	1
6	20	0	30	0	10	0.05	0	22	BITSC2	1	1	1	0.985
6	20	0	30	0	10	0.05	0	23	BITSC2	1	1	1	0.99
6	20	0	30	0	10	0.05	0	24	BITSC2	1	1	1	1
6	20	0	30	0	10	0.05	0	25	BITSC2	1	1	1	1
6	20	0	30	0	10	0.05	0	26	BITSC2	1	1	1	0.995
6	20	0	30	0	10	0.05	0	27	BITSC2	1	1	1	1
6	20	0	30	0	10	0.05	0	28	BITSC2	1	1	1	1
6	20	0	30	0	10	0.05	0	29	BITSC2	1	1	1	0.99
6	20	0	30	0	10	0.05	0	30	BITSC2	1	1	1	1
6	20	0	30	0	10	0.05	0	31	BITSC2	1	1	1	1
6	20	0	30	0	10	0.05	0	32	BITSC2	1	1	1	1
6	20	0	30	0	10	0.05	0	33	BITSC2	1	1	1	1
6	20	0	30	0	10	0.05	0	34	BITSC2	1	1	1	0.965
6	20	0	30	0	10	0.05	0	35	BITSC2	1	1	1	1
6	20	0	30	0	10	0.05	0	36	BITSC2	1	1	1	1
6	20	0	30	0	10	0.05	0	37	BITSC2	1	1	1	1
6	20	0	30	0	10	0.05	0	38	BITSC2	1	1	1	0.995
6	20	0	30	0	10	0.05	0	39	BITSC2	1	1	1	0.995
6	20	0	30	0	10	0.05	0	40	BITSC2	1	1	1	1
6	20	0	30	0	10	0.05	0	41	BITSC2	1	1	1	0.995
6	20	0	30	0	10	0.05	0	42	BITSC2	1	1	1	1
6	20	0	30	0	10	0.05	0	43	BITSC2	1	1	1	0.995
6	20	0	30	0	10	0.05	0	44	BITSC2	1	1	1	0.995
6	20	0	30	0	10	0.05	0	45	BITSC2	1	1	1	1
6	20	0	30	0	10	0.05	0	46	BITSC2	1	1	1	1
6	20	0	30	0	10	0.05	0	47	BITSC2	1	1	1	1
6	20	0	30	0	10	0.05	0	48	BITSC2	0.819549	0.819549	1	0.87
6	20	0	30	0	10	0.05	0	49	BITSC2	1	1	1	1
6	20	3	30	0	10	0.05	0	0	BITSC2	1	1	1	0.995
6	20	3	30	0	10	0.05	0	1	BITSC2	1	1	0.25	0.985
6	20	3	30	0	10	0.05	0	2	BITSC2	1	1	1	1
6	20	3	30	0	10	0.05	0	3	BITSC2	1	1	0.25	1
6	20	3	30	0	10	0.05	0	4	BITSC2	1	1	1	0.99
6	20	3	30	0	10	0.05	0	5	BITSC2	0.985216	1	0	0.995
6	20	3	30	0	10	0.05	0	6	BITSC2	1	1	1	0.99
6	20	3	30	0	10	0.05	0	7	BITSC2	1	1	1	1
6	20	3	30	0	10	0.05	0	8	BITSC2	0.907609	1	0.25	0.995
6	20	3	30	0	10	0.05	0	9	BITSC2	1	1	0.25	1
6	20	3	30	0	10	0.05	0	10	BITSC2	1	1	1	1
6	20	3	30	0	10	0.05	0	11	BITSC2	1	1	0.25	1
6	20	3	30	0	10	0.05	0	12	BITSC2	1	1	0.25	0.995
6	20	3	30	0	10	0.05	0	13	BITSC2	1	1	0.25	1
6	20	3	30	0	10	0.05	0	14	BITSC2	1	1	0.25	1
6	20	3	30	0	10	0.05	0	15	BITSC2	1	1	0.25	0.995
6	20	3	30	0	10	0.05	0	16	BITSC2	1	1	1	1
6	20	3	30	0	10	0.05	0	17	BITSC2	1	1	1	0.995
6	20	3	30	0	10	0.05	0	18	BITSC2	1	1	0.25	1
6	20	3	30	0	10	0.05	0	19	BITSC2	1	1	0	1
6	20	3	30	0	10	0.05	0	20	BITSC2	0.890755	0.895489	0	0.825
6	20	3	30	0	10	0.05	0	21	BITSC2	1	1	0.25	0.995
6	20	3	30	0	10	0.05	0	22	BITSC2	1	1	0	0.975
6	20	3	30	0	10	0.05	0	23	BITSC2	1	1	0.25	0.94
6	20	3	30	0	10	0.05	0	24	BITSC2	1	1	1	1
6	20	3	30	0	10	0.05	0	25	BITSC2	1	1	1	1
6	20	3	30	0	10	0.05	0	26	BITSC2	0.935864	1	0.25	1
6	20	3	30	0	10	0.05	0	27	BITSC2	1	1	0.25	1
6	20	3	30	0	10	0.05	0	28	BITSC2	1	1	1	1
6	20	3	30	0	10	0.05	0	29	BITSC2	1	1	0.25	0.885
6	20	3	30	0	10	0.05	0	30	BITSC2	0.968874	0.985714	1	1
6	20	3	30	0	10	0.05	0	31	BITSC2	1	1	1	1
6	20	3	30	0	10	0.05	0	32	BITSC2	1	1	1	1
6	20	3	30	0	10	0.05	0	33	BITSC2	1	1	0.25	1
6	20	3	30	0	10	0.05	0	34	BITSC2	1	1	0	1
6	20	3	30	0	10	0.05	0	35	BITSC2	0.879045	0.869173	0.25	1
6	20	3	30	0	10	0.05	0	36	BITSC2	1	1	1	0.995
6	20	3	30	0	10	0.05	0	37	BITSC2	1	1	1	1
6	20	3	30	0	10	0.05	0	38	BITSC2	0.902174	0.890977	1	0.995
6	20	3	30	0	10	0.05	0	39	BITSC2	1	1	1	0.97
6	20	3	30	0	10	0.05	0	40	BITSC2	1	1	0.25	1
6	20	3	30	0	10	0.05	0	41	BITSC2	0.806324	0.836842	1	0.795
6	20	3	30	0	10	0.05	0	42	BITSC2	1	1	0.25	1
6	20	3	30	0	10	0.05	0	43	BITSC2	1	1	0	1
6	20	3	30	0	10	0.05	0	44	BITSC2	0.907609	1	0.5	1
6	20	3	30	0	10	0.05	0	45	BITSC2	0.902836	0.947368	0	0.865
6	20	3	30	0	10	0.05	0	46	BITSC2	1	1	1	1
6	20	3	30	0	10	0.05	0	47	BITSC2	1	1	1	1
6	20	3	30	0	10	0.05	0	48	BITSC2	1	1	1	0.975
6	20	3	30	0	10	0.05	0	49	BITSC2	1	1	1	1
6	20	8	30	0	10	0.05	0	0	BITSC2	0.860427	1	0.571429	1
6	20	8	30	0	10	0.05	0	1	BITSC2	0.896552	0.857143	1	1
6	20	8	30	0	10	0.05	0	2	BITSC2	1	1	0.666667	1
6	20	8	30	0	10	0.05	0	3	BITSC2	1	1	0.666667	1
6	20	8	30	0	10	0.05	0	4	BITSC2	1	1	1	0.995
6	20	8	30	0	10	0.05	0	5	BITSC2	1	1	0.416667	1
6	20	8	30	0	10	0.05	0	6	BITSC2	0.91954	0.959398	1	0.905
6	20	8	30	0	10	0.05	0	7	BITSC2	0.888855	1	0.238095	1
6	20	8	30	0	10	0.05	0	8	BITSC2	0.927429	0.925564	0.416667	1
6	20	8	30	0	10	0.05	0	9	BITSC2	1	1	0.416667	1
6	20	8	30	0	10	0.05	0	10	BITSC2	0.917288	1	0.25	1
6	20	8	30	0	10	0.05	0	11	BITSC2	0.947384	1	0.238095	1
6	20	8	30	0	10	0.05	0	12	BITSC2	0.905857	0.875188	1	1
6	20	8	30	0	10	0.05	0	13	BITSC2	1	1	0.666667	1
6	20	8	30	0	10	0.05	0	14	BITSC2	0.789515	0.728571	0.666667	0.995
6	20	8	30	0	10	0.05	0	15	BITSC2	0.95977	0.93609	1	1
6	20	8	30	0	10	0.05	0	16	BITSC2	1	1	0.416667	1
6	20	8	30	0	10	0.05	0	17	BITSC2	1	1	0.666667	0.995
6	20	8	30	0	10	0.05	0	18	BITSC2	0.951833	0.93609	0.416667	0.905
6	20	8	30	0	10	0.05	0	19	BITSC2	1	1	1	0.99
6	20	8	30	0	10	0.05	0	20	BITSC2	0.908867	1	0.738095	0.985
6	20	8	30	0	10	0.05	0	21	BITSC2	0.94335	1	0.845238	1
6	20	8	30	0	10	0.05	0	22	BITSC2	1	1	0.666667	0.99
6	20	8	30	0	10	0.05	0	23	BITSC2	1	1	0.416667	0.995
6	20	8	30	0	10	0.05	0	24	BITSC2	0.885332	0.857143	0.416667	1
6	20	8	30	0	10	0.05	0	25	BITSC2	1	1	0.916667	1
6	20	8	30	0	10	0.05	0	26	BITSC2	1	1	0.666667	1
6	20	8	30	0	10	0.05	0	27	BITSC2	1	1	0.666667	1
6	20	8	30	0	10	0.05	0	28	BITSC2	1	1	0.416667	1
6	20	8	30	0	10	0.05	0	29	BITSC2	1	1	1	1
6	20	8	30	0	10	0.05	0	30	BITSC2	1	1	1	0.995
6	20	8	30	0	10	0.05	0	31	BITSC2	1	1	0.666667	1
6	20	8	30	0	10	0.05	0	32	BITSC2	1	1	0.666667	1
6	20	8	30	0	10	0.05	0	33	BITSC2	1	1	1	1
6	20	8	30	0	10	0.05	0	34	BITSC2	0.918593	0.904511	0.119048	0.995
6	20	8	30	0	10	0.05	0	35	BITSC2	0.898001	1	0.238095	1
6	20	8	30	0	10	0.05	0	36	BITSC2	1	1	1	1
6	20	8	30	0	10	0.05	0	37	BITSC2	1	1	0.666667	1
6	20	8	30	0	10	0.05	0	38	BITSC2	1	1	0.666667	1
6	20	8	30	0	10	0.05	0	39	BITSC2	1	1	0.416667	0.985
6	20	8	30	0	10	0.05	0	40	BITSC2	0.826836	0.800752	0.238095	0.885
6	20	8	30	0	10	0.05	0	41	BITSC2	1	1	0.238095	1
6	20	8	30	0	10	0.05	0	42	BITSC2	0.933016	1	0.357143	0.995
6	20	8	30	0	10	0.05	0	43	BITSC2	1	1	0.416667	0.995
6	20	8	30	0	10	0.05	0	44	BITSC2	0.94855	1	0.916667	1
6	20	8	30	0	10	0.05	0	45	BITSC2	0.885332	0.857143	0.416667	1
6	20	8	30	0	10	0.05	0	46	BITSC2	1	1	0.666667	0.99
6	20	8	30	0	10	0.05	0	47	BITSC2	1	1	0.666667	1
6	20	8	30	0	10	0.05	0	48	BITSC2	1	1	0.416667	0.97
6	20	8	30	0	10	0.05	0	49	BITSC2	1	1	0.916667	1
6	50	0	30	0	10	0.05	0	0	BITSC2	1	1	1	1
6	50	0	30	0	10	0.05	0	1	BITSC2	0.74569	0.74569	1	0.855
6	50	0	30	0	10	0.05	0	2	BITSC2	1	1	1	1
6	50	0	30	0	10	0.05	0	3	BITSC2	0.802209	0.802209	1	0.94
6	50	0	30	0	10	0.05	0	4	BITSC2	0.693685	0.693685	1	0.875
6	50	0	30	0	10	0.05	0	5	BITSC2	0.727779	0.727779	1	0.815
6	50	0	30	0	10	0.05	0	6	BITSC2	0.81527	0.81527	1	0.695
6	50	0	30	0	10	0.05	0	7	BITSC2	1	1	1	1
6	50	0	30	0	10	0.05	0	8	BITSC2	0.77527	0.77527	1	0.78
6	50	0	30	0	10	0.05	0	9	BITSC2	0.773926	0.773926	1	0.85
6	50	0	30	0	10	0.05	0	10	BITSC2	1	1	1	1
6	50	0	30	0	10	0.05	0	11	BITSC2	1	1	1	1
6	50	0	30	0	10	0.05	0	12	BITSC2	1	1	1	1
6	50	0	30	0	10	0.05	0	13	BITSC2	0.631309	0.631309	1	0.78
6	50	0	30	0	10	0.05	0	14	BITSC2	0.813878	0.813878	1	0.765
6	50	0	30	0	10	0.05	0	15	BITSC2	1	1	1	1
6	50	0	30	0	10	0.05	0	16	BITSC2	1	1	1	1
6	50	0	30	0	10	0.05	0	17	BITSC2	1	1	1	1
6	50	0	30	0	10	0.05	0	18	BITSC2	1	1	1	1
6	50	0	30	0	10	0.05	0	19	BITSC2	1	1	1	1
6	50	0	30	0	10	0.05	0	20	BITSC2	1	1	1	1
6	50	0	30	0	10	0.05	0	21	BITSC2	0.821897	0.821897	1	0.89
6	50	0	30	0	10	0.05	0	22	BITSC2	0.689076	0.689076	1	0.81
6	50	0	30	0	10	0.05	0	23	BITSC2	1	1	1	1
6	50	0	30	0	10	0.05	0	24	BITSC2	1	1	1	1
6	50	0	30	0	10	0.05	0	25	BITSC2	1	1	1	1
6	50	0	30	0	10	0.05	0	26	BITSC2	1	1	1	1
6	50	0	30	0	10	0.05	0	27	BITSC2	1	1	1	1
6	50	0	30	0	10	0.05	0	28	BITSC2	1	1	1	1
6	50	0	30	0	10	0.05	0	29	BITSC2	1	1	1	1
6	50	0	30	0	10	0.05	0	30	BITSC2	1	1	1	1
6	50	0	30	0	10	0.05	0	31	BITSC2	1	1	1	1
6	50	0	30	0	10	0.05	0	32	BITSC2	1	1	1	1
6	50	0	30	0	10	0.05	0	33	BITSC2	0.85919	0.860504	0	0.805
6	50	0	30	0	10	0.05	0	34	BITSC2	1	1	1	1
6	50	0	30	0	10	0.05	0	35	BITSC2	1	1	1	1
6	50	0	30	0	10	0.05	0	36	BITSC2	1	1	1	1
6	50	0	30	0	10	0.05	0	37	BITSC2	1	1	1	1
6	50	0	30	0	10	0.05	0	38	BITSC2	1	1	1	1
6	50	0	30	0	10	0.05	0	39	BITSC2	1	1	1	1
6	50	0	30	0	10	0.05	0	40	BITSC2	1	1	1	1
6	50	0	30	0	10	0.05	0	41	BITSC2	0.917407	0.917407	1	0.795
6	50	0	30	0	10	0.05	0	42	BITSC2	0.819208	0.819208	1	0.84
6	50	0	30	0	10	0.05	0	43	BITSC2	1	1	1	1
6	50	0	30	0	10	0.05	0	44	BITSC2	0.770676	0.773397	0	0.91
6	50	0	30	0	10	0.05	0	45	BITSC2	1	1	1	1
6	50	0	30	0	10	0.05	0	46	BITSC2	0.740696	0.740696	1	0.87
6	50	0	30	0	10	0.05	0	47	BITSC2	1	1	1	1
6	50	0	30	0	10	0.05	0	48	BITSC2	1	1	1	1
6	50	0	30	0	10	0.05	0	49	BITSC2	1	1	1	1
6	50	3	30	0	10	0.05	0	0	BITSC2	0.673227	0.695078	0	0.895
6	50	3	30	0	10	0.05	0	1	BITSC2	1	1	0	1
6	50	3	30	0	10	0.05	0	2	BITSC2	1	1	0.25	1
6	50	3	30	0	10	0.05	0	3	BITSC2	0.656667	0.658103	0	0.85
6	50	3	30	0	10	0.05	0	4	BITSC2	1	1	1	1
6	50	3	30	0	10	0.05	0	5	BITSC2	1	1	0.25	1
6	50	3	30	0	10	0.05	0	6	BITSC2	1	1	1	1
6	50	3	30	0	10	0.05	0	7	BITSC2	1	1	0.25	1
6	50	3	30	0	10	0.05	0	8	BITSC2	0.761706	0.760864	0	0.87
6	50	3	30	0	10	0.05	0	9	BITSC2	1	1	0	1
6	50	3	30	0	10	0.05	0	10	BITSC2	1	1	0.25	1
6	50	3	30	0	10	0.05	0	11	BITSC2	0.849118	0.872941	0.142857	0.85
6	50	3	30	0	10	0.05	0	12	BITSC2	1	1	1	1
6	50	3	30	0	10	0.05	0	13	BITSC2	1	1	0	1
6	50	3	30	0	10	0.05	0	14	BITSC2	0.785368	0.782185	0	0.81
6	50	3	30	0	10	0.05	0	15	BITSC2	0.717386	0.710444	0.25	0.875
6	50	3	30	0	10	0.05	0	16	BITSC2	1	1	0.25	1
6	50	3	30	0	10	0.05	0	17	BITSC2	1	1	0	1
6	50	3	30	0	10	0.05	0	18	BITSC2	0.819195	0.82497	0.142857	0.915
6	50	3	30	0	10	0.05	0	19	BITSC2	0.785639	0.77527	0.142857	0.795
6	50	3	30	0	10	0.05	0	20	BITSC2	0.955944	1	0	1
6	50	3	30	0	10	0.05	0	21	BITSC2	0.35409	0.391453	0	0.65
6	50	3	30	0	10	0.05	0	22	BITSC2	1	1	0.25	1
6	50	3	30	0	10	0.05	0	23	BITSC2	0.835516	0.860504	0.25	0.905
6	50	3	30	0	10	0.05	0	24	BITSC2	0.773717	0.78084	0	0.805
6	50	3	30	0	10	0.05	0	25	BITSC2	1	1	0	1
6	50	3	30	0	10	0.05	0	26	BITSC2	1	1	0.25	1
6	50	3	30	0	10	0.05	0	27	BITSC2	1	1	0	1
6	50	3	30	0	10	0.05	0	28	BITSC2	0.961982	1	0.5	1
6	50	3	30	0	10	0.05	0	29	BITSC2	1	1	1	1
6	50	3	30	0	10	0.05	0	30	BITSC2	1	1	0.25	1
6	50	3	30	0	10	0.05	0	31	BITSC2	1	1	0.25	1
6	50	3	30	0	10	0.05	0	32	BITSC2	1	1	1	1
6	50	3	30	0	10	0.05	0	33	BITSC2	1	1	0.25	1
6	50	3	30	0	10	0.05	0	34	BITSC2	1	1	0	1
6	50	3	30	0	10	0.05	0	35	BITSC2	1	1	0	1
6	50	3	30	0	10	0.05	0	36	BITSC2	1	1	1	1
6	50	3	30	0	10	0.05	0	37	BITSC2	1	1	0.5	1
6	50	3	30	0	10	0.05	0	38	BITSC2	1	1	0	1
6	50	3	30	0	10	0.05	0	39	BITSC2	0.482019	0.469868	1	0.75
6	50	3	30	0	10	0.05	0	40	BITSC2	1	1	1	1
6	50	3	30	0	10	0.05	0	41	BITSC2	0.64419	0.650756	0	0.775
6	50	3	30	0	10	0.05	0	42	BITSC2	0.887721	0.880384	0.25	0.81
6	50	3	30	0	10	0.05	0	43	BITSC2	1	1	0.25	1
6	50	3	30	0	10	0.05	0	44	BITSC2	1	1	1	1
6	50	3	30	0	10	0.05	0	45	BITSC2	1	1	0	1
6	50	3	30	0	10	0.05	0	46	BITSC2	0.9602	0.959328	0.25	1
6	50	3	30	0	10	0.05	0	47	BITSC2	1	1	0	1
6	50	3	30	0	10	0.05	0	48	BITSC2	0.674921	0.708667	0.25	0.875
6	50	3	30	0	10	0.05	0	49	BITSC2	0.966847	1	0	1
6	50	8	30	0	10	0.05	0	0	BITSC2	0.783862	0.788764	0.238095	0.89
6	50	8	30	0	10	0.05	0	1	BITSC2	1	1	0.047619	1
6	50	8	30	0	10	0.05	0	2	BITSC2	0.610247	0.62108	0.119048	0.75
6	50	8	30	0	10	0.05	0	3	BITSC2	0.946301	0.941176	0.416667	1
6	50	8	30	0	10	0.05	0	4	BITSC2	0.970531	0.968115	0.416667	1
6	50	8	30	0	10	0.05	0	5	BITSC2	1	1	0.119048	1
6	50	8	30	0	10	0.05	0	6	BITSC2	0.757239	0.788331	0.0595238	0.86
6	50	8	30	0	10	0.05	0	7	BITSC2	1	1	0.666667	1
6	50	8	30	0	10	0.05	0	8	BITSC2	0.95227	0.951261	0.047619	1
6	50	8	30	0	10	0.05	0	9	BITSC2	1	1	0.238095	1
6	50	8	30	0	10	0.05	0	10	BITSC2	1	1	0.666667	1
6	50	8	30	0	10	0.05	0	11	BITSC2	0.944842	0.941176	0.238095	1
6	50	8	30	0	10	0.05	0	12	BITSC2	0.95503	0.950444	0.666667	1
6	50	8	30	0	10	0.05	0	13	BITSC2	1	1	0.238095	1
6	50	8	30	0	10	0.05	0	14	BITSC2	0.772541	0.835198	0.047619	0.765
6	50	8	30	0	10	0.05	0	15	BITSC2	0.963401	0.962065	0.416667	1
6	50	8	30	0	10	0.05	0	16	BITSC2	1	1	0.0119048	1
6	50	8	30	0	10	0.05	0	17	BITSC2	1	1	0.666667	1
6	50	8	30	0	10	0.05	0	18	BITSC2	0.919153	0.947707	0.27381	1
6	50	8	30	0	10	0.05	0	19	BITSC2	0.961835	0.958031	0.238095	1
6	50	8	30	0	10	0.05	0	20	BITSC2	0.732177	0.699304	0.238095	0.86
6	50	8	30	0	10	0.05	0	21	BITSC2	1	1	0.119048	1
6	50	8	30	0	10	0.05	0	22	BITSC2	1	1	0.119048	1
6	50	8	30	0	10	0.05	0	23	BITSC2	0.918704	0.949388	0.309524	1
6	50	8	30	0	10	0.05	0	24	BITSC2	0.683573	0.753902	0.0595238	0.865
6	50	8	30	0	10	0.05	0	25	BITSC2	1	1	0.666667	1
6	50	8	30	0	10	0.05	0	26	BITSC2	1	1	0.416667	1
6	50	8	30	0	10	0.05	0	27	BITSC2	1	1	0.190476	1
6	50	8	30	0	10	0.05	0	28	BITSC2	1	1	0.119048	1
6	50	8	30	0	10	0.05	0	29	BITSC2	0.937742	0.932773	0.416667	1
6	50	8	30	0	10	0.05	0	30	BITSC2	1	1	0.666667	1
6	50	8	30	0	10	0.05	0	31	BITSC2	1	1	0.666667	1
6	50	8	30	0	10	0.05	0	32	BITSC2	1	1	0.119048	1
6	50	8	30	0	10	0.05	0	33	BITSC2	0.752799	0.744538	0.119048	0.875
6	50	8	30	0	10	0.05	0	34	BITSC2	0.95073	1	0.0833333	1
6	50	8	30	0	10	0.05	0	35	BITSC2	1	1	0.119048	1
6	50	8	30	0	10	0.05	0	36	BITSC2	0.76452	0.770708	0.190476	0.84
6	50	8	30	0	10	0.05	0	37	BITSC2	1	1	0.238095	1
6	50	8	30	0	10	0.05	0	38	BITSC2	0.951716	0.947563	0.416667	1
6	50	8	30	0	10	0.05	0	39	BITSC2	0.903126	0.916447	0.0114943	0.835
6	50	8	30	0	10	0.05	0	40	BITSC2	0.900082	0.893685	0.238095	1
6	50	8	30	0	10	0.05	0	41	BITSC2	1	1	0.119048	1
6	50	8	30	0	10	0.05	0	42	BITSC2	0.959342	0.960672	0.0119048	1
6	50	8	30	0	10	0.05	0	43	BITSC2	0.964503	0.963505	0.416667	1
6	50	8	30	0	10	0.05	0	44	BITSC2	0.70592	0.693349	0.119048	0.775
6	50	8	30	0	10	0.05	0	45	BITSC2	1	1	0.119048	1
6	50	8	30	0	10	0.05	0	46	BITSC2	0.731559	0.740552	0.154762	0.885
6	50	8	30	0	10	0.05	0	47	BITSC2	0.943358	0.941176	0.119048	0.99
6	50	8	30	0	10	0.05	0	48	BITSC2	1	1	0.119048	1
6	50	8	30	0	10	0.05	0	49	BITSC2	1	1	0.119048	1
6	7	0	30	0	10	0.05	0	0	infSCITE	1	1	1	0.956
6	7	0	30	0	10	0.05	0	1	infSCITE	1	1	1	0.982333
6	7	0	30	0	10	0.05	0	2	infSCITE	1	1	1	0.972333
6	7	0	30	0	10	0.05	0	3	infSCITE	1	1	1	0.982333
6	7	0	30	0	10	0.05	0	4	infSCITE	1	1	1	0.980667
6	7	0	30	0	10	0.05	0	5	infSCITE	1	1	1	0.960333
6	7	0	30	0	10	0.05	0	6	infSCITE	1	1	1	0.976
6	7	0	30	0	10	0.05	0	7	infSCITE	1	1	1	0.973333
6	7	0	30	0	10	0.05	0	8	infSCITE	1	1	1	0.969667
6	7	0	30	0	10	0.05	0	9	infSCITE	1	1	1	0.963333
6	7	0	30	0	10	0.05	0	10	infSCITE	1	1	1	0.966667
6	7	0	30	0	10	0.05	0	11	infSCITE	1	1	1	0.958
6	7	0	30	0	10	0.05	0	12	infSCITE	0.892857	0.892857	1	0.960667
6	7	0	30	0	10	0.05	0	13	infSCITE	1	1	1	0.970667
6	7	0	30	0	10	0.05	0	14	infSCITE	1	1	1	0.979333
6	7	0	30	0	10	0.05	0	15	infSCITE	1	1	1	0.978667
6	7	0	30	0	10	0.05	0	16	infSCITE	1	1	1	0.974667
6	7	0	30	0	10	0.05	0	17	infSCITE	1	1	1	0.963333
6	7	0	30	0	10	0.05	0	18	infSCITE	1	1	1	0.954
6	7	0	30	0	10	0.05	0	19	infSCITE	1	1	1	0.971667
6	7	0	30	0	10	0.05	0	20	infSCITE	1	1	1	0.975667
6	7	0	30	0	10	0.05	0	21	infSCITE	1	1	1	0.951333
6	7	0	30	0	10	0.05	0	22	infSCITE	1	1	1	0.966333
6	7	0	30	0	10	0.05	0	23	infSCITE	1	1	1	0.976667
6	7	0	30	0	10	0.05	0	24	infSCITE	1	1	1	0.969333
6	7	0	30	0	10	0.05	0	25	infSCITE	1	1	1	0.952333
6	7	0	30	0	10	0.05	0	26	infSCITE	1	1	1	0.965
6	7	0	30	0	10	0.05	0	27	infSCITE	1	1	1	0.964333
6	7	0	30	0	10	0.05	0	28	infSCITE	1	1	1	0.956667
6	7	0	30	0	10	0.05	0	29	infSCITE	1	1	1	0.961
6	7	0	30	0	10	0.05	0	30	infSCITE	1	1	1	0.972
6	7	0	30	0	10	0.05	0	31	infSCITE	1	1	1	0.955
6	7	0	30	0	10	0.05	0	32	infSCITE	1	1	1	0.968333
6	7	0	30	0	10	0.05	0	33	infSCITE	0.892857	0.892857	1	0.977667
6	7	0	30	0	10	0.05	0	34	infSCITE	0.892857	0.892857	1	0.957667
6	7	0	30	0	10	0.05	0	35	infSCITE	1	1	1	0.952
6	7	0	30	0	10	0.05	0	36	infSCITE	1	1	1	0.957333
6	7	0	30	0	10	0.05	0	37	infSCITE	1	1	1	0.951
6	7	0	30	0	10	0.05	0	38	infSCITE	1	1	1	0.981
6	7	0	30	0	10	0.05	0	39	infSCITE	1	1	1	0.977333
6	7	0	30	0	10	0.05	0	40	infSCITE	1	1	1	0.952667
6	7	0	30	0	10	0.05	0	41	infSCITE	1	1	1	0.979667
6	7	0	30	0	10	0.05	0	42	infSCITE	1	1	1	0.983
6	7	0	30	0	10	0.05	0	43	infSCITE	0.892857	0.892857	1	0.942
6	7	0	30	0	10	0.05	0	44	infSCITE	1	1	1	0.969667
6	7	0	30	0	10	0.05	0	45	infSCITE	1	1	1	0.974
6	7	0	30	0	10	0.05	0	46	infSCITE	1	1	1	0.979667
6	7	0	30	0	10	0.05	0	47	infSCITE	1	1	1	0.974
6	7	0	30	0	10	0.05	0	48	infSCITE	0.892857	0.892857	1	0.959
6	7	0	30	0	10	0.05	0	49	infSCITE	1	1	1	0.968667
6	7	3	30	0	10	0.05	0	0	infSCITE	0.678788	1	0	0.665
6	7	3	30	0	10	0.05	0	1	infSCITE	0.678788	1	0	0.776
6	7	3	30	0	10	0.05	0	2	infSCITE	0.678788	1	0	0.578
6	7	3	30	0	10	0.05	0	3	infSCITE	0.600214	0.892857	0	0.470667
6	7	3	30	0	10	0.05	0	4	infSCITE	0.678788	1	0	0.882333
6	7	3	30	0	10	0.05	0	5	infSCITE	0.678788	1	0	0.828667
6	7	3	30	0	10	0.05	0	6	infSCITE	0.427535	0.678571	0	0.657333
6	7	3	30	0	10	0.05	0	7	infSCITE	0.600214	1	0	0.874333
6	7	3	30	0	10	0.05	0	8	infSCITE	0.474764	0.732143	0	0.708333
6	7	3	30	0	10	0.05	0	9	infSCITE	0.678788	1	0	0.809
6	7	3	30	0	10	0.05	0	10	infSCITE	0.678788	1	0	0.526
6	7	3	30	0	10	0.05	0	11	infSCITE	0.532953	0.803571	0	0.680667
6	7	3	30	0	10	0.05	0	12	infSCITE	0.678788	1	0	0.615667
6	7	3	30	0	10	0.05	0	13	infSCITE	0.600214	0.892857	0	0.624
6	7	3	30	0	10	0.05	0	14	infSCITE	0.678788	1	0	0.684333
6	7	3	30	0	10	0.05	0	15	infSCITE	0.600214	0.892857	0	0.415
6	7	3	30	0	10	0.05	0	16	infSCITE	0.532953	0.803571	0	0.719667
6	7	3	30	0	10	0.05	0	17	infSCITE	0.678788	1	0	0.860667
6	7	3	30	0	10	0.05	0	18	infSCITE	0.678788	1	0	0.630667
6	7	3	30	0	10	0.05	0	19	infSCITE	0.678788	1	0	0.824333
6	7	3	30	0	10	0.05	0	20	infSCITE	0.626024	1	0	0.97
6	7	3	30	0	10	0.05	0	21	infSCITE	0.678788	1	0	0.533
6	7	3	30	0	10	0.05	0	22	infSCITE	0.678788	1	0	0.898333
6	7	3	30	0	10	0.05	0	23	infSCITE	0.600214	0.892857	0	0.587333
6	7	3	30	0	10	0.05	0	24	infSCITE	0.443654	0.696429	0	0.456333
6	7	3	30	0	10	0.05	0	25	infSCITE	0.51885	0.892857	0	0.667
6	7	3	30	0	10	0.05	0	26	infSCITE	0.600214	0.892857	0	0.565
6	7	3	30	0	10	0.05	0	27	infSCITE	0.51885	0.785714	0	0.743333
6	7	3	30	0	10	0.05	0	28	infSCITE	0.678788	1	0	0.661667
6	7	3	30	0	10	0.05	0	29	infSCITE	0.600214	1	0	0.817333
6	7	3	30	0	10	0.05	0	30	infSCITE	0.678788	1	0	0.597333
6	7	3	30	0	10	0.05	0	31	infSCITE	0.600214	0.892857	0	0.622
6	7	3	30	0	10	0.05	0	32	infSCITE	0.600214	0.892857	0	0.733333
6	7	3	30	0	10	0.05	0	33	infSCITE	0.678788	1	0	0.69
6	7	3	30	0	10	0.05	0	34	infSCITE	0.600214	0.892857	0	0.440667
6	7	3	30	0	10	0.05	0	35	infSCITE	0.600214	0.892857	0	0.705333
6	7	3	30	0	10	0.05	0	36	infSCITE	0.678788	1	0	0.636
6	7	3	30	0	10	0.05	0	37	infSCITE	0.600214	0.892857	0	0.580667
6	7	3	30	0	10	0.05	0	38	infSCITE	0.600214	0.892857	0	0.645333
6	7	3	30	0	10	0.05	0	39	infSCITE	0.600214	0.892857	0	0.478
6	7	3	30	0	10	0.05	0	40	infSCITE	0.678788	1	0	0.807333
6	7	3	30	0	10	0.05	0	41	infSCITE	0.678788	1	0	0.676667
6	7	3	30	0	10	0.05	0	42	infSCITE	0.678788	1	0	0.706333
6	7	3	30	0	10	0.05	0	43	infSCITE	0.678788	1	0	0.818333
6	7	3	30	0	10	0.05	0	44	infSCITE	0.474764	0.732143	0	0.661333
6	7	3	30	0	10	0.05	0	45	infSCITE	0.678788	1	0	0.656
6	7	3	30	0	10	0.05	0	46	infSCITE	0.678788	1	0	0.559
6	7	3	30	0	10	0.05	0	47	infSCITE	0.678788	1	0	0.732
6	7	3	30	0	10	0.05	0	48	infSCITE	0.678788	1	0	0.782333
6	7	3	30	0	10	0.05	0	49	infSCITE	0.678788	1	0	0.748667
6	7	8	30	0	10	0.05	0	0	infSCITE	0.2	1	0	0.242
6	7	8	30	0	10	0.05	0	1	infSCITE	0.2	1	0	0.383667
6	7	8	30	0	10	0.05	0	2	infSCITE	0.176849	0.892857	0	0.338333
6	7	8	30	0	10	0.05	0	3	infSCITE	0.176849	0.892857	0	0.4
6	7	8	30	0	10	0.05	0	4	infSCITE	0.2	1	0	0.498
6	7	8	30	0	10	0.05	0	5	infSCITE	0.176849	0.892857	0	0.159
6	7	8	30	0	10	0.05	0	6	infSCITE	0.176849	0.892857	0	0.552667
6	7	8	30	0	10	0.05	0	7	infSCITE	0.176849	0.892857	0	0.365333
6	7	8	30	0	10	0.05	0	8	infSCITE	0.2	1	0	0.382667
6	7	8	30	0	10	0.05	0	9	infSCITE	0.176849	0.892857	0	0.321333
6	7	8	30	0	10	0.05	0	10	infSCITE	0.2	1	0	0.346333
6	7	8	30	0	10	0.05	0	11	infSCITE	0.100737	0.589286	0	0.453
6	7	8	30	0	10	0.05	0	12	infSCITE	0.176849	0.892857	0	0.439333
6	7	8	30	0	10	0.05	0	13	infSCITE	0.157031	0.803571	0	0.124667
6	7	8	30	0	10	0.05	0	14	infSCITE	0.135357	0.714286	0	0.137
6	7	8	30	0	10	0.05	0	15	infSCITE	0.2	1	0	0.329333
6	7	8	30	0	10	0.05	0	16	infSCITE	0.176849	0.892857	0	0.247
6	7	8	30	0	10	0.05	0	17	infSCITE	0.157031	0.803571	0	0.659667
6	7	8	30	0	10	0.05	0	18	infSCITE	0.139886	0.732143	0	0.388667
6	7	8	30	0	10	0.05	0	19	infSCITE	0.2	1	0	0.457
6	7	8	30	0	10	0.05	0	20	infSCITE	0.2	1	0	0.427667
6	7	8	30	0	10	0.05	0	21	infSCITE	0.157031	0.803571	0	0.395
6	7	8	30	0	10	0.05	0	22	infSCITE	0.2	1	0	0.302333
6	7	8	30	0	10	0.05	0	23	infSCITE	0.2	1	0	0.337667
6	7	8	30	0	10	0.05	0	24	infSCITE	0.065541	0.464286	0	0.198333
6	7	8	30	0	10	0.05	0	25	infSCITE	0.157031	0.803571	0	0.309667
6	7	8	30	0	10	0.05	0	26	infSCITE	0.2	1	0	0.307333
6	7	8	30	0	10	0.05	0	27	infSCITE	0.2	1	0	0.395667
6	7	8	30	0	10	0.05	0	28	infSCITE	0.2	1	0	0.247
6	7	8	30	0	10	0.05	0	29	infSCITE	0.2	1	0	0.455
6	7	8	30	0	10	0.05	0	30	infSCITE	0.176849	0.892857	0	0.297
6	7	8	30	0	10	0.05	0	31	infSCITE	0.139886	0.732143	0	0.398667
6	7	8	30	0	10	0.05	0	32	infSCITE	0.2	1	0	0.310667
6	7	8	30	0	10	0.05	0	33	infSCITE	0.2	1	0	0.365
6	7	8	30	0	10	0.05	0	34	infSCITE	0.130719	0.696429	0	0.584667
6	7	8	30	0	10	0.05	0	35	infSCITE	0.176849	0.892857	0	0.245333
6	7	8	30	0	10	0.05	0	36	infSCITE	0.2	1	0	0.533333
6	7	8	30	0	10	0.05	0	37	infSCITE	0.176849	0.892857	0	0.255667
6	7	8	30	0	10	0.05	0	38	infSCITE	0.152875	0.785714	0	0.300667
6	7	8	30	0	10	0.05	0	39	infSCITE	0.2	1	0	0.214
6	7	8	30	0	10	0.05	0	40	infSCITE	0.176849	1	0	0.579667
6	7	8	30	0	10	0.05	0	41	infSCITE	0.176849	0.892857	0	0.137
6	7	8	30	0	10	0.05	0	42	infSCITE	0.157031	0.803571	0	0.339
6	7	8	30	0	10	0.05	0	43	infSCITE	0.157031	0.803571	0	0.119667
6	7	8	30	0	10	0.05	0	44	infSCITE	0.157031	0.803571	0	0.357667
6	7	8	30	0	10	0.05	0	45	infSCITE	0.111081	0.625	0	0.163
6	7	8	30	0	10	0.05	0	46	infSCITE	0.139886	0.732143	0	0.298333
6	7	8	30	0	10	0.05	0	47	infSCITE	0.176849	0.892857	0	0.113
6	7	8	30	0	10	0.05	0	48	infSCITE	0.2	1	0	0.537
6	7	8	30	0	10	0.05	0	49	infSCITE	0.2	1	0	0.449
6	20	0	30	0	10	0.05	0	0	infSCITE	1	1	1	0.995
6	20	0	30	0	10	0.05	0	1	infSCITE	1	1	1	0.978
6	20	0	30	0	10	0.05	0	2	infSCITE	1	1	1	0.996667
6	20	0	30	0	10	0.05	0	3	infSCITE	0.925564	0.925564	1	0.994
6	20	0	30	0	10	0.05	0	4	infSCITE	1	1	1	0.998
6	20	0	30	0	10	0.05	0	5	infSCITE	1	1	1	0.981667
6	20	0	30	0	10	0.05	0	6	infSCITE	0.93609	0.93609	1	0.995
6	20	0	30	0	10	0.05	0	7	infSCITE	1	1	1	0.997333
6	20	0	30	0	10	0.05	0	8	infSCITE	1	1	1	0.997667
6	20	0	30	0	10	0.05	0	9	infSCITE	1	1	1	0.997
6	20	0	30	0	10	0.05	0	10	infSCITE	1	1	1	0.998667
6	20	0	30	0	10	0.05	0	11	infSCITE	0.959398	0.959398	1	0.995667
6	20	0	30	0	10	0.05	0	12	infSCITE	1	1	1	0.998667
6	20	0	30	0	10	0.05	0	13	infSCITE	1	1	1	0.998333
6	20	0	30	0	10	0.05	0	14	infSCITE	1	1	1	0.995667
6	20	0	30	0	10	0.05	0	15	infSCITE	1	1	1	0.999
6	20	0	30	0	10	0.05	0	16	infSCITE	1	1	1	0.998667
6	20	0	30	0	10	0.05	0	17	infSCITE	0.959398	0.959398	1	0.994667
6	20	0	30	0	10	0.05	0	18	infSCITE	1	1	1	0.997333
6	20	0	30	0	10	0.05	0	19	infSCITE	1	1	1	0.999
6	20	0	30	0	10	0.05	0	20	infSCITE	0.985714	0.985714	1	0.985667
6	20	0	30	0	10	0.05	0	21	infSCITE	0.947368	0.947368	1	0.993
6	20	0	30	0	10	0.05	0	22	infSCITE	1	1	1	0.989667
6	20	0	30	0	10	0.05	0	23	infSCITE	0.925564	0.925564	1	0.991333
6	20	0	30	0	10	0.05	0	24	infSCITE	0.925564	0.925564	1	0.996333
6	20	0	30	0	10	0.05	0	25	infSCITE	0.959398	0.959398	1	0.998333
6	20	0	30	0	10	0.05	0	26	infSCITE	1	1	1	0.991
6	20	0	30	0	10	0.05	0	27	infSCITE	1	1	1	0.996333
6	20	0	30	0	10	0.05	0	28	infSCITE	0.985714	0.985714	1	0.973667
6	20	0	30	0	10	0.05	0	29	infSCITE	1	1	1	0.988333
6	20	0	30	0	10	0.05	0	30	infSCITE	1	1	1	0.999333
6	20	0	30	0	10	0.05	0	31	infSCITE	0.918797	0.918797	1	0.997667
6	20	0	30	0	10	0.05	0	32	infSCITE	1	1	1	0.997333
6	20	0	30	0	10	0.05	0	33	infSCITE	0.947368	0.947368	1	0.997667
6	20	0	30	0	10	0.05	0	34	infSCITE	0.959398	0.959398	1	0.993333
6	20	0	30	0	10	0.05	0	35	infSCITE	1	1	1	0.997333
6	20	0	30	0	10	0.05	0	36	infSCITE	1	1	1	0.996333
6	20	0	30	0	10	0.05	0	37	infSCITE	0.97218	0.97218	1	0.998333
6	20	0	30	0	10	0.05	0	38	infSCITE	1	1	1	0.994333
6	20	0	30	0	10	0.05	0	39	infSCITE	1	1	1	0.999667
6	20	0	30	0	10	0.05	0	40	infSCITE	1	1	1	0.995
6	20	0	30	0	10	0.05	0	41	infSCITE	1	1	1	0.995
6	20	0	30	0	10	0.05	0	42	infSCITE	1	1	1	0.998667
6	20	0	30	0	10	0.05	0	43	infSCITE	1	1	1	0.997333
6	20	0	30	0	10	0.05	0	44	infSCITE	1	1	1	0.994667
6	20	0	30	0	10	0.05	0	45	infSCITE	1	1	1	0.996667
6	20	0	30	0	10	0.05	0	46	infSCITE	1	1	1	0.995667
6	20	0	30	0	10	0.05	0	47	infSCITE	0.959398	0.959398	1	0.996
6	20	0	30	0	10	0.05	0	48	infSCITE	1	1	1	0.996333
6	20	0	30	0	10	0.05	0	49	infSCITE	0.925564	0.925564	1	0.996667
6	20	3	30	0	10	0.05	0	0	infSCITE	1	1	0	0.848333
6	20	3	30	0	10	0.05	0	1	infSCITE	0.96924	0.97218	0	0.954667
6	20	3	30	0	10	0.05	0	2	infSCITE	1	1	0	0.869667
6	20	3	30	0	10	0.05	0	3	infSCITE	1	1	0	0.996333
6	20	3	30	0	10	0.05	0	4	infSCITE	1	1	0	0.773333
6	20	3	30	0	10	0.05	0	5	infSCITE	0.941376	0.945113	0	0.976
6	20	3	30	0	10	0.05	0	6	infSCITE	0.932044	0.93609	0	0.985
6	20	3	30	0	10	0.05	0	7	infSCITE	1	1	0	0.829667
6	20	3	30	0	10	0.05	0	8	infSCITE	1	1	0	0.997
6	20	3	30	0	10	0.05	0	9	infSCITE	0.983107	0.985714	0	0.822667
6	20	3	30	0	10	0.05	0	10	infSCITE	1	1	0	0.998
6	20	3	30	0	10	0.05	0	11	infSCITE	1	1	0	0.998
6	20	3	30	0	10	0.05	0	12	infSCITE	0.889716	0.895489	0	0.841667
6	20	3	30	0	10	0.05	0	13	infSCITE	1	1	0	0.995
6	20	3	30	0	10	0.05	0	14	infSCITE	1	1	0	0.998333
6	20	3	30	0	10	0.05	0	15	infSCITE	0.932044	0.93609	0	0.860667
6	20	3	30	0	10	0.05	0	16	infSCITE	1	1	0	0.999333
6	20	3	30	0	10	0.05	0	17	infSCITE	1	1	0	0.998
6	20	3	30	0	10	0.05	0	18	infSCITE	0.903106	0.908271	0	0.997333
6	20	3	30	0	10	0.05	0	19	infSCITE	1	1	0	0.998667
6	20	3	30	0	10	0.05	0	20	infSCITE	1	1	0	0.989333
6	20	3	30	0	10	0.05	0	21	infSCITE	0.889716	0.895489	0	0.842
6	20	3	30	0	10	0.05	0	22	infSCITE	1	1	0	0.982333
6	20	3	30	0	10	0.05	0	23	infSCITE	0.956105	0.959398	0	0.871667
6	20	3	30	0	10	0.05	0	24	infSCITE	1	1	0	0.998667
6	20	3	30	0	10	0.05	0	25	infSCITE	1	1	0	0.997667
6	20	3	30	0	10	0.05	0	26	infSCITE	0.862723	0.869925	0	0.976
6	20	3	30	0	10	0.05	0	27	infSCITE	0.943705	0.947368	0	0.999
6	20	3	30	0	10	0.05	0	28	infSCITE	0.910954	0.915789	0	0.997333
6	20	3	30	0	10	0.05	0	29	infSCITE	0.943705	0.947368	0	0.874667
6	20	3	30	0	10	0.05	0	30	infSCITE	0.983107	0.985714	0	0.889
6	20	3	30	0	10	0.05	0	31	infSCITE	1	1	0	0.997
6	20	3	30	0	10	0.05	0	32	infSCITE	0.773605	0.78797	0	0.999667
6	20	3	30	0	10	0.05	0	33	infSCITE	1	1	0	0.998333
6	20	3	30	0	10	0.05	0	34	infSCITE	1	1	0	0.996667
6	20	3	30	0	10	0.05	0	35	infSCITE	0.861125	0.868421	0	0.997667
6	20	3	30	0	10	0.05	0	36	infSCITE	0.956105	0.959398	0	0.999333
6	20	3	30	0	10	0.05	0	37	infSCITE	0.943705	0.947368	0	0.998333
6	20	3	30	0	10	0.05	0	38	infSCITE	0.928928	0.933083	0	0.973333
6	20	3	30	0	10	0.05	0	39	infSCITE	1	1	0	0.779
6	20	3	30	0	10	0.05	0	40	infSCITE	0.932044	0.93609	0	0.996333
6	20	3	30	0	10	0.05	0	41	infSCITE	0.956105	0.959398	0	0.995667
6	20	3	30	0	10	0.05	0	42	infSCITE	0.956105	0.959398	0	0.996333
6	20	3	30	0	10	0.05	0	43	infSCITE	0.857126	0.864662	0	0.998333
6	20	3	30	0	10	0.05	0	44	infSCITE	1	1	0	0.997667
6	20	3	30	0	10	0.05	0	45	infSCITE	0.932044	0.93609	0	0.84
6	20	3	30	0	10	0.05	0	46	infSCITE	0.91017	0.915789	0	0.996333
6	20	3	30	0	10	0.05	0	47	infSCITE	0.921125	0.925564	0	0.997333
6	20	3	30	0	10	0.05	0	48	infSCITE	0.758396	0.774436	0	0.994333
6	20	3	30	0	10	0.05	0	49	infSCITE	1	1	0	0.998
6	20	8	30	0	10	0.05	0	0	infSCITE	0.685767	0.947368	0	0.996
6	20	8	30	0	10	0.05	0	1	infSCITE	0.45593	0.676692	0	0.720667
6	20	8	30	0	10	0.05	0	2	infSCITE	0.727969	1	0	0.998333
6	20	8	30	0	10	0.05	0	3	infSCITE	0.560291	0.790226	0	0.637667
6	20	8	30	0	10	0.05	0	4	infSCITE	0.67715	0.93609	0	0.744
6	20	8	30	0	10	0.05	0	5	infSCITE	0.661533	0.903759	0	0.808333
6	20	8	30	0	10	0.05	0	6	infSCITE	0.727969	1	0	0.795
6	20	8	30	0	10	0.05	0	7	infSCITE	0.694917	0.959398	0	0.943
6	20	8	30	0	10	0.05	0	8	infSCITE	0.565393	0.796241	0	0.492667
6	20	8	30	0	10	0.05	0	9	infSCITE	0.67715	0.93609	0	0.855
6	20	8	30	0	10	0.05	0	10	infSCITE	0.727969	1	0	0.848333
6	20	8	30	0	10	0.05	0	11	infSCITE	0.727969	1	0	0.816
6	20	8	30	0	10	0.05	0	12	infSCITE	0.549338	0.777444	0	0.657
6	20	8	30	0	10	0.05	0	13	infSCITE	0.714803	0.985714	0	0.983
6	20	8	30	0	10	0.05	0	14	infSCITE	0.442514	0.662406	0	0.704333
6	20	8	30	0	10	0.05	0	15	infSCITE	0.636329	0.883459	0	0.911667
6	20	8	30	0	10	0.05	0	16	infSCITE	0.714237	0.985714	0	0.658
6	20	8	30	0	10	0.05	0	17	infSCITE	0.727969	1	0	0.871667
6	20	8	30	0	10	0.05	0	18	infSCITE	0.606369	0.845865	0	0.707
6	20	8	30	0	10	0.05	0	19	infSCITE	0.727969	1	0	0.801333
6	20	8	30	0	10	0.05	0	20	infSCITE	0.669071	0.925564	0	0.784667
6	20	8	30	0	10	0.05	0	21	infSCITE	0.642231	0.890977	0	0.972
6	20	8	30	0	10	0.05	0	22	infSCITE	0.694917	0.959398	0	0.985333
6	20	8	30	0	10	0.05	0	23	infSCITE	0.64576	0.895489	0	0.826667
6	20	8	30	0	10	0.05	0	24	infSCITE	0.562846	0.793233	0	0.669
6	20	8	30	0	10	0.05	0	25	infSCITE	0.605154	0.844361	0	0.984
6	20	8	30	0	10	0.05	0	26	infSCITE	0.604545	0.843609	0	0.829667
6	20	8	30	0	10	0.05	0	27	infSCITE	0.727969	1	0	0.997
6	20	8	30	0	10	0.05	0	28	infSCITE	0.606369	0.845865	0	0.845
6	20	8	30	0	10	0.05	0	29	infSCITE	0.727969	1	0	0.787667
6	20	8	30	0	10	0.05	0	30	infSCITE	0.727969	1	0	0.997667
6	20	8	30	0	10	0.05	0	31	infSCITE	0.727969	1	0	0.662333
6	20	8	30	0	10	0.05	0	32	infSCITE	0.694917	0.959398	0	0.791333
6	20	8	30	0	10	0.05	0	33	infSCITE	0.67715	0.93609	0	0.700333
6	20	8	30	0	10	0.05	0	34	infSCITE	0.367668	0.590226	0	0.63
6	20	8	30	0	10	0.05	0	35	infSCITE	0.727969	1	0	0.82
6	20	8	30	0	10	0.05	0	36	infSCITE	0.628018	0.872932	0	0.884333
6	20	8	30	0	10	0.05	0	37	infSCITE	0.694917	0.959398	0	0.755
6	20	8	30	0	10	0.05	0	38	infSCITE	0.685767	0.947368	0	0.997333
6	20	8	30	0	10	0.05	0	39	infSCITE	0.727969	1	0	0.802
6	20	8	30	0	10	0.05	0	40	infSCITE	0.661533	0.915789	0	0.987
6	20	8	30	0	10	0.05	0	41	infSCITE	0.619049	0.861654	0	0.996667
6	20	8	30	0	10	0.05	0	42	infSCITE	0.664436	0.919549	0	0.996667
6	20	8	30	0	10	0.05	0	43	infSCITE	0.669071	0.925564	0	0.786
6	20	8	30	0	10	0.05	0	44	infSCITE	0.714803	0.985714	0	0.593333
6	20	8	30	0	10	0.05	0	45	infSCITE	0.524262	0.748872	0	0.996667
6	20	8	30	0	10	0.05	0	46	infSCITE	0.694917	0.959398	0	0.815667
6	20	8	30	0	10	0.05	0	47	infSCITE	0.661533	0.915789	0	0.651667
6	20	8	30	0	10	0.05	0	48	infSCITE	0.639874	0.88797	0	0.575667
6	20	8	30	0	10	0.05	0	49	infSCITE	0.694917	0.959398	0	0.852667
6	50	0	30	0	10	0.05	0	0	infSCITE	1	1	1	0.996667
6	50	0	30	0	10	0.05	0	1	infSCITE	0.976759	0.976759	1	0.998667
6	50	0	30	0	10	0.05	0	2	infSCITE	1	1	1	0.999
6	50	0	30	0	10	0.05	0	3	infSCITE	0.973157	0.973157	1	0.996333
6	50	0	30	0	10	0.05	0	4	infSCITE	0.980552	0.980552	1	0.995667
6	50	0	30	0	10	0.05	0	5	infSCITE	0.984538	0.984538	1	0.997667
6	50	0	30	0	10	0.05	0	6	infSCITE	0.978631	0.978631	1	0.996333
6	50	0	30	0	10	0.05	0	7	infSCITE	1	1	1	0.994
6	50	0	30	0	10	0.05	0	8	infSCITE	1	1	1	0.997667
6	50	0	30	0	10	0.05	0	9	infSCITE	1	1	1	0.997333
6	50	0	30	0	10	0.05	0	10	infSCITE	0.988715	0.988715	1	0.998333
6	50	0	30	0	10	0.05	0	11	infSCITE	0.984538	0.984538	1	0.996333
6	50	0	30	0	10	0.05	0	12	infSCITE	1	1	1	0.997667
6	50	0	30	0	10	0.05	0	13	infSCITE	0.978631	0.978631	1	0.996667
6	50	0	30	0	10	0.05	0	14	infSCITE	0.978631	0.978631	1	0.996
6	50	0	30	0	10	0.05	0	15	infSCITE	1	1	1	0.998333
6	50	0	30	0	10	0.05	0	16	infSCITE	1	1	1	0.998667
6	50	0	30	0	10	0.05	0	17	infSCITE	1	1	1	0.997
6	50	0	30	0	10	0.05	0	18	infSCITE	0.966531	0.966531	1	0.998667
6	50	0	30	0	10	0.05	0	19	infSCITE	0.986603	0.986603	1	0.996333
6	50	0	30	0	10	0.05	0	20	infSCITE	1	1	1	0.997667
6	50	0	30	0	10	0.05	0	21	infSCITE	0.984538	0.984538	1	0.995667
6	50	0	30	0	10	0.05	0	22	infSCITE	1	1	1	0.998
6	50	0	30	0	10	0.05	0	23	infSCITE	0.978631	0.978631	1	0.998667
6	50	0	30	0	10	0.05	0	24	infSCITE	1	1	1	0.996333
6	50	0	30	0	10	0.05	0	25	infSCITE	1	1	1	0.998
6	50	0	30	0	10	0.05	0	26	infSCITE	0.980552	0.980552	1	0.996667
6	50	0	30	0	10	0.05	0	27	infSCITE	0.982521	0.982521	1	0.996667
6	50	0	30	0	10	0.05	0	28	infSCITE	0.978631	0.978631	1	0.997
6	50	0	30	0	10	0.05	0	29	infSCITE	0.982521	0.982521	1	0.998
6	50	0	30	0	10	0.05	0	30	infSCITE	1	1	1	0.998
6	50	0	30	0	10	0.05	0	31	infSCITE	0.986603	0.986603	1	0.995667
6	50	0	30	0	10	0.05	0	32	infSCITE	1	1	1	0.995667
6	50	0	30	0	10	0.05	0	33	infSCITE	0.967155	0.967155	1	0.997667
6	50	0	30	0	10	0.05	0	34	infSCITE	0.978631	0.978631	1	0.997
6	50	0	30	0	10	0.05	0	35	infSCITE	1	1	1	0.997333
6	50	0	30	0	10	0.05	0	36	infSCITE	0.96509	0.96509	1	0.997333
6	50	0	30	0	10	0.05	0	37	infSCITE	0.980552	0.980552	1	0.993333
6	50	0	30	0	10	0.05	0	38	infSCITE	0.982521	0.982521	1	0.997333
6	50	0	30	0	10	0.05	0	39	infSCITE	0.974934	0.974934	1	0.995
6	50	0	30	0	10	0.05	0	40	infSCITE	0.976759	0.976759	1	0.996
6	50	0	30	0	10	0.05	0	41	infSCITE	1	1	1	0.997
6	50	0	30	0	10	0.05	0	42	infSCITE	0.954286	0.954286	1	0.994333
6	50	0	30	0	10	0.05	0	43	infSCITE	1	1	1	0.998667
6	50	0	30	0	10	0.05	0	44	infSCITE	1	1	1	0.998333
6	50	0	30	0	10	0.05	0	45	infSCITE	0.976759	0.976759	1	0.994667
6	50	0	30	0	10	0.05	0	46	infSCITE	1	1	1	0.997667
6	50	0	30	0	10	0.05	0	47	infSCITE	1	1	1	0.998
6	50	0	30	0	10	0.05	0	48	infSCITE	1	1	1	0.997333
6	50	0	30	0	10	0.05	0	49	infSCITE	1	1	1	0.997333
6	50	3	30	0	10	0.05	0	0	infSCITE	0.942049	0.943818	0	0.997333
6	50	3	30	0	10	0.05	0	1	infSCITE	0.975438	0.976759	0	0.997
6	50	3	30	0	10	0.05	0	2	infSCITE	0.92887	0.930852	0	0.998
6	50	3	30	0	10	0.05	0	3	infSCITE	0.941561	0.943337	0	0.998
6	50	3	30	0	10	0.05	0	4	infSCITE	0.987528	0.988715	0	0.996667
6	50	3	30	0	10	0.05	0	5	infSCITE	0.981266	0.982521	0	0.998667
6	50	3	30	0	10	0.05	0	6	infSCITE	0.866003	0.869388	0	0.997667
6	50	3	30	0	10	0.05	0	7	infSCITE	0.975438	0.976759	0	0.997333
6	50	3	30	0	10	0.05	0	8	infSCITE	1	1	0	0.997
6	50	3	30	0	10	0.05	0	9	infSCITE	1	1	0	0.996667
6	50	3	30	0	10	0.05	0	10	infSCITE	1	1	0	0.998333
6	50	3	30	0	10	0.05	0	11	infSCITE	0.977333	0.978631	0	0.997667
6	50	3	30	0	10	0.05	0	12	infSCITE	1	1	0	0.997333
6	50	3	30	0	10	0.05	0	13	infSCITE	1	1	0	0.997
6	50	3	30	0	10	0.05	0	14	infSCITE	1	1	0	0.996667
6	50	3	30	0	10	0.05	0	15	infSCITE	0.985393	0.986603	0	0.998667
6	50	3	30	0	10	0.05	0	16	infSCITE	0.971794	0.973157	0	0.997333
6	50	3	30	0	10	0.05	0	17	infSCITE	1	1	0	0.998
6	50	3	30	0	10	0.05	0	18	infSCITE	0.974223	0.975558	0	0.997
6	50	3	30	0	10	0.05	0	19	infSCITE	0.979275	0.980552	0	0.998
6	50	3	30	0	10	0.05	0	20	infSCITE	0.981266	0.982521	0	0.998
6	50	3	30	0	10	0.05	0	21	infSCITE	1	1	0	0.997
6	50	3	30	0	10	0.05	0	22	infSCITE	0.948971	0.950636	0	0.997333
6	50	3	30	0	10	0.05	0	23	infSCITE	1	1	0	0.995667
6	50	3	30	0	10	0.05	0	24	infSCITE	0.800463	0.806242	0	0.997
6	50	3	30	0	10	0.05	0	25	infSCITE	0.977333	0.978631	0	0.997667
6	50	3	30	0	10	0.05	0	26	infSCITE	0.981266	0.982521	0	0.997667
6	50	3	30	0	10	0.05	0	27	infSCITE	0.983305	0.984538	0	0.998
6	50	3	30	0	10	0.05	0	28	infSCITE	0.977333	0.978631	0	0.998333
6	50	3	30	0	10	0.05	0	29	infSCITE	1	1	0	0.997
6	50	3	30	0	10	0.05	0	30	infSCITE	1	1	0	0.998
6	50	3	30	0	10	0.05	0	31	infSCITE	0.971794	0.973157	0	0.998667
6	50	3	30	0	10	0.05	0	32	infSCITE	0.944633	0.946363	0	0.999333
6	50	3	30	0	10	0.05	0	33	infSCITE	1	1	0	0.997333
6	50	3	30	0	10	0.05	0	34	infSCITE	0.961582	0.963073	0	0.998
6	50	3	30	0	10	0.05	0	35	infSCITE	0.932338	0.934262	0	0.998667
6	50	3	30	0	10	0.05	0	36	infSCITE	0.985393	0.986603	0	0.996
6	50	3	30	0	10	0.05	0	37	infSCITE	0.898066	0.900648	0	0.998
6	50	3	30	0	10	0.05	0	38	infSCITE	0.93434	0.93623	0	0.997
6	50	3	30	0	10	0.05	0	39	infSCITE	0.78831	0.79467	0	0.999333
6	50	3	30	0	10	0.05	0	40	infSCITE	0.973592	0.974934	0	0.997667
6	50	3	30	0	10	0.05	0	41	infSCITE	0.965084	0.966531	0	0.998333
6	50	3	30	0	10	0.05	0	42	infSCITE	0.961679	0.963169	0	0.995333
6	50	3	30	0	10	0.05	0	43	infSCITE	1	1	0	0.996667
6	50	3	30	0	10	0.05	0	44	infSCITE	0.959635	0.961152	0	0.998333
6	50	3	30	0	10	0.05	0	45	infSCITE	0.924472	0.926531	0	0.995667
6	50	3	30	0	10	0.05	0	46	infSCITE	0.889319	0.892101	0	0.998667
6	50	3	30	0	10	0.05	0	47	infSCITE	0.968342	0.969748	0	0.995667
6	50	3	30	0	10	0.05	0	48	infSCITE	0.886269	0.889124	0	0.997333
6	50	3	30	0	10	0.05	0	49	infSCITE	0.914295	0.916543	0	0.998667
6	50	8	30	0	10	0.05	0	0	infSCITE	0.776766	0.791405	0	0.998
6	50	8	30	0	10	0.05	0	1	infSCITE	0.975721	0.978631	0	0.996667
6	50	8	30	0	10	0.05	0	2	infSCITE	0.86533	0.872701	0	0.999
6	50	8	30	0	10	0.05	0	3	infSCITE	0.818093	0.828812	0	0.997333
6	50	8	30	0	10	0.05	0	4	infSCITE	0.952804	0.956351	0	0.996667
6	50	8	30	0	10	0.05	0	5	infSCITE	0.918768	0.923505	0	0.998333
6	50	8	30	0	10	0.05	0	6	infSCITE	0.833263	0.842785	0	0.998333
6	50	8	30	0	10	0.05	0	7	infSCITE	1	1	0	0.999
6	50	8	30	0	10	0.05	0	8	infSCITE	0.90925	0.914382	0	0.998667
6	50	8	30	0	10	0.05	0	9	infSCITE	0.927409	0.931813	0	0.997333
6	50	8	30	0	10	0.05	0	10	infSCITE	0.961808	0.96509	0	0.996
6	50	8	30	0	10	0.05	0	11	infSCITE	0.850159	0.858487	0	0.997667
6	50	8	30	0	10	0.05	0	12	infSCITE	0.901815	0.907275	0	0.996667
6	50	8	30	0	10	0.05	0	13	infSCITE	0.919668	0.92437	0	0.997667
6	50	8	30	0	10	0.05	0	14	infSCITE	0.881968	0.888403	0	0.998667
6	50	8	30	0	10	0.05	0	15	infSCITE	0.946311	0.95006	0	0.997333
6	50	8	30	0	10	0.05	0	16	infSCITE	0.983892	0.986603	0	0.998667
6	50	8	30	0	10	0.05	0	17	infSCITE	0.916116	0.92096	0	0.998
6	50	8	30	0	10	0.05	0	18	infSCITE	0.914564	0.919472	0	0.996
6	50	8	30	0	10	0.05	0	19	infSCITE	0.936873	0.940936	0	0.998
6	50	8	30	0	10	0.05	0	20	infSCITE	0.903273	0.908667	0	0.997667
6	50	8	30	0	10	0.05	0	21	infSCITE	0.947997	0.951693	0	0.997
6	50	8	30	0	10	0.05	0	22	infSCITE	0.950327	0.95395	0	0.998333
6	50	8	30	0	10	0.05	0	23	infSCITE	0.862571	0.870108	0	0.999667
6	50	8	30	0	10	0.05	0	24	infSCITE	0.911658	0.916687	0	0.996667
6	50	8	30	0	10	0.05	0	25	infSCITE	0.97971	0.982521	0	0.995667
6	50	8	30	0	10	0.05	0	26	infSCITE	1	1	0	0.996
6	50	8	30	0	10	0.05	0	27	infSCITE	1	1	0	0.997333
6	50	8	30	0	10	0.05	0	28	infSCITE	0.971926	0.974934	0	0.996
6	50	8	30	0	10	0.05	0	29	infSCITE	0.907393	0.912605	0	0.996667
6	50	8	30	0	10	0.05	0	30	infSCITE	1	1	0	0.998333
6	50	8	30	0	10	0.05	0	31	infSCITE	0.845833	0.854454	0	0.998
6	50	8	30	0	10	0.05	0	32	infSCITE	1	1	0	0.994333
6	50	8	30	0	10	0.05	0	33	infSCITE	0.959732	0.963073	0	0.998333
6	50	8	30	0	10	0.05	0	34	infSCITE	0.971926	0.974934	0	0.997333
6	50	8	30	0	10	0.05	0	35	infSCITE	0.887337	0.893493	0	0.997333
6	50	8	30	0	10	0.05	0	36	infSCITE	0.893753	0.899592	0	1
6	50	8	30	0	10	0.05	0	37	infSCITE	0.931845	0.936086	0	0.998
6	50	8	30	0	10	0.05	0	38	infSCITE	0.936077	0.940168	0	0.997
6	50	8	30	0	10	0.05	0	39	infSCITE	1	1	0	0.998333
6	50	8	30	0	10	0.05	0	40	infSCITE	0.902418	0.907851	0	0.996
6	50	8	30	0	10	0.05	0	41	infSCITE	0.853295	0.861417	0	0.998333
6	50	8	30	0	10	0.05	0	42	infSCITE	0.865228	0.872605	0	0.998
6	50	8	30	0	10	0.05	0	43	infSCITE	0.956913	0.960336	0	0.997333
6	50	8	30	0	10	0.05	0	44	infSCITE	0.868749	0.875918	0	0.997
6	50	8	30	0	10	0.05	0	45	infSCITE	0.879737	0.886291	0	0.998333
6	50	8	30	0	10	0.05	0	46	infSCITE	0.981777	0.984538	0	0.998667
6	50	8	30	0	10	0.05	0	47	infSCITE	0.77569	0.790444	0	0.997333
6	50	8	30	0	10	0.05	0	48	infSCITE	0.924315	0.928836	0	0.997
6	50	8	30	0	10	0.05	0	49	infSCITE	0.971926	0.974934	0	0.997

## Sheet: Fig2B
nnodes	nSNVs	nCNAs	nregions	rhosigma	nodeprob	dropoutrate	doubletrate	seed	method	MP3	MP3-SNV	MP3-CNA	assignmentsAccuracy
6	7	0	30	0.5	10	0.05	0	0	COMPASS	1	1	1	0.952
6	7	0	30	0.5	10	0.05	0	1	COMPASS	1	1	1	0.985333
6	7	0	30	0.5	10	0.05	0	2	COMPASS	1	1	1	0.963667
6	7	0	30	0.5	10	0.05	0	3	COMPASS	1	1	1	0.986333
6	7	0	30	0.5	10	0.05	0	4	COMPASS	1	1	1	0.983333
6	7	0	30	0.5	10	0.05	0	5	COMPASS	1	1	1	0.955667
6	7	0	30	0.5	10	0.05	0	6	COMPASS	1	1	1	0.969
6	7	0	30	0.5	10	0.05	0	7	COMPASS	1	1	1	0.983667
6	7	0	30	0.5	10	0.05	0	8	COMPASS	1	1	1	0.962
6	7	0	30	0.5	10	0.05	0	9	COMPASS	1	1	1	0.972667
6	7	0	30	0.5	10	0.05	0	10	COMPASS	1	1	1	0.967
6	7	0	30	0.5	10	0.05	0	11	COMPASS	1	1	1	0.963667
6	7	0	30	0.5	10	0.05	0	12	COMPASS	1	1	1	0.983333
6	7	0	30	0.5	10	0.05	0	13	COMPASS	1	1	1	0.981
6	7	0	30	0.5	10	0.05	0	14	COMPASS	1	1	1	0.973667
6	7	0	30	0.5	10	0.05	0	15	COMPASS	1	1	1	0.965333
6	7	0	30	0.5	10	0.05	0	16	COMPASS	1	1	1	0.971333
6	7	0	30	0.5	10	0.05	0	17	COMPASS	1	1	1	0.947333
6	7	0	30	0.5	10	0.05	0	18	COMPASS	1	1	1	0.968
6	7	0	30	0.5	10	0.05	0	19	COMPASS	1	1	1	0.967333
6	7	0	30	0.5	10	0.05	0	20	COMPASS	1	1	1	0.971
6	7	0	30	0.5	10	0.05	0	21	COMPASS	1	1	1	0.952667
6	7	0	30	0.5	10	0.05	0	22	COMPASS	1	1	1	0.964667
6	7	0	30	0.5	10	0.05	0	23	COMPASS	1	1	1	0.977333
6	7	0	30	0.5	10	0.05	0	24	COMPASS	1	1	1	0.973667
6	7	0	30	0.5	10	0.05	0	25	COMPASS	1	1	1	0.961
6	7	0	30	0.5	10	0.05	0	26	COMPASS	1	1	1	0.949667
6	7	0	30	0.5	10	0.05	0	27	COMPASS	1	1	1	0.963
6	7	0	30	0.5	10	0.05	0	28	COMPASS	1	1	1	0.952667
6	7	0	30	0.5	10	0.05	0	29	COMPASS	1	1	1	0.962667
6	7	0	30	0.5	10	0.05	0	30	COMPASS	1	1	1	0.975333
6	7	0	30	0.5	10	0.05	0	31	COMPASS	1	1	1	0.952667
6	7	0	30	0.5	10	0.05	0	32	COMPASS	1	1	1	0.961333
6	7	0	30	0.5	10	0.05	0	33	COMPASS	1	1	1	0.977333
6	7	0	30	0.5	10	0.05	0	34	COMPASS	1	1	1	0.982
6	7	0	30	0.5	10	0.05	0	35	COMPASS	1	1	1	0.927333
6	7	0	30	0.5	10	0.05	0	36	COMPASS	1	1	1	0.951667
6	7	0	30	0.5	10	0.05	0	37	COMPASS	1	1	1	0.954667
6	7	0	30	0.5	10	0.05	0	38	COMPASS	1	1	1	0.961333
6	7	0	30	0.5	10	0.05	0	39	COMPASS	1	1	1	0.982333
6	7	0	30	0.5	10	0.05	0	40	COMPASS	1	1	1	0.949333
6	7	0	30	0.5	10	0.05	0	41	COMPASS	1	1	1	0.952667
6	7	0	30	0.5	10	0.05	0	42	COMPASS	1	1	1	0.987333
6	7	0	30	0.5	10	0.05	0	43	COMPASS	1	1	1	0.970667
6	7	0	30	0.5	10	0.05	0	44	COMPASS	1	1	1	0.964
6	7	0	30	0.5	10	0.05	0	45	COMPASS	1	1	1	0.964667
6	7	0	30	0.5	10	0.05	0	46	COMPASS	1	1	1	0.950333
6	7	0	30	0.5	10	0.05	0	47	COMPASS	1	1	1	0.968
6	7	0	30	0.5	10	0.05	0	48	COMPASS	1	1	1	0.954
6	7	0	30	0.5	10	0.05	0	49	COMPASS	1	1	1	0.969333
6	7	3	30	0.5	10	0.05	0	0	COMPASS	1	1	0.25	0.870333
6	7	3	30	0.5	10	0.05	0	1	COMPASS	1	1	1	0.981333
6	7	3	30	0.5	10	0.05	0	2	COMPASS	1	1	1	0.938
6	7	3	30	0.5	10	0.05	0	3	COMPASS	0.89697	1	1	0.767
6	7	3	30	0.5	10	0.05	0	4	COMPASS	1	1	0.25	0.891
6	7	3	30	0.5	10	0.05	0	5	COMPASS	1	1	0	0.831
6	7	3	30	0.5	10	0.05	0	6	COMPASS	0.706147	0.678571	0.25	0.800667
6	7	3	30	0.5	10	0.05	0	7	COMPASS	1	1	1	0.965667
6	7	3	30	0.5	10	0.05	0	8	COMPASS	0.818182	0.732143	1	0.975667
6	7	3	30	0.5	10	0.05	0	9	COMPASS	1	1	1	0.958333
6	7	3	30	0.5	10	0.05	0	10	COMPASS	0.942738	1	0.4	0.825667
6	7	3	30	0.5	10	0.05	0	11	COMPASS	0.771466	1	0	0.672333
6	7	3	30	0.5	10	0.05	0	12	COMPASS	1	1	0.25	0.776667
6	7	3	30	0.5	10	0.05	0	13	COMPASS	1	1	0.25	0.823333
6	7	3	30	0.5	10	0.05	0	14	COMPASS	1	1	1	0.945333
6	7	3	30	0.5	10	0.05	0	15	COMPASS	1	1	0.25	0.774
6	7	3	30	0.5	10	0.05	0	16	COMPASS	1	1	0.25	0.86
6	7	3	30	0.5	10	0.05	0	17	COMPASS	1	1	0.142857	0.869
6	7	3	30	0.5	10	0.05	0	18	COMPASS	1	1	0	0.769667
6	7	3	30	0.5	10	0.05	0	19	COMPASS	1	1	1	0.964333
6	7	3	30	0.5	10	0.05	0	20	COMPASS	1	1	1	0.946333
6	7	3	30	0.5	10	0.05	0	21	COMPASS	1	1	1	0.85
6	7	3	30	0.5	10	0.05	0	22	COMPASS	1	1	1	0.975333
6	7	3	30	0.5	10	0.05	0	23	COMPASS	1	1	1	0.841667
6	7	3	30	0.5	10	0.05	0	24	COMPASS	1	1	1	0.956
6	7	3	30	0.5	10	0.05	0	25	COMPASS	1	1	1	0.971333
6	7	3	30	0.5	10	0.05	0	26	COMPASS	1	1	1	0.980667
6	7	3	30	0.5	10	0.05	0	27	COMPASS	1	1	0.25	0.778667
6	7	3	30	0.5	10	0.05	0	28	COMPASS	1	1	0.25	0.836667
6	7	3	30	0.5	10	0.05	0	29	COMPASS	1	1	0.25	0.820333
6	7	3	30	0.5	10	0.05	0	30	COMPASS	1	1	0	0.604667
6	7	3	30	0.5	10	0.05	0	31	COMPASS	1	1	1	0.865333
6	7	3	30	0.5	10	0.05	0	32	COMPASS	0.854545	1	0.5	0.833333
6	7	3	30	0.5	10	0.05	0	33	COMPASS	1	1	0.25	0.853667
6	7	3	30	0.5	10	0.05	0	34	COMPASS	1	1	0.25	0.818
6	7	3	30	0.5	10	0.05	0	35	COMPASS	1	1	0.25	0.851667
6	7	3	30	0.5	10	0.05	0	36	COMPASS	1	1	1	0.955667
6	7	3	30	0.5	10	0.05	0	37	COMPASS	1	1	0.25	0.818333
6	7	3	30	0.5	10	0.05	0	38	COMPASS	1	1	0	0.848333
6	7	3	30	0.5	10	0.05	0	39	COMPASS	1	1	1	0.972667
6	7	3	30	0.5	10	0.05	0	40	COMPASS	1	1	1	0.959667
6	7	3	30	0.5	10	0.05	0	41	COMPASS	0.621275	0.714286	0	0.962
6	7	3	30	0.5	10	0.05	0	42	COMPASS	1	1	1	0.961
6	7	3	30	0.5	10	0.05	0	43	COMPASS	1	1	0.25	0.82
6	7	3	30	0.5	10	0.05	0	44	COMPASS	1	1	0.25	0.827
6	7	3	30	0.5	10	0.05	0	45	COMPASS	1	1	1	0.964333
6	7	3	30	0.5	10	0.05	0	46	COMPASS	1	1	0.25	0.947333
6	7	3	30	0.5	10	0.05	0	47	COMPASS	0.706147	1	0	0.732
6	7	3	30	0.5	10	0.05	0	48	COMPASS	1	1	1	0.972
6	7	3	30	0.5	10	0.05	0	49	COMPASS	1	1	0.25	0.735333
6	7	8	30	0.5	10	0.05	0	0	COMPASS	1	1	0.416667	0.643667
6	7	8	30	0.5	10	0.05	0	1	COMPASS	1	1	0.416667	0.832
6	7	8	30	0.5	10	0.05	0	2	COMPASS	1	1	0.666667	0.875333
6	7	8	30	0.5	10	0.05	0	3	COMPASS	1	1	0.416667	0.788333
6	7	8	30	0.5	10	0.05	0	4	COMPASS	0.837729	1	0.243243	0.829
6	7	8	30	0.5	10	0.05	0	5	COMPASS	0.962963	1	0.263158	0.778
6	7	8	30	0.5	10	0.05	0	6	COMPASS	1	1	1	0.952
6	7	8	30	0.5	10	0.05	0	7	COMPASS	1	1	1	0.948333
6	7	8	30	0.5	10	0.05	0	8	COMPASS	1	1	1	0.961
6	7	8	30	0.5	10	0.05	0	9	COMPASS	1	1	1	0.981333
6	7	8	30	0.5	10	0.05	0	10	COMPASS	1	1	1	0.975667
6	7	8	30	0.5	10	0.05	0	11	COMPASS	1	1	0.666667	0.761333
6	7	8	30	0.5	10	0.05	0	12	COMPASS	1	1	1	0.979667
6	7	8	30	0.5	10	0.05	0	13	COMPASS	1	1	1	0.977
6	7	8	30	0.5	10	0.05	0	14	COMPASS	1	1	1	0.970667
6	7	8	30	0.5	10	0.05	0	15	COMPASS	1	1	0.238095	0.800667
6	7	8	30	0.5	10	0.05	0	16	COMPASS	1	1	1	0.953
6	7	8	30	0.5	10	0.05	0	17	COMPASS	0.589286	1	0.047619	0.798
6	7	8	30	0.5	10	0.05	0	18	COMPASS	1	1	0.666667	0.817667
6	7	8	30	0.5	10	0.05	0	19	COMPASS	1	1	0.416667	0.835333
6	7	8	30	0.5	10	0.05	0	20	COMPASS	1	1	1	0.961667
6	7	8	30	0.5	10	0.05	0	21	COMPASS	1	1	0.416667	0.885333
6	7	8	30	0.5	10	0.05	0	22	COMPASS	1	1	1	0.944
6	7	8	30	0.5	10	0.05	0	23	COMPASS	1	1	1	0.959
6	7	8	30	0.5	10	0.05	0	24	COMPASS	1	1	0.666667	0.696667
6	7	8	30	0.5	10	0.05	0	25	COMPASS	1	1	1	0.958333
6	7	8	30	0.5	10	0.05	0	26	COMPASS	1	1	0.238095	0.817333
6	7	8	30	0.5	10	0.05	0	27	COMPASS	1	1	1	0.955667
6	7	8	30	0.5	10	0.05	0	28	COMPASS	1	1	1	0.969333
6	7	8	30	0.5	10	0.05	0	29	COMPASS	1	1	1	0.974
6	7	8	30	0.5	10	0.05	0	30	COMPASS	1	1	0.666667	0.822
6	7	8	30	0.5	10	0.05	0	31	COMPASS	1	1	0.666667	0.806667
6	7	8	30	0.5	10	0.05	0	32	COMPASS	1	1	1	0.945333
6	7	8	30	0.5	10	0.05	0	33	COMPASS	1	1	1	0.962
6	7	8	30	0.5	10	0.05	0	34	COMPASS	1	1	0.238095	0.889667
6	7	8	30	0.5	10	0.05	0	35	COMPASS	1	1	1	0.973667
6	7	8	30	0.5	10	0.05	0	36	COMPASS	1	1	1	0.968
6	7	8	30	0.5	10	0.05	0	37	COMPASS	0.28212	1	0	0.501667
6	7	8	30	0.5	10	0.05	0	38	COMPASS	1	1	0.416667	0.861667
6	7	8	30	0.5	10	0.05	0	39	COMPASS	1	1	1	0.975667
6	7	8	30	0.5	10	0.05	0	40	COMPASS	1	1	1	0.975667
6	7	8	30	0.5	10	0.05	0	41	COMPASS	0.89374	1	0.401786	0.837333
6	7	8	30	0.5	10	0.05	0	42	COMPASS	1	1	0.416667	0.875667
6	7	8	30	0.5	10	0.05	0	43	COMPASS	0.727472	1	0.177515	0.68
6	7	8	30	0.5	10	0.05	0	44	COMPASS	0.625	1	0.0917431	0.534667
6	7	8	30	0.5	10	0.05	0	45	COMPASS	0.745358	0.625	0.238095	0.439
6	7	8	30	0.5	10	0.05	0	46	COMPASS	1	1	1	0.977667
6	7	8	30	0.5	10	0.05	0	47	COMPASS	1	1	1	0.987
6	7	8	30	0.5	10	0.05	0	48	COMPASS	1	1	0.666667	0.827333
6	7	8	30	0.5	10	0.05	0	49	COMPASS	0.67897	0.642857	0.20202	0.798667
6	20	0	30	0.5	10	0.05	0	0	COMPASS	1	1	1	0.997667
6	20	0	30	0.5	10	0.05	0	1	COMPASS	1	1	1	0.986667
6	20	0	30	0.5	10	0.05	0	2	COMPASS	1	1	1	0.999333
6	20	0	30	0.5	10	0.05	0	3	COMPASS	1	1	1	0.998667
6	20	0	30	0.5	10	0.05	0	4	COMPASS	1	1	1	1
6	20	0	30	0.5	10	0.05	0	5	COMPASS	1	1	1	0.985667
6	20	0	30	0.5	10	0.05	0	6	COMPASS	1	1	1	1
6	20	0	30	0.5	10	0.05	0	7	COMPASS	1	1	1	1
6	20	0	30	0.5	10	0.05	0	8	COMPASS	1	1	1	0.999667
6	20	0	30	0.5	10	0.05	0	9	COMPASS	1	1	1	0.999
6	20	0	30	0.5	10	0.05	0	10	COMPASS	1	1	1	0.999
6	20	0	30	0.5	10	0.05	0	11	COMPASS	1	1	1	0.997667
6	20	0	30	0.5	10	0.05	0	12	COMPASS	1	1	1	0.999667
6	20	0	30	0.5	10	0.05	0	13	COMPASS	1	1	1	0.999667
6	20	0	30	0.5	10	0.05	0	14	COMPASS	1	1	1	0.998333
6	20	0	30	0.5	10	0.05	0	15	COMPASS	1	1	1	0.999667
6	20	0	30	0.5	10	0.05	0	16	COMPASS	1	1	1	0.999
6	20	0	30	0.5	10	0.05	0	17	COMPASS	1	1	1	0.999333
6	20	0	30	0.5	10	0.05	0	18	COMPASS	1	1	1	0.999
6	20	0	30	0.5	10	0.05	0	19	COMPASS	1	1	1	0.999333
6	20	0	30	0.5	10	0.05	0	20	COMPASS	1	1	1	0.988333
6	20	0	30	0.5	10	0.05	0	21	COMPASS	1	1	1	0.998333
6	20	0	30	0.5	10	0.05	0	22	COMPASS	1	1	1	0.992
6	20	0	30	0.5	10	0.05	0	23	COMPASS	1	1	1	0.994
6	20	0	30	0.5	10	0.05	0	24	COMPASS	1	1	1	0.998333
6	20	0	30	0.5	10	0.05	0	25	COMPASS	1	1	1	0.999667
6	20	0	30	0.5	10	0.05	0	26	COMPASS	1	1	1	0.991667
6	20	0	30	0.5	10	0.05	0	27	COMPASS	1	1	1	0.999667
6	20	0	30	0.5	10	0.05	0	28	COMPASS	1	1	1	0.999
6	20	0	30	0.5	10	0.05	0	29	COMPASS	1	1	1	0.991
6	20	0	30	0.5	10	0.05	0	30	COMPASS	1	1	1	1
6	20	0	30	0.5	10	0.05	0	31	COMPASS	1	1	1	0.999
6	20	0	30	0.5	10	0.05	0	32	COMPASS	1	1	1	0.999667
6	20	0	30	0.5	10	0.05	0	33	COMPASS	1	1	1	1
6	20	0	30	0.5	10	0.05	0	34	COMPASS	1	1	1	0.999
6	20	0	30	0.5	10	0.05	0	35	COMPASS	1	1	1	0.999333
6	20	0	30	0.5	10	0.05	0	36	COMPASS	1	1	1	0.998333
6	20	0	30	0.5	10	0.05	0	37	COMPASS	1	1	1	1
6	20	0	30	0.5	10	0.05	0	38	COMPASS	1	1	1	0.998667
6	20	0	30	0.5	10	0.05	0	39	COMPASS	1	1	1	1
6	20	0	30	0.5	10	0.05	0	40	COMPASS	1	1	1	0.999333
6	20	0	30	0.5	10	0.05	0	41	COMPASS	1	1	1	0.996
6	20	0	30	0.5	10	0.05	0	42	COMPASS	1	1	1	1
6	20	0	30	0.5	10	0.05	0	43	COMPASS	1	1	1	0.996667
6	20	0	30	0.5	10	0.05	0	44	COMPASS	1	1	1	0.998
6	20	0	30	0.5	10	0.05	0	45	COMPASS	1	1	1	1
6	20	0	30	0.5	10	0.05	0	46	COMPASS	1	1	1	0.998667
6	20	0	30	0.5	10	0.05	0	47	COMPASS	1	1	1	1
6	20	0	30	0.5	10	0.05	0	48	COMPASS	1	1	1	0.998
6	20	0	30	0.5	10	0.05	0	49	COMPASS	1	1	1	0.996
6	20	3	30	0.5	10	0.05	0	0	COMPASS	1	1	1	0.996
6	20	3	30	0.5	10	0.05	0	1	COMPASS	1	1	1	0.978333
6	20	3	30	0.5	10	0.05	0	2	COMPASS	1	1	1	0.999333
6	20	3	30	0.5	10	0.05	0	3	COMPASS	1	1	1	0.995
6	20	3	30	0.5	10	0.05	0	4	COMPASS	1	1	1	0.982
6	20	3	30	0.5	10	0.05	0	5	COMPASS	1	1	1	1
6	20	3	30	0.5	10	0.05	0	6	COMPASS	1	1	1	0.980667
6	20	3	30	0.5	10	0.05	0	7	COMPASS	1	1	1	0.995
6	20	3	30	0.5	10	0.05	0	8	COMPASS	1	1	1	0.997667
6	20	3	30	0.5	10	0.05	0	9	COMPASS	1	1	1	0.999667
6	20	3	30	0.5	10	0.05	0	10	COMPASS	1	1	1	0.998
6	20	3	30	0.5	10	0.05	0	11	COMPASS	1	1	1	0.999333
6	20	3	30	0.5	10	0.05	0	12	COMPASS	1	1	1	0.991
6	20	3	30	0.5	10	0.05	0	13	COMPASS	1	1	1	0.998333
6	20	3	30	0.5	10	0.05	0	14	COMPASS	1	1	1	0.998667
6	20	3	30	0.5	10	0.05	0	15	COMPASS	1	1	1	0.988333
6	20	3	30	0.5	10	0.05	0	16	COMPASS	1	1	1	1
6	20	3	30	0.5	10	0.05	0	17	COMPASS	1	1	1	1
6	20	3	30	0.5	10	0.05	0	18	COMPASS	1	1	1	1
6	20	3	30	0.5	10	0.05	0	19	COMPASS	1	1	1	0.999
6	20	3	30	0.5	10	0.05	0	20	COMPASS	1	1	1	0.995
6	20	3	30	0.5	10	0.05	0	21	COMPASS	1	1	1	0.991667
6	20	3	30	0.5	10	0.05	0	22	COMPASS	1	1	1	0.989
6	20	3	30	0.5	10	0.05	0	23	COMPASS	0.950593	1	0.5	0.872
6	20	3	30	0.5	10	0.05	0	24	COMPASS	1	1	1	0.997667
6	20	3	30	0.5	10	0.05	0	25	COMPASS	1	1	1	0.999
6	20	3	30	0.5	10	0.05	0	26	COMPASS	0.898609	0.884211	0.25	0.998667
6	20	3	30	0.5	10	0.05	0	27	COMPASS	1	1	1	1
6	20	3	30	0.5	10	0.05	0	28	COMPASS	1	1	1	0.999
6	20	3	30	0.5	10	0.05	0	29	COMPASS	1	1	0.25	0.878
6	20	3	30	0.5	10	0.05	0	30	COMPASS	1	1	1	0.991333
6	20	3	30	0.5	10	0.05	0	31	COMPASS	1	1	1	0.998667
6	20	3	30	0.5	10	0.05	0	32	COMPASS	1	1	1	1
6	20	3	30	0.5	10	0.05	0	33	COMPASS	1	1	1	0.999667
6	20	3	30	0.5	10	0.05	0	34	COMPASS	1	1	1	0.999
6	20	3	30	0.5	10	0.05	0	35	COMPASS	1	1	1	1
6	20	3	30	0.5	10	0.05	0	36	COMPASS	1	1	1	0.999
6	20	3	30	0.5	10	0.05	0	37	COMPASS	1	1	1	1
6	20	3	30	0.5	10	0.05	0	38	COMPASS	1	1	1	0.993667
6	20	3	30	0.5	10	0.05	0	39	COMPASS	1	1	1	0.990333
6	20	3	30	0.5	10	0.05	0	40	COMPASS	1	1	1	0.997667
6	20	3	30	0.5	10	0.05	0	41	COMPASS	1	1	1	0.998333
6	20	3	30	0.5	10	0.05	0	42	COMPASS	1	1	1	1
6	20	3	30	0.5	10	0.05	0	43	COMPASS	1	1	1	0.999
6	20	3	30	0.5	10	0.05	0	44	COMPASS	1	1	1	0.999667
6	20	3	30	0.5	10	0.05	0	45	COMPASS	1	1	1	0.999667
6	20	3	30	0.5	10	0.05	0	46	COMPASS	1	1	1	0.998667
6	20	3	30	0.5	10	0.05	0	47	COMPASS	1	1	1	0.998667
6	20	3	30	0.5	10	0.05	0	48	COMPASS	0.986489	0.98311	0.4	0.851667
6	20	3	30	0.5	10	0.05	0	49	COMPASS	1	1	1	0.999667
6	20	8	30	0.5	10	0.05	0	0	COMPASS	1	1	1	0.997667
6	20	8	30	0.5	10	0.05	0	1	COMPASS	1	1	1	0.998667
6	20	8	30	0.5	10	0.05	0	2	COMPASS	1	1	1	0.999667
6	20	8	30	0.5	10	0.05	0	3	COMPASS	1	1	1	0.999
6	20	8	30	0.5	10	0.05	0	4	COMPASS	1	1	1	0.991
6	20	8	30	0.5	10	0.05	0	5	COMPASS	1	1	1	0.998
6	20	8	30	0.5	10	0.05	0	6	COMPASS	1	1	1	0.986
6	20	8	30	0.5	10	0.05	0	7	COMPASS	1	1	1	0.999667
6	20	8	30	0.5	10	0.05	0	8	COMPASS	1	1	1	0.999333
6	20	8	30	0.5	10	0.05	0	9	COMPASS	1	1	1	1
6	20	8	30	0.5	10	0.05	0	10	COMPASS	1	1	1	0.999333
6	20	8	30	0.5	10	0.05	0	11	COMPASS	1	1	1	1
6	20	8	30	0.5	10	0.05	0	12	COMPASS	1	1	1	0.998667
6	20	8	30	0.5	10	0.05	0	13	COMPASS	1	1	1	0.999667
6	20	8	30	0.5	10	0.05	0	14	COMPASS	0.943927	0.925564	0.666667	0.994
6	20	8	30	0.5	10	0.05	0	15	COMPASS	1	1	1	0.999
6	20	8	30	0.5	10	0.05	0	16	COMPASS	1	1	1	0.999667
6	20	8	30	0.5	10	0.05	0	17	COMPASS	1	1	1	0.998
6	20	8	30	0.5	10	0.05	0	18	COMPASS	1	1	0.416667	0.905
6	20	8	30	0.5	10	0.05	0	19	COMPASS	1	1	1	0.99
6	20	8	30	0.5	10	0.05	0	20	COMPASS	1	1	1	0.992
6	20	8	30	0.5	10	0.05	0	21	COMPASS	1	1	1	1
6	20	8	30	0.5	10	0.05	0	22	COMPASS	1	1	1	0.996667
6	20	8	30	0.5	10	0.05	0	23	COMPASS	1	1	1	0.998667
6	20	8	30	0.5	10	0.05	0	24	COMPASS	1	1	1	0.993
6	20	8	30	0.5	10	0.05	0	25	COMPASS	1	1	1	1
6	20	8	30	0.5	10	0.05	0	26	COMPASS	1	1	1	0.998667
6	20	8	30	0.5	10	0.05	0	27	COMPASS	1	1	1	1
6	20	8	30	0.5	10	0.05	0	28	COMPASS	1	1	1	0.998667
6	20	8	30	0.5	10	0.05	0	29	COMPASS	1	1	1	1
6	20	8	30	0.5	10	0.05	0	30	COMPASS	1	1	1	0.998667
6	20	8	30	0.5	10	0.05	0	31	COMPASS	1	1	1	1
6	20	8	30	0.5	10	0.05	0	32	COMPASS	1	1	1	0.999
6	20	8	30	0.5	10	0.05	0	33	COMPASS	1	1	1	0.999
6	20	8	30	0.5	10	0.05	0	34	COMPASS	1	1	1	0.984667
6	20	8	30	0.5	10	0.05	0	35	COMPASS	1	1	1	0.999
6	20	8	30	0.5	10	0.05	0	36	COMPASS	1	1	1	0.998667
6	20	8	30	0.5	10	0.05	0	37	COMPASS	1	1	1	1
6	20	8	30	0.5	10	0.05	0	38	COMPASS	1	1	1	0.999
6	20	8	30	0.5	10	0.05	0	39	COMPASS	1	1	1	0.994667
6	20	8	30	0.5	10	0.05	0	40	COMPASS	1	1	1	0.987667
6	20	8	30	0.5	10	0.05	0	41	COMPASS	0.894174	0.861654	0.666667	1
6	20	8	30	0.5	10	0.05	0	42	COMPASS	1	1	1	0.998667
6	20	8	30	0.5	10	0.05	0	43	COMPASS	1	1	1	0.989
6	20	8	30	0.5	10	0.05	0	44	COMPASS	1	1	1	1
6	20	8	30	0.5	10	0.05	0	45	COMPASS	1	1	1	0.999333
6	20	8	30	0.5	10	0.05	0	46	COMPASS	1	1	1	0.99
6	20	8	30	0.5	10	0.05	0	47	COMPASS	1	1	1	0.999333
6	20	8	30	0.5	10	0.05	0	48	COMPASS	1	1	1	0.948667
6	20	8	30	0.5	10	0.05	0	49	COMPASS	1	1	1	1
6	50	0	30	0.5	10	0.05	0	0	COMPASS	1	1	1	1
6	50	0	30	0.5	10	0.05	0	1	COMPASS	1	1	1	1
6	50	0	30	0.5	10	0.05	0	2	COMPASS	1	1	1	1
6	50	0	30	0.5	10	0.05	0	3	COMPASS	1	1	1	1
6	50	0	30	0.5	10	0.05	0	4	COMPASS	1	1	1	1
6	50	0	30	0.5	10	0.05	0	5	COMPASS	1	1	1	1
6	50	0	30	0.5	10	0.05	0	6	COMPASS	1	1	1	1
6	50	0	30	0.5	10	0.05	0	7	COMPASS	1	1	1	1
6	50	0	30	0.5	10	0.05	0	8	COMPASS	1	1	1	1
6	50	0	30	0.5	10	0.05	0	9	COMPASS	1	1	1	1
6	50	0	30	0.5	10	0.05	0	10	COMPASS	1	1	1	1
6	50	0	30	0.5	10	0.05	0	11	COMPASS	1	1	1	1
6	50	0	30	0.5	10	0.05	0	12	COMPASS	1	1	1	1
6	50	0	30	0.5	10	0.05	0	13	COMPASS	1	1	1	1
6	50	0	30	0.5	10	0.05	0	14	COMPASS	1	1	1	1
6	50	0	30	0.5	10	0.05	0	15	COMPASS	1	1	1	1
6	50	0	30	0.5	10	0.05	0	16	COMPASS	1	1	1	1
6	50	0	30	0.5	10	0.05	0	17	COMPASS	1	1	1	1
6	50	0	30	0.5	10	0.05	0	18	COMPASS	1	1	1	1
6	50	0	30	0.5	10	0.05	0	19	COMPASS	1	1	1	1
6	50	0	30	0.5	10	0.05	0	20	COMPASS	1	1	1	1
6	50	0	30	0.5	10	0.05	0	21	COMPASS	1	1	1	1
6	50	0	30	0.5	10	0.05	0	22	COMPASS	1	1	1	1
6	50	0	30	0.5	10	0.05	0	23	COMPASS	1	1	1	1
6	50	0	30	0.5	10	0.05	0	24	COMPASS	1	1	1	1
6	50	0	30	0.5	10	0.05	0	25	COMPASS	1	1	1	1
6	50	0	30	0.5	10	0.05	0	26	COMPASS	1	1	1	1
6	50	0	30	0.5	10	0.05	0	27	COMPASS	1	1	1	1
6	50	0	30	0.5	10	0.05	0	28	COMPASS	1	1	1	1
6	50	0	30	0.5	10	0.05	0	29	COMPASS	1	1	1	1
6	50	0	30	0.5	10	0.05	0	30	COMPASS	1	1	1	1
6	50	0	30	0.5	10	0.05	0	31	COMPASS	1	1	1	1
6	50	0	30	0.5	10	0.05	0	32	COMPASS	1	1	1	1
6	50	0	30	0.5	10	0.05	0	33	COMPASS	1	1	1	1
6	50	0	30	0.5	10	0.05	0	34	COMPASS	1	1	1	1
6	50	0	30	0.5	10	0.05	0	35	COMPASS	1	1	1	1
6	50	0	30	0.5	10	0.05	0	36	COMPASS	1	1	1	1
6	50	0	30	0.5	10	0.05	0	37	COMPASS	1	1	1	1
6	50	0	30	0.5	10	0.05	0	38	COMPASS	1	1	1	1
6	50	0	30	0.5	10	0.05	0	39	COMPASS	1	1	1	1
6	50	0	30	0.5	10	0.05	0	40	COMPASS	1	1	1	1
6	50	0	30	0.5	10	0.05	0	41	COMPASS	1	1	1	1
6	50	0	30	0.5	10	0.05	0	42	COMPASS	1	1	1	0.999333
6	50	0	30	0.5	10	0.05	0	43	COMPASS	1	1	1	1
6	50	0	30	0.5	10	0.05	0	44	COMPASS	1	1	1	1
6	50	0	30	0.5	10	0.05	0	45	COMPASS	1	1	1	1
6	50	0	30	0.5	10	0.05	0	46	COMPASS	1	1	1	1
6	50	0	30	0.5	10	0.05	0	47	COMPASS	1	1	1	1
6	50	0	30	0.5	10	0.05	0	48	COMPASS	1	1	1	1
6	50	0	30	0.5	10	0.05	0	49	COMPASS	1	1	1	0.999667
6	50	3	30	0.5	10	0.05	0	0	COMPASS	1	1	1	1
6	50	3	30	0.5	10	0.05	0	1	COMPASS	1	1	1	1
6	50	3	30	0.5	10	0.05	0	2	COMPASS	1	1	1	1
6	50	3	30	0.5	10	0.05	0	3	COMPASS	1	1	1	1
6	50	3	30	0.5	10	0.05	0	4	COMPASS	1	1	1	1
6	50	3	30	0.5	10	0.05	0	5	COMPASS	1	1	1	1
6	50	3	30	0.5	10	0.05	0	6	COMPASS	1	1	1	1
6	50	3	30	0.5	10	0.05	0	7	COMPASS	1	1	1	1
6	50	3	30	0.5	10	0.05	0	8	COMPASS	1	1	1	1
6	50	3	30	0.5	10	0.05	0	9	COMPASS	1	1	1	1
6	50	3	30	0.5	10	0.05	0	10	COMPASS	1	1	1	1
6	50	3	30	0.5	10	0.05	0	11	COMPASS	1	1	1	1
6	50	3	30	0.5	10	0.05	0	12	COMPASS	1	1	1	1
6	50	3	30	0.5	10	0.05	0	13	COMPASS	1	1	1	1
6	50	3	30	0.5	10	0.05	0	14	COMPASS	1	1	1	1
6	50	3	30	0.5	10	0.05	0	15	COMPASS	1	1	1	1
6	50	3	30	0.5	10	0.05	0	16	COMPASS	1	1	1	1
6	50	3	30	0.5	10	0.05	0	17	COMPASS	1	1	1	1
6	50	3	30	0.5	10	0.05	0	18	COMPASS	1	1	1	1
6	50	3	30	0.5	10	0.05	0	19	COMPASS	1	1	1	1
6	50	3	30	0.5	10	0.05	0	20	COMPASS	1	1	1	1
6	50	3	30	0.5	10	0.05	0	21	COMPASS	1	1	1	1
6	50	3	30	0.5	10	0.05	0	22	COMPASS	1	1	1	1
6	50	3	30	0.5	10	0.05	0	23	COMPASS	1	1	1	1
6	50	3	30	0.5	10	0.05	0	24	COMPASS	1	1	1	0.999667
6	50	3	30	0.5	10	0.05	0	25	COMPASS	1	1	1	1
6	50	3	30	0.5	10	0.05	0	26	COMPASS	1	1	1	1
6	50	3	30	0.5	10	0.05	0	27	COMPASS	1	1	1	1
6	50	3	30	0.5	10	0.05	0	28	COMPASS	1	1	1	1
6	50	3	30	0.5	10	0.05	0	29	COMPASS	1	1	1	1
6	50	3	30	0.5	10	0.05	0	30	COMPASS	1	1	1	1
6	50	3	30	0.5	10	0.05	0	31	COMPASS	1	1	1	1
6	50	3	30	0.5	10	0.05	0	32	COMPASS	1	1	1	1
6	50	3	30	0.5	10	0.05	0	33	COMPASS	1	1	1	1
6	50	3	30	0.5	10	0.05	0	34	COMPASS	1	1	1	1
6	50	3	30	0.5	10	0.05	0	35	COMPASS	1	1	1	1
6	50	3	30	0.5	10	0.05	0	36	COMPASS	1	1	1	1
6	50	3	30	0.5	10	0.05	0	37	COMPASS	1	1	1	1
6	50	3	30	0.5	10	0.05	0	38	COMPASS	1	1	1	1
6	50	3	30	0.5	10	0.05	0	39	COMPASS	1	1	1	1
6	50	3	30	0.5	10	0.05	0	40	COMPASS	1	1	1	1
6	50	3	30	0.5	10	0.05	0	41	COMPASS	1	1	1	1
6	50	3	30	0.5	10	0.05	0	42	COMPASS	1	1	1	0.998667
6	50	3	30	0.5	10	0.05	0	43	COMPASS	1	1	1	1
6	50	3	30	0.5	10	0.05	0	44	COMPASS	1	1	1	1
6	50	3	30	0.5	10	0.05	0	45	COMPASS	1	1	1	1
6	50	3	30	0.5	10	0.05	0	46	COMPASS	1	1	1	1
6	50	3	30	0.5	10	0.05	0	47	COMPASS	1	1	1	1
6	50	3	30	0.5	10	0.05	0	48	COMPASS	1	1	1	1
6	50	3	30	0.5	10	0.05	0	49	COMPASS	0.96273	0.960672	0.25	1
6	50	8	30	0.5	10	0.05	0	0	COMPASS	0.955258	0.9503	0.666667	1
6	50	8	30	0.5	10	0.05	0	1	COMPASS	1	1	1	1
6	50	8	30	0.5	10	0.05	0	2	COMPASS	1	1	1	1
6	50	8	30	0.5	10	0.05	0	3	COMPASS	1	1	1	1
6	50	8	30	0.5	10	0.05	0	4	COMPASS	1	1	1	1
6	50	8	30	0.5	10	0.05	0	5	COMPASS	1	1	0.666667	1
6	50	8	30	0.5	10	0.05	0	6	COMPASS	1	1	1	1
6	50	8	30	0.5	10	0.05	0	7	COMPASS	1	1	1	1
6	50	8	30	0.5	10	0.05	0	8	COMPASS	1	1	1	1
6	50	8	30	0.5	10	0.05	0	9	COMPASS	0.962874	0.958031	0.666667	1
6	50	8	30	0.5	10	0.05	0	10	COMPASS	1	1	1	1
6	50	8	30	0.5	10	0.05	0	11	COMPASS	1	1	1	1
6	50	8	30	0.5	10	0.05	0	12	COMPASS	1	1	1	1
6	50	8	30	0.5	10	0.05	0	13	COMPASS	1	1	1	1
6	50	8	30	0.5	10	0.05	0	14	COMPASS	1	1	1	1
6	50	8	30	0.5	10	0.05	0	15	COMPASS	1	1	1	1
6	50	8	30	0.5	10	0.05	0	16	COMPASS	1	1	1	1
6	50	8	30	0.5	10	0.05	0	17	COMPASS	1	1	1	1
6	50	8	30	0.5	10	0.05	0	18	COMPASS	1	1	1	1
6	50	8	30	0.5	10	0.05	0	19	COMPASS	1	1	1	1
6	50	8	30	0.5	10	0.05	0	20	COMPASS	1	1	1	1
6	50	8	30	0.5	10	0.05	0	21	COMPASS	1	1	1	1
6	50	8	30	0.5	10	0.05	0	22	COMPASS	1	1	1	1
6	50	8	30	0.5	10	0.05	0	23	COMPASS	1	1	1	1
6	50	8	30	0.5	10	0.05	0	24	COMPASS	1	1	1	1
6	50	8	30	0.5	10	0.05	0	25	COMPASS	1	1	1	1
6	50	8	30	0.5	10	0.05	0	26	COMPASS	1	1	1	1
6	50	8	30	0.5	10	0.05	0	27	COMPASS	1	1	1	1
6	50	8	30	0.5	10	0.05	0	28	COMPASS	1	1	1	1
6	50	8	30	0.5	10	0.05	0	29	COMPASS	1	1	1	1
6	50	8	30	0.5	10	0.05	0	30	COMPASS	1	1	1	1
6	50	8	30	0.5	10	0.05	0	31	COMPASS	1	1	1	1
6	50	8	30	0.5	10	0.05	0	32	COMPASS	1	1	1	1
6	50	8	30	0.5	10	0.05	0	33	COMPASS	1	1	1	1
6	50	8	30	0.5	10	0.05	0	34	COMPASS	1	1	1	1
6	50	8	30	0.5	10	0.05	0	35	COMPASS	1	1	1	1
6	50	8	30	0.5	10	0.05	0	36	COMPASS	1	1	1	1
6	50	8	30	0.5	10	0.05	0	37	COMPASS	1	1	1	1
6	50	8	30	0.5	10	0.05	0	38	COMPASS	1	1	1	1
6	50	8	30	0.5	10	0.05	0	39	COMPASS	1	1	1	1
6	50	8	30	0.5	10	0.05	0	40	COMPASS	1	1	1	1
6	50	8	30	0.5	10	0.05	0	41	COMPASS	1	1	1	1
6	50	8	30	0.5	10	0.05	0	42	COMPASS	1	1	1	1
6	50	8	30	0.5	10	0.05	0	43	COMPASS	1	1	1	1
6	50	8	30	0.5	10	0.05	0	44	COMPASS	1	1	1	1
6	50	8	30	0.5	10	0.05	0	45	COMPASS	0.947737	0.941176	0.666667	1
6	50	8	30	0.5	10	0.05	0	46	COMPASS	1	1	1	1
6	50	8	30	0.5	10	0.05	0	47	COMPASS	1	1	1	1
6	50	8	30	0.5	10	0.05	0	48	COMPASS	1	1	1	1
6	50	8	30	0.5	10	0.05	0	49	COMPASS	1	1	1	1
6	7	0	30	0.5	10	0.05	0	0	BITSC2	0.05304	0.678571	0	0.8
6	7	0	30	0.5	10	0.05	0	1	BITSC2	0.0174274	0.732143	0	0.53
6	7	0	30	0.5	10	0.05	0	2	BITSC2	0.0321346	0.642857	0	0.5
6	7	0	30	0.5	10	0.05	0	3	BITSC2	0.0306513	1	0	0.785
6	7	0	30	0.5	10	0.05	0	4	BITSC2	0.0907505	0.803571	0	0.865
6	7	0	30	0.5	10	0.05	0	5	BITSC2	0.0215333	0.678571	0	0.57
6	7	0	30	0.5	10	0.05	0	6	BITSC2	0.033822	0.803571	0	0.695
6	7	0	30	0.5	10	0.05	0	7	BITSC2	0.0571021	0.803571	0	0.69
6	7	0	30	0.5	10	0.05	0	8	BITSC2	0.00447194	0.267857	0	0.34
6	7	0	30	0.5	10	0.05	0	9	BITSC2	0.0430589	0.892857	0	0.69
6	7	0	30	0.5	10	0.05	0	10	BITSC2	0.0302306	0.892857	0	0.75
6	7	0	30	0.5	10	0.05	0	11	BITSC2	0.0434473	0.803571	0	0.67
6	7	0	30	0.5	10	0.05	0	12	BITSC2	0.00103731	0.0535714	0	0.235
6	7	0	30	0.5	10	0.05	0	13	BITSC2	0.137255	1	0	0.83
6	7	0	30	0.5	10	0.05	0	14	BITSC2	0.00676823	0.339286	0	0.505
6	7	0	30	0.5	10	0.05	0	15	BITSC2	0.00182843	0.142857	0	0.355
6	7	0	30	0.5	10	0.05	0	16	BITSC2	0.0136737	0.660714	0	0.64
6	7	0	30	0.5	10	0.05	0	17	BITSC2	0.0241173	0.678571	0	0.64
6	7	0	30	0.5	10	0.05	0	18	BITSC2	0.00357338	0.142857	0	0.23
6	7	0	30	0.5	10	0.05	0	19	BITSC2	0.0182848	0.571429	0	0.59
6	7	0	30	0.5	10	0.05	0	20	BITSC2	0.0261325	0.803571	0	0.54
6	7	0	30	0.5	10	0.05	0	21	BITSC2	0.0134352	0.482143	0	0.38
6	7	0	30	0.5	10	0.05	0	22	BITSC2	0.00483854	0.285714	0	0.405
6	7	0	30	0.5	10	0.05	0	23	BITSC2	0.0643087	0.892857	0	0.71
6	7	0	30	0.5	10	0.05	0	24	BITSC2	0.0268429	0.803571	0	0.655
6	7	0	30	0.5	10	0.05	0	25	BITSC2	0.0239252	0.625	0	0.67
6	7	0	30	0.5	10	0.05	0	26	BITSC2	0.0200336	0.696429	0	0.64
6	7	0	30	0.5	10	0.05	0	27	BITSC2	0.034188	1	0	0.75
6	7	0	30	0.5	10	0.05	0	28	BITSC2	0.00652686	0.303571	0	0.42
6	7	0	30	0.5	10	0.05	0	29	BITSC2	0.0302306	0.892857	0	0.825
6	7	0	30	0.5	10	0.05	0	30	BITSC2	0.0380905	0.892857	0	0.625
6	7	0	30	0.5	10	0.05	0	31	BITSC2	0.0380905	0.892857	0	0.67
6	7	0	30	0.5	10	0.05	0	32	BITSC2	0.0220323	0.892857	0	0.655
6	7	0	30	0.5	10	0.05	0	33	BITSC2	0.0380905	0.892857	0	0.71
6	7	0	30	0.5	10	0.05	0	34	BITSC2	0.0744627	1	0	0.695
6	7	0	30	0.5	10	0.05	0	35	BITSC2	0.0239121	0.732143	0	0.7
6	7	0	30	0.5	10	0.05	0	36	BITSC2	0.00563349	0.321429	0	0.38
6	7	0	30	0.5	10	0.05	0	37	BITSC2	0.0216594	0.803571	0	0.77
6	7	0	30	0.5	10	0.05	0	38	BITSC2	0.0189882	0.625	0	0.515
6	7	0	30	0.5	10	0.05	0	39	BITSC2	0.0727273	1	0	0.855
6	7	0	30	0.5	10	0.05	0	40	BITSC2	0.0372218	0.785714	0	0.72
6	7	0	30	0.5	10	0.05	0	41	BITSC2	0.0430769	1	0	0.59
6	7	0	30	0.5	10	0.05	0	42	BITSC2	0.0302306	0.892857	0	0.665
6	7	0	30	0.5	10	0.05	0	43	BITSC2	0.0202822	0.607143	0	0.605
6	7	0	30	0.5	10	0.05	0	44	BITSC2	0.0255181	0.482143	0	0.465
6	7	0	30	0.5	10	0.05	0	45	BITSC2	0.030671	0.678571	0	0.48
6	7	0	30	0.5	10	0.05	0	46	BITSC2	0.0257937	0.607143	0	0.63
6	7	0	30	0.5	10	0.05	0	47	BITSC2	0.024393	0.892857	0	0.675
6	7	0	30	0.5	10	0.05	0	48	BITSC2	0.033822	0.803571	0	0.56
6	7	0	30	0.5	10	0.05	0	49	BITSC2	0.0202822	0.607143	0	0.575
6	7	3	30	0.5	10	0.05	0	0	BITSC2	0.119064	1	0	0.825
6	7	3	30	0.5	10	0.05	0	1	BITSC2	0.033099	0.696429	0	0.445
6	7	3	30	0.5	10	0.05	0	2	BITSC2	0.0274571	0.892857	0	0.6
6	7	3	30	0.5	10	0.05	0	3	BITSC2	0.0271003	0.803571	0	0.575
6	7	3	30	0.5	10	0.05	0	4	BITSC2	0.0200888	0.642857	0	0.655
6	7	3	30	0.5	10	0.05	0	5	BITSC2	0.0157825	0.642857	0.00102881	0.495
6	7	3	30	0.5	10	0.05	0	6	BITSC2	0.0127145	0.517857	0	0.63
6	7	3	30	0.5	10	0.05	0	7	BITSC2	0.0169277	0.642857	0	0.57
6	7	3	30	0.5	10	0.05	0	8	BITSC2	0.019466	0.535714	0.000384172	0.815
6	7	3	30	0.5	10	0.05	0	9	BITSC2	0.0616433	0.625	0.00146413	0.67
6	7	3	30	0.5	10	0.05	0	10	BITSC2	0.0558882	1	0	0.55
6	7	3	30	0.5	10	0.05	0	11	BITSC2	0.141312	1	0.0027248	0.535
6	7	3	30	0.5	10	0.05	0	12	BITSC2	0.0447971	1	0	0.47
6	7	3	30	0.5	10	0.05	0	13	BITSC2	0.0698386	1	0.00075188	0.625
6	7	3	30	0.5	10	0.05	0	14	BITSC2	0.0267259	0.803571	0.000874891	0.565
6	7	3	30	0.5	10	0.05	0	15	BITSC2	0.0174369	1	0	0.7
6	7	3	30	0.5	10	0.05	0	16	BITSC2	0.0102718	0.482143	0	0.48
6	7	3	30	0.5	10	0.05	0	17	BITSC2	0.0413437	1	0	0.745
6	7	3	30	0.5	10	0.05	0	18	BITSC2	0.0889048	1	0.00350877	0.565
6	7	3	30	0.5	10	0.05	0	19	BITSC2	0.0129703	0.607143	0	0.53
6	7	3	30	0.5	10	0.05	0	20	BITSC2	0.0434139	1	0	0.59
6	7	3	30	0.5	10	0.05	0	21	BITSC2	0.0557928	1	0	0.72
6	7	3	30	0.5	10	0.05	0	22	BITSC2	0.0531943	1	0	0.885
6	7	3	30	0.5	10	0.05	0	23	BITSC2	0.0243267	1	0	0.42
6	7	3	30	0.5	10	0.05	0	24	BITSC2	0.0788596	0.892857	0	0.695
6	7	3	30	0.5	10	0.05	0	25	BITSC2	0.00477552	0.196429	0	0.29
6	7	3	30	0.5	10	0.05	0	26	BITSC2	0.0181211	0.517857	0	0.395
6	7	3	30	0.5	10	0.05	0	27	BITSC2	0.132159	1	0.0017762	0.755
6	7	3	30	0.5	10	0.05	0	28	BITSC2	0.0275946	0.732143	0	0.355
6	7	3	30	0.5	10	0.05	0	29	BITSC2	0.0238977	0.803571	0	0.755
6	7	3	30	0.5	10	0.05	0	30	BITSC2	0.038457	1	0	0.645
6	7	3	30	0.5	10	0.05	0	31	BITSC2	0.0630673	1	0	0.7
6	7	3	30	0.5	10	0.05	0	32	BITSC2	0.0355236	0.642857	0.000988142	0.64
6	7	3	30	0.5	10	0.05	0	33	BITSC2	0.113039	1	0.00147059	0.77
6	7	3	30	0.5	10	0.05	0	34	BITSC2	0.0573648	0.428571	0.0017762	0.345
6	7	3	30	0.5	10	0.05	0	35	BITSC2	0.0298692	0.892857	0	0.665
6	7	3	30	0.5	10	0.05	0	36	BITSC2	0.0763591	0.625	0.00146413	0.69
6	7	3	30	0.5	10	0.05	0	37	BITSC2	0.0464923	1	0	0.52
6	7	3	30	0.5	10	0.05	0	38	BITSC2	0.0238712	1	0.000564653	0.5
6	7	3	30	0.5	10	0.05	0	39	BITSC2	0.130741	1	0.00147059	0.76
6	7	3	30	0.5	10	0.05	0	40	BITSC2	0.0226775	0.785714	0	0.655
6	7	3	30	0.5	10	0.05	0	41	BITSC2	0.0249835	0.714286	0	0.52
6	7	3	30	0.5	10	0.05	0	42	BITSC2	0.0274571	0.892857	0	0.39
6	7	3	30	0.5	10	0.05	0	43	BITSC2	0.0990932	0.803571	0	0.68
6	7	3	30	0.5	10	0.05	0	44	BITSC2	0.0570028	0.892857	0	0.67
6	7	3	30	0.5	10	0.05	0	45	BITSC2	0.0588302	0.892857	0	0.625
6	7	3	30	0.5	10	0.05	0	46	BITSC2	0.000600796	0.0357143	0	0.215
6	7	3	30	0.5	10	0.05	0	47	BITSC2	0.119064	1	0	0.6
6	7	3	30	0.5	10	0.05	0	48	BITSC2	0.0124975	0.607143	0	0.265
6	7	3	30	0.5	10	0.05	0	49	BITSC2	0.0108999	0.535714	0	0.615
6	7	8	30	0.5	10	0.05	0	0	BITSC2	0.0377541	0.732143	0.00785855	0.315
6	7	8	30	0.5	10	0.05	0	1	BITSC2	0.0175997	0.321429	0.00166113	0.265
6	7	8	30	0.5	10	0.05	0	2	BITSC2	0.0438668	0.732143	0.00504626	0.685
6	7	8	30	0.5	10	0.05	0	3	BITSC2	0.0401604	0.803571	0.000617284	0.28
6	7	8	30	0.5	10	0.05	0	4	BITSC2	0.24192	1	0.0331169	0.86
6	7	8	30	0.5	10	0.05	0	5	BITSC2	0.0824898	1	0.00476644	0.4
6	7	8	30	0.5	10	0.05	0	6	BITSC2	0.0407668	1	0.0011236	0.73
6	7	8	30	0.5	10	0.05	0	7	BITSC2	0.0678657	0.892857	0.00611451	0.67
6	7	8	30	0.5	10	0.05	0	8	BITSC2	0.155386	0.892857	0.0168209	0.62
6	7	8	30	0.5	10	0.05	0	9	BITSC2	0.130925	0.892857	0.0134567	0.775
6	7	8	30	0.5	10	0.05	0	10	BITSC2	0.0378368	0.625	0.00482393	0.83
6	7	8	30	0.5	10	0.05	0	11	BITSC2	0.0178936	0.803571	0.000544959	0.42
6	7	8	30	0.5	10	0.05	0	12	BITSC2	0.0393969	1	0.00108401	0.54
6	7	8	30	0.5	10	0.05	0	13	BITSC2	0.384726	1	0.0612245	0.67
6	7	8	30	0.5	10	0.05	0	14	BITSC2	0.154553	1	0.0109336	0.485
6	7	8	30	0.5	10	0.05	0	15	BITSC2	0.00683367	0.625	0	0.34
6	7	8	30	0.5	10	0.05	0	16	BITSC2	0.0290052	0.571429	0.00247831	0.575
6	7	8	30	0.5	10	0.05	0	17	BITSC2	0.020638	0.589286	0.0196464	0.175
6	7	8	30	0.5	10	0.05	0	18	BITSC2	0.0175767	0.642857	0.00277932	0.36
6	7	8	30	0.5	10	0.05	0	19	BITSC2	0.0227212	0.625	0.000957854	0.54
6	7	8	30	0.5	10	0.05	0	20	BITSC2	0.020292	0.410714	0.00111607	0.4
6	7	8	30	0.5	10	0.05	0	21	BITSC2	0.0782955	1	0.00601375	0.765
6	7	8	30	0.5	10	0.05	0	22	BITSC2	0.156215	1	0.0134567	0.795
6	7	8	30	0.5	10	0.05	0	23	BITSC2	0.0683217	0.892857	0.00701531	0.69
6	7	8	30	0.5	10	0.05	0	24	BITSC2	0.0498012	0.642857	0.00581395	0.685
6	7	8	30	0.5	10	0.05	0	25	BITSC2	0.0259725	0.803571	0.000953289	0.4
6	7	8	30	0.5	10	0.05	0	26	BITSC2	0.0305232	1	0.00143472	0.595
6	7	8	30	0.5	10	0.05	0	27	BITSC2	0.0584072	0.482143	0.00561798	0.56
6	7	8	30	0.5	10	0.05	0	28	BITSC2	0.0108344	0.642857	0.00033456	0.685
6	7	8	30	0.5	10	0.05	0	29	BITSC2	0.0644989	0.892857	0.00332226	0.72
6	7	8	30	0.5	10	0.05	0	30	BITSC2	0.0334067	0.714286	0.00420521	0.635
6	7	8	30	0.5	10	0.05	0	31	BITSC2	0.0765756	1	0.00224719	0.18
6	7	8	30	0.5	10	0.05	0	32	BITSC2	0.0104159	0.464286	0.000953289	0.295
6	7	8	30	0.5	10	0.05	0	33	BITSC2	0.0848947	1	0.00111607	0.62
6	7	8	30	0.5	10	0.05	0	34	BITSC2	0.03491	1	0.00160256	0.475
6	7	8	30	0.5	10	0.05	0	35	BITSC2	0.0909838	0.642857	0.00997506	0.56
6	7	8	30	0.5	10	0.05	0	36	BITSC2	0.0167118	0.375	0.002849	0.44
6	7	8	30	0.5	10	0.05	0	37	BITSC2	0.060012	1	0.00314663	0.39
6	7	8	30	0.5	10	0.05	0	38	BITSC2	0.00730597	0.446429	0.00070922	0.495
6	7	8	30	0.5	10	0.05	0	39	BITSC2	0.0629667	0.732143	0.00309789	0.57
6	7	8	30	0.5	10	0.05	0	40	BITSC2	0.0092684	0.732143	0.000475285	0.195
6	7	8	30	0.5	10	0.05	0	41	BITSC2	0.0254914	0.803571	0.000619579	0.465
6	7	8	30	0.5	10	0.05	0	42	BITSC2	0.0600275	1	0.00392927	0.54
6	7	8	30	0.5	10	0.05	0	43	BITSC2	0.211647	1	0.0269151	0.675
6	7	8	30	0.5	10	0.05	0	44	BITSC2	0.0796017	1	0.00249377	0.655
6	7	8	30	0.5	10	0.05	0	45	BITSC2	0.0301753	0.392857	0	0.445
6	7	8	30	0.5	10	0.05	0	46	BITSC2	0.0339935	0.642857	0.000958773	0.455
6	7	8	30	0.5	10	0.05	0	47	BITSC2	0.013705	0.625	0	0.405
6	7	8	30	0.5	10	0.05	0	48	BITSC2	0.0986255	0.714286	0.00982318	0.63
6	7	8	30	0.5	10	0.05	0	49	BITSC2	0.0635899	0.732143	0.00111607	0.675
6	20	0	30	0.5	10	0.05	0	0	BITSC2	0.234672	0.945865	0	0.9
6	20	0	30	0.5	10	0.05	0	1	BITSC2	0.2942	0.807519	0	0.845
6	20	0	30	0.5	10	0.05	0	2	BITSC2	0.372549	1	0	0.99
6	20	0	30	0.5	10	0.05	0	3	BITSC2	0.222992	0.694737	0	0.74
6	20	0	30	0.5	10	0.05	0	4	BITSC2	0.314345	0.855639	0	0.865
6	20	0	30	0.5	10	0.05	0	5	BITSC2	0.129894	0.526316	0	0.715
6	20	0	30	0.5	10	0.05	0	6	BITSC2	0.253334	0.819549	0	0.78
6	20	0	30	0.5	10	0.05	0	7	BITSC2	0.342342	1	0	0.99
6	20	0	30	0.5	10	0.05	0	8	BITSC2	0.233847	0.819549	0	0.74
6	20	0	30	0.5	10	0.05	0	9	BITSC2	0.340898	0.851128	0	0.59
6	20	0	30	0.5	10	0.05	0	10	BITSC2	0.145589	0.677444	0	0.76
6	20	0	30	0.5	10	0.05	0	11	BITSC2	0.315315	1	0	0.855
6	20	0	30	0.5	10	0.05	0	12	BITSC2	0.406417	1	0	0.99
6	20	0	30	0.5	10	0.05	0	13	BITSC2	0.406417	1	0	0.9
6	20	0	30	0.5	10	0.05	0	14	BITSC2	0.239478	0.897744	0	0.84
6	20	0	30	0.5	10	0.05	0	15	BITSC2	0.186982	0.68797	0	0.865
6	20	0	30	0.5	10	0.05	0	16	BITSC2	0.180437	0.636842	0	0.79
6	20	0	30	0.5	10	0.05	0	17	BITSC2	0.372549	1	0	0.81
6	20	0	30	0.5	10	0.05	0	18	BITSC2	0.306327	0.776692	0	0.81
6	20	0	30	0.5	10	0.05	0	19	BITSC2	0.305535	0.790226	0	0.96
6	20	0	30	0.5	10	0.05	0	20	BITSC2	0.286539	0.915789	0	0.82
6	20	0	30	0.5	10	0.05	0	21	BITSC2	0.372549	1	0	0.805
6	20	0	30	0.5	10	0.05	0	22	BITSC2	0.424336	0.959398	0	0.685
6	20	0	30	0.5	10	0.05	0	23	BITSC2	0.487537	1	0	0.775
6	20	0	30	0.5	10	0.05	0	24	BITSC2	0.231707	1	0	0.935
6	20	0	30	0.5	10	0.05	0	25	BITSC2	0.315315	1	0	0.925
6	20	0	30	0.5	10	0.05	0	26	BITSC2	0.459273	0.947368	0	0.725
6	20	0	30	0.5	10	0.05	0	27	BITSC2	0.444519	1	0	0.84
6	20	0	30	0.5	10	0.05	0	28	BITSC2	0.264499	0.740602	0	0.845
6	20	0	30	0.5	10	0.05	0	29	BITSC2	0.167879	0.609023	0	0.75
6	20	0	30	0.5	10	0.05	0	30	BITSC2	0.158124	0.616541	0	0.81
6	20	0	30	0.5	10	0.05	0	31	BITSC2	0.342342	1	0	0.905
6	20	0	30	0.5	10	0.05	0	32	BITSC2	0.225828	0.851128	0	0.87
6	20	0	30	0.5	10	0.05	0	33	BITSC2	0.209304	0.851128	0	0.815
6	20	0	30	0.5	10	0.05	0	34	BITSC2	0.29106	1	0	0.985
6	20	0	30	0.5	10	0.05	0	35	BITSC2	0.103763	0.507519	0	0.695
6	20	0	30	0.5	10	0.05	0	36	BITSC2	0.315315	1	0	0.77
6	20	0	30	0.5	10	0.05	0	37	BITSC2	0.249531	1	0	0.81
6	20	0	30	0.5	10	0.05	0	38	BITSC2	0.107112	0.539098	0	0.73
6	20	0	30	0.5	10	0.05	0	39	BITSC2	0.226499	0.747368	0	0.85
6	20	0	30	0.5	10	0.05	0	40	BITSC2	0.29106	1	0	0.855
6	20	0	30	0.5	10	0.05	0	41	BITSC2	0.342921	0.855639	0	0.665
6	20	0	30	0.5	10	0.05	0	42	BITSC2	0.355915	0.884962	0	0.88
6	20	0	30	0.5	10	0.05	0	43	BITSC2	0.342342	1	0	0.75
6	20	0	30	0.5	10	0.05	0	44	BITSC2	0.243053	0.740602	0	0.795
6	20	0	30	0.5	10	0.05	0	45	BITSC2	0.187456	1	0	0.94
6	20	0	30	0.5	10	0.05	0	46	BITSC2	0.200651	0.87594	0	0.805
6	20	0	30	0.5	10	0.05	0	47	BITSC2	0.342342	1	0	0.945
6	20	0	30	0.5	10	0.05	0	48	BITSC2	0.300853	0.765414	0	0.685
6	20	0	30	0.5	10	0.05	0	49	BITSC2	0.281717	0.836842	0	0.745
6	20	3	30	0.5	10	0.05	0	0	BITSC2	0.182873	0.97218	0	0.81
6	20	3	30	0.5	10	0.05	0	1	BITSC2	0.35077	0.959398	0	0.825
6	20	3	30	0.5	10	0.05	0	2	BITSC2	0.368759	1	0.00350877	0.845
6	20	3	30	0.5	10	0.05	0	3	BITSC2	0.343222	0.921053	0	0.755
6	20	3	30	0.5	10	0.05	0	4	BITSC2	0.312233	0.890977	0	0.755
6	20	3	30	0.5	10	0.05	0	5	BITSC2	0.18859	0.897744	0.000648088	0.795
6	20	3	30	0.5	10	0.05	0	6	BITSC2	0.100155	0.579699	0	0.655
6	20	3	30	0.5	10	0.05	0	7	BITSC2	0.253191	0.925564	0	0.715
6	20	3	30	0.5	10	0.05	0	8	BITSC2	0.253363	1	0	0.79
6	20	3	30	0.5	10	0.05	0	9	BITSC2	0.13854	0.581955	0	0.75
6	20	3	30	0.5	10	0.05	0	10	BITSC2	0.407642	1	0.001221	0.83
6	20	3	30	0.5	10	0.05	0	11	BITSC2	0.278813	1	0	0.975
6	20	3	30	0.5	10	0.05	0	12	BITSC2	0.381959	1	0	0.8
6	20	3	30	0.5	10	0.05	0	13	BITSC2	0.276382	1	0	0.83
6	20	3	30	0.5	10	0.05	0	14	BITSC2	0.19094	0.836842	0	0.86
6	20	3	30	0.5	10	0.05	0	15	BITSC2	0.240599	0.93609	0.000874891	0.625
6	20	3	30	0.5	10	0.05	0	16	BITSC2	0.280011	1	0.000750188	0.7
6	20	3	30	0.5	10	0.05	0	17	BITSC2	0.263404	0.884962	0	0.885
6	20	3	30	0.5	10	0.05	0	18	BITSC2	0.219146	0.790226	0.000563698	0.925
6	20	3	30	0.5	10	0.05	0	19	BITSC2	0.291347	1	0	0.95
6	20	3	30	0.5	10	0.05	0	20	BITSC2	0.15101	0.616541	0	0.75
6	20	3	30	0.5	10	0.05	0	21	BITSC2	0.345424	0.925564	0	0.87
6	20	3	30	0.5	10	0.05	0	22	BITSC2	0.449103	0.959398	0	0.6
6	20	3	30	0.5	10	0.05	0	23	BITSC2	0.500271	1	0	0.635
6	20	3	30	0.5	10	0.05	0	24	BITSC2	0.282829	0.738346	0	0.79
6	20	3	30	0.5	10	0.05	0	25	BITSC2	0.291347	1	0	1
6	20	3	30	0.5	10	0.05	0	26	BITSC2	0.164161	0.661654	0	0.8
6	20	3	30	0.5	10	0.05	0	27	BITSC2	0.43491	1	0.00178571	0.8
6	20	3	30	0.5	10	0.05	0	28	BITSC2	0.156007	0.765414	0	0.88
6	20	3	30	0.5	10	0.05	0	29	BITSC2	0.297183	1	0	0.92
6	20	3	30	0.5	10	0.05	0	30	BITSC2	0.175827	0.818797	0	0.82
6	20	3	30	0.5	10	0.05	0	31	BITSC2	0.21948	1	0	0.96
6	20	3	30	0.5	10	0.05	0	32	BITSC2	0.234754	0.724812	0	0.82
6	20	3	30	0.5	10	0.05	0	33	BITSC2	0.0987166	0.64812	0.00049334	0.78
6	20	3	30	0.5	10	0.05	0	34	BITSC2	0.234279	1	0	0.795
6	20	3	30	0.5	10	0.05	0	35	BITSC2	0.417735	0.869173	0.0017762	0.775
6	20	3	30	0.5	10	0.05	0	36	BITSC2	0.233481	0.807519	0	0.7
6	20	3	30	0.5	10	0.05	0	37	BITSC2	0.342083	1	0	0.895
6	20	3	30	0.5	10	0.05	0	38	BITSC2	0.236997	0.794737	0	0.785
6	20	3	30	0.5	10	0.05	0	39	BITSC2	0.510272	1	0.00714286	0.81
6	20	3	30	0.5	10	0.05	0	40	BITSC2	0.196995	0.855639	0	0.87
6	20	3	30	0.5	10	0.05	0	41	BITSC2	0.267341	0.851128	0	0.9
6	20	3	30	0.5	10	0.05	0	42	BITSC2	0.821238	1	0.00813008	0.995
6	20	3	30	0.5	10	0.05	0	43	BITSC2	0.325516	1	0	0.765
6	20	3	30	0.5	10	0.05	0	44	BITSC2	0.436227	1	0.00294118	0.98
6	20	3	30	0.5	10	0.05	0	45	BITSC2	0.189772	0.947368	0.000494071	0.87
6	20	3	30	0.5	10	0.05	0	46	BITSC2	0.217045	0.590977	0.00300752	0.84
6	20	3	30	0.5	10	0.05	0	47	BITSC2	0.281245	1	0.000563698	0.865
6	20	3	30	0.5	10	0.05	0	48	BITSC2	0.652428	1	0.010989	0.855
6	20	3	30	0.5	10	0.05	0	49	BITSC2	0.202995	0.663158	0.000648088	0.865
6	20	8	30	0.5	10	0.05	0	0	BITSC2	0.134257	0.945865	0	0.8
6	20	8	30	0.5	10	0.05	0	1	BITSC2	0.20812	0.844361	0	0.735
6	20	8	30	0.5	10	0.05	0	2	BITSC2	0.382887	1	0.00712251	0.815
6	20	8	30	0.5	10	0.05	0	3	BITSC2	0.517609	1	0.00330033	0.835
6	20	8	30	0.5	10	0.05	0	4	BITSC2	0.337537	0.925564	0.00789096	0.83
6	20	8	30	0.5	10	0.05	0	5	BITSC2	0.710639	1	0.0428571	0.99
6	20	8	30	0.5	10	0.05	0	6	BITSC2	0.443736	0.959398	0.0108055	0.865
6	20	8	30	0.5	10	0.05	0	7	BITSC2	0.363604	1	0.00185874	0.85
6	20	8	30	0.5	10	0.05	0	8	BITSC2	0.166045	0.601504	0.00249377	0.84
6	20	8	30	0.5	10	0.05	0	9	BITSC2	0.358542	1	0.00491159	0.825
6	20	8	30	0.5	10	0.05	0	10	BITSC2	0.504165	1	0.0132626	0.895
6	20	8	30	0.5	10	0.05	0	11	BITSC2	0.223531	0.897744	0.00149589	0.755
6	20	8	30	0.5	10	0.05	0	12	BITSC2	0.15114	0.718045	0	0.82
6	20	8	30	0.5	10	0.05	0	13	BITSC2	0.159739	0.729323	0	0.79
6	20	8	30	0.5	10	0.05	0	14	BITSC2	0.156281	0.620301	0.00332226	0.81
6	20	8	30	0.5	10	0.05	0	15	BITSC2	0.200732	1	0.000544959	0.855
6	20	8	30	0.5	10	0.05	0	16	BITSC2	0.360753	1	0.00332226	0.815
6	20	8	30	0.5	10	0.05	0	17	BITSC2	0.201461	0.890977	0	0.805
6	20	8	30	0.5	10	0.05	0	18	BITSC2	0.131622	0.872932	0.00190114	0.585
6	20	8	30	0.5	10	0.05	0	19	BITSC2	0.376568	0.97218	0.00576606	0.865
6	20	8	30	0.5	10	0.05	0	20	BITSC2	0.342895	0.915789	0.00131579	0.695
6	20	8	30	0.5	10	0.05	0	21	BITSC2	0.12881	0.851128	0.00292398	0.775
6	20	8	30	0.5	10	0.05	0	22	BITSC2	0.420445	1	0.0107973	0.885
6	20	8	30	0.5	10	0.05	0	23	BITSC2	0.288332	1	0.000958773	0.535
6	20	8	30	0.5	10	0.05	0	24	BITSC2	0.320326	0.857895	0.00708447	0.695
6	20	8	30	0.5	10	0.05	0	25	BITSC2	0.133913	0.689474	0	0.675
6	20	8	30	0.5	10	0.05	0	26	BITSC2	0.248946	0.857143	0	0.795
6	20	8	30	0.5	10	0.05	0	27	BITSC2	0.305419	0.851128	0.00925147	0.875
6	20	8	30	0.5	10	0.05	0	28	BITSC2	0.430638	1	0.00526316	0.82
6	20	8	30	0.5	10	0.05	0	29	BITSC2	0.449511	1	0.0166113	0.785
6	20	8	30	0.5	10	0.05	0	30	BITSC2	0.107159	0.729323	0	0.81
6	20	8	30	0.5	10	0.05	0	31	BITSC2	0.275555	0.925564	0.00329489	0.845
6	20	8	30	0.5	10	0.05	0	32	BITSC2	0.143213	0.664662	0.000958773	0.715
6	20	8	30	0.5	10	0.05	0	33	BITSC2	0.469867	1	0.011236	0.875
6	20	8	30	0.5	10	0.05	0	34	BITSC2	0.207711	0.748872	0.000953289	0.735
6	20	8	30	0.5	10	0.05	0	35	BITSC2	0.148339	0.609023	0.000958773	0.67
6	20	8	30	0.5	10	0.05	0	36	BITSC2	0.235988	0.959398	0	0.74
6	20	8	30	0.5	10	0.05	0	37	BITSC2	0.534321	1	0.0109739	0.875
6	20	8	30	0.5	10	0.05	0	38	BITSC2	0.10164	0.776692	0.00217391	0.685
6	20	8	30	0.5	10	0.05	0	39	BITSC2	0.521081	1	0.0213465	0.81
6	20	8	30	0.5	10	0.05	0	40	BITSC2	0.177262	0.800752	0.00164745	0.87
6	20	8	30	0.5	10	0.05	0	41	BITSC2	0.391775	1	0	0.865
6	20	8	30	0.5	10	0.05	0	42	BITSC2	0.316792	1	0.00111607	0.965
6	20	8	30	0.5	10	0.05	0	43	BITSC2	0.275024	0.836842	0.00111235	0.775
6	20	8	30	0.5	10	0.05	0	44	BITSC2	0.121608	0.694737	0.000953289	0.795
6	20	8	30	0.5	10	0.05	0	45	BITSC2	0.29525	0.854887	0.00227273	0.72
6	20	8	30	0.5	10	0.05	0	46	BITSC2	0.197712	0.851128	0.000623441	0.745
6	20	8	30	0.5	10	0.05	0	47	BITSC2	0.662427	1	0.0533175	0.78
6	20	8	30	0.5	10	0.05	0	48	BITSC2	0.185538	0.738346	0	0.465
6	20	8	30	0.5	10	0.05	0	49	BITSC2	0.448276	1	0.0188798	0.83
6	50	0	30	0.5	10	0.05	0	0	BITSC2	0.605648	0.729892	0	0.875
6	50	0	30	0.5	10	0.05	0	1	BITSC2	0.720946	0.842497	0	0.83
6	50	0	30	0.5	10	0.05	0	2	BITSC2	0.61349	0.763697	0	0.855
6	50	0	30	0.5	10	0.05	0	3	BITSC2	0.801566	0.815606	0	0.915
6	50	0	30	0.5	10	0.05	0	4	BITSC2	0.675157	0.739064	0	0.84
6	50	0	30	0.5	10	0.05	0	5	BITSC2	0.831072	1	0	0.945
6	50	0	30	0.5	10	0.05	0	6	BITSC2	0.66439	0.848403	0	0.78
6	50	0	30	0.5	10	0.05	0	7	BITSC2	0.794938	1	0	0.87
6	50	0	30	0.5	10	0.05	0	8	BITSC2	0.289485	0.515966	0	0.685
6	50	0	30	0.5	10	0.05	0	9	BITSC2	0.671513	0.856519	0	0.885
6	50	0	30	0.5	10	0.05	0	10	BITSC2	0.464713	0.645618	0	0.605
6	50	0	30	0.5	10	0.05	0	11	BITSC2	0.452136	0.652533	0	0.66
6	50	0	30	0.5	10	0.05	0	12	BITSC2	0.76087	1	0	1
6	50	0	30	0.5	10	0.05	0	13	BITSC2	1	1	0	1
6	50	0	30	0.5	10	0.05	0	14	BITSC2	0.76525	0.889076	0	0.795
6	50	0	30	0.5	10	0.05	0	15	BITSC2	0.567562	0.719088	0	0.855
6	50	0	30	0.5	10	0.05	0	16	BITSC2	0.869429	1	0	0.99
6	50	0	30	0.5	10	0.05	0	17	BITSC2	0.689139	0.842497	0	0.845
6	50	0	30	0.5	10	0.05	0	18	BITSC2	0.553247	0.642497	0	0.775
6	50	0	30	0.5	10	0.05	0	19	BITSC2	0.999664	1	0	1
6	50	0	30	0.5	10	0.05	0	20	BITSC2	0.480126	0.722689	0	0.79
6	50	0	30	0.5	10	0.05	0	21	BITSC2	1	1	0	1
6	50	0	30	0.5	10	0.05	0	22	BITSC2	0.719039	0.840528	0	0.82
6	50	0	30	0.5	10	0.05	0	23	BITSC2	0.831072	1	0	1
6	50	0	30	0.5	10	0.05	0	24	BITSC2	0.507399	0.664346	0	0.635
6	50	0	30	0.5	10	0.05	0	25	BITSC2	0.76087	1	0	1
6	50	0	30	0.5	10	0.05	0	26	BITSC2	0.69637	0.729892	0	0.885
6	50	0	30	0.5	10	0.05	0	27	BITSC2	0.719039	0.840528	0	0.785
6	50	0	30	0.5	10	0.05	0	28	BITSC2	0.794938	1	0	0.745
6	50	0	30	0.5	10	0.05	0	29	BITSC2	0.739368	0.79515	0	0.865
6	50	0	30	0.5	10	0.05	0	30	BITSC2	0.794938	1	0	1
6	50	0	30	0.5	10	0.05	0	31	BITSC2	0.562867	0.739064	0	0.65
6	50	0	30	0.5	10	0.05	0	32	BITSC2	0.154953	0.281537	0	0.455
6	50	0	30	0.5	10	0.05	0	33	BITSC2	0.759777	0.780888	0	0.665
6	50	0	30	0.5	10	0.05	0	34	BITSC2	0.858518	0.948523	0	0.75
6	50	0	30	0.5	10	0.05	0	35	BITSC2	0.500568	0.798319	0	0.845
6	50	0	30	0.5	10	0.05	0	36	BITSC2	0.385017	0.534022	0	0.65
6	50	0	30	0.5	10	0.05	0	37	BITSC2	0.953526	1	0	0.74
6	50	0	30	0.5	10	0.05	0	38	BITSC2	0.702036	0.856519	0	0.72
6	50	0	30	0.5	10	0.05	0	39	BITSC2	0.376118	0.554382	0	0.515
6	50	0	30	0.5	10	0.05	0	40	BITSC2	0.435545	0.636975	0	0.695
6	50	0	30	0.5	10	0.05	0	41	BITSC2	0.549292	0.702041	0	0.705
6	50	0	30	0.5	10	0.05	0	42	BITSC2	0.776659	0.940216	0	0.86
6	50	0	30	0.5	10	0.05	0	43	BITSC2	0.363892	0.64946	0	0.61
6	50	0	30	0.5	10	0.05	0	44	BITSC2	0.682464	0.773397	0	0.88
6	50	0	30	0.5	10	0.05	0	45	BITSC2	0.829866	0.842497	0	0.845
6	50	0	30	0.5	10	0.05	0	46	BITSC2	0.451933	0.77527	0	0.81
6	50	0	30	0.5	10	0.05	0	47	BITSC2	0.57446	0.868475	0	0.8
6	50	0	30	0.5	10	0.05	0	48	BITSC2	0.809568	0.82521	0	0.835
6	50	0	30	0.5	10	0.05	0	49	BITSC2	0.624997	0.77527	0	0.805
6	50	3	30	0.5	10	0.05	0	0	BITSC2	0.838223	1	0	1
6	50	3	30	0.5	10	0.05	0	1	BITSC2	0.455933	0.617383	0	0.785
6	50	3	30	0.5	10	0.05	0	2	BITSC2	0.615561	0.780888	0	0.795
6	50	3	30	0.5	10	0.05	0	3	BITSC2	0.375233	0.592413	0	0.755
6	50	3	30	0.5	10	0.05	0	4	BITSC2	0.968754	1	0.00490196	1
6	50	3	30	0.5	10	0.05	0	5	BITSC2	0.836804	1	0	1
6	50	3	30	0.5	10	0.05	0	6	BITSC2	0.691265	0.793277	0	0.76
6	50	3	30	0.5	10	0.05	0	7	BITSC2	0.512457	0.668091	0	0.755
6	50	3	30	0.5	10	0.05	0	8	BITSC2	0.6028	0.82497	0	0.85
6	50	3	30	0.5	10	0.05	0	9	BITSC2	0.559533	0.856519	0	0.76
6	50	3	30	0.5	10	0.05	0	10	BITSC2	0.879941	1	0	1
6	50	3	30	0.5	10	0.05	0	11	BITSC2	0.446875	0.597743	0	0.735
6	50	3	30	0.5	10	0.05	0	12	BITSC2	0.7933	1	0	0.855
6	50	3	30	0.5	10	0.05	0	13	BITSC2	0.70897	1	0	1
6	50	3	30	0.5	10	0.05	0	14	BITSC2	0.790515	0.858247	0	0.85
6	50	3	30	0.5	10	0.05	0	15	BITSC2	0.738402	1	0	1
6	50	3	30	0.5	10	0.05	0	16	BITSC2	0.912017	1	0	0.89
6	50	3	30	0.5	10	0.05	0	17	BITSC2	0.452383	0.704394	0	0.87
6	50	3	30	0.5	10	0.05	0	18	BITSC2	0.849793	0.872941	0.00813008	0.85
6	50	3	30	0.5	10	0.05	0	19	BITSC2	0.523159	0.77527	0	0.845
6	50	3	30	0.5	10	0.05	0	20	BITSC2	0.710599	0.767059	0	0.545
6	50	3	30	0.5	10	0.05	0	21	BITSC2	0.563424	0.82886	0	0.81
6	50	3	30	0.5	10	0.05	0	22	BITSC2	0.511362	0.856519	0	0.765
6	50	3	30	0.5	10	0.05	0	23	BITSC2	0.624648	0.755966	0	0.795
6	50	3	30	0.5	10	0.05	0	24	BITSC2	0.714089	0.804226	0	0.83
6	50	3	30	0.5	10	0.05	0	25	BITSC2	0.899529	1	0	1
6	50	3	30	0.5	10	0.05	0	26	BITSC2	0.558999	0.753661	0	0.84
6	50	3	30	0.5	10	0.05	0	27	BITSC2	0.62086	0.842497	0	0.905
6	50	3	30	0.5	10	0.05	0	28	BITSC2	0.910051	1	0.00146413	0.88
6	50	3	30	0.5	10	0.05	0	29	BITSC2	0.912017	1	0	1
6	50	3	30	0.5	10	0.05	0	30	BITSC2	0.873362	1	0	1
6	50	3	30	0.5	10	0.05	0	31	BITSC2	0.909854	1	0.001221	0.905
6	50	3	30	0.5	10	0.05	0	32	BITSC2	0.846875	0.860504	0.00588235	0.865
6	50	3	30	0.5	10	0.05	0	33	BITSC2	0.671403	0.748908	0	0.68
6	50	3	30	0.5	10	0.05	0	34	BITSC2	0.836581	0.902041	0	0.89
6	50	3	30	0.5	10	0.05	0	35	BITSC2	0.534106	0.67611	0	0.755
6	50	3	30	0.5	10	0.05	0	36	BITSC2	0.444997	0.553085	0.001221	0.715
6	50	3	30	0.5	10	0.05	0	37	BITSC2	0.750701	1	0	1
6	50	3	30	0.5	10	0.05	0	38	BITSC2	0.650397	0.856519	0	0.845
6	50	3	30	0.5	10	0.05	0	39	BITSC2	0.227547	0.442641	0	0.525
6	50	3	30	0.5	10	0.05	0	40	BITSC2	0.58415	0.780888	0	0.745
6	50	3	30	0.5	10	0.05	0	41	BITSC2	0.388062	0.612245	0	0.57
6	50	3	30	0.5	10	0.05	0	42	BITSC2	0.720756	0.940216	0	0.83
6	50	3	30	0.5	10	0.05	0	43	BITSC2	0.598539	0.790252	0	0.92
6	50	3	30	0.5	10	0.05	0	44	BITSC2	0.819963	1	0	0.99
6	50	3	30	0.5	10	0.05	0	45	BITSC2	0.543178	0.82497	0	0.76
6	50	3	30	0.5	10	0.05	0	46	BITSC2	0.474623	0.723938	0	0.835
6	50	3	30	0.5	10	0.05	0	47	BITSC2	0.783853	1	0	1
6	50	3	30	0.5	10	0.05	0	48	BITSC2	0.815982	0.814118	0.00813008	0.84
6	50	3	30	0.5	10	0.05	0	49	BITSC2	0.783853	1	0	1
6	50	8	30	0.5	10	0.05	0	0	BITSC2	0.570124	0.840528	0.00238322	0.905
6	50	8	30	0.5	10	0.05	0	1	BITSC2	0.286251	0.521248	0	0.725
6	50	8	30	0.5	10	0.05	0	2	BITSC2	0.750525	0.802881	0.0193611	0.855
6	50	8	30	0.5	10	0.05	0	3	BITSC2	0.397095	0.610996	0.00384615	0.71
6	50	8	30	0.5	10	0.05	0	4	BITSC2	0.829958	0.947707	0.00132626	1
6	50	8	30	0.5	10	0.05	0	5	BITSC2	0.601093	0.755966	0.00327869	0.9
6	50	8	30	0.5	10	0.05	0	6	BITSC2	0.321935	0.551645	0	0.79
6	50	8	30	0.5	10	0.05	0	7	BITSC2	0.367928	0.702521	0.00810015	0.825
6	50	8	30	0.5	10	0.05	0	8	BITSC2	0.572847	0.822905	0	0.8
6	50	8	30	0.5	10	0.05	0	9	BITSC2	0.245443	0.457575	0.000617284	0.625
6	50	8	30	0.5	10	0.05	0	10	BITSC2	0.707371	0.856519	0.00480769	0.915
6	50	8	30	0.5	10	0.05	0	11	BITSC2	0.772447	0.941176	0	1
6	50	8	30	0.5	10	0.05	0	12	BITSC2	0.114073	0.351741	0	0.86
6	50	8	30	0.5	10	0.05	0	13	BITSC2	0.797518	1	0.00332226	1
6	50	8	30	0.5	10	0.05	0	14	BITSC2	0.6213	0.878992	0	0.75
6	50	8	30	0.5	10	0.05	0	15	BITSC2	0.490884	0.77551	0	0.87
6	50	8	30	0.5	10	0.05	0	16	BITSC2	0.75796	1	0	0.99
6	50	8	30	0.5	10	0.05	0	17	BITSC2	0.966084	1	0.0776119	1
6	50	8	30	0.5	10	0.05	0	18	BITSC2	0.77659	0.898824	0.0119048	0.865
6	50	8	30	0.5	10	0.05	0	19	BITSC2	0.675046	0.73114	0.00225225	0.725
6	50	8	30	0.5	10	0.05	0	20	BITSC2	0.936844	1	0	1
6	50	8	30	0.5	10	0.05	0	21	BITSC2	0.695515	1	0.000619579	0.995
6	50	8	30	0.5	10	0.05	0	22	BITSC2	0.750433	1	0.000712251	1
6	50	8	30	0.5	10	0.05	0	23	BITSC2	0.869695	0.960672	0.00833333	1
6	50	8	30	0.5	10	0.05	0	24	BITSC2	0.563022	0.807923	0.00071736	0.855
6	50	8	30	0.5	10	0.05	0	25	BITSC2	0.447258	0.707227	0	0.835
6	50	8	30	0.5	10	0.05	0	26	BITSC2	0.588557	0.767059	0.00294695	0.79
6	50	8	30	0.5	10	0.05	0	27	BITSC2	1	1	0.00403226	1
6	50	8	30	0.5	10	0.05	0	28	BITSC2	0.567401	0.719472	0.00132626	0.885
6	50	8	30	0.5	10	0.05	0	29	BITSC2	0.743144	0.897959	0.00192678	1
6	50	8	30	0.5	10	0.05	0	30	BITSC2	0.631775	1	0.00070922	1
6	50	8	30	0.5	10	0.05	0	31	BITSC2	0.874676	1	0.00449438	0.63
6	50	8	30	0.5	10	0.05	0	32	BITSC2	0.302535	0.596255	0.000953289	0.565
6	50	8	30	0.5	10	0.05	0	33	BITSC2	0.727888	0.744538	0.00900901	0.86
6	50	8	30	0.5	10	0.05	0	34	BITSC2	0.948083	1	0.0159817	0.835
6	50	8	30	0.5	10	0.05	0	35	BITSC2	0.696509	1	0	0.95
6	50	8	30	0.5	10	0.05	0	36	BITSC2	0.396008	0.574214	0	0.545
6	50	8	30	0.5	10	0.05	0	37	BITSC2	0.638749	1	0	1
6	50	8	30	0.5	10	0.05	0	38	BITSC2	0.796557	0.952269	0.00941781	1
6	50	8	30	0.5	10	0.05	0	39	BITSC2	0.882317	1	0.00225225	0.995
6	50	8	30	0.5	10	0.05	0	40	BITSC2	0.597512	0.941176	0	1
6	50	8	30	0.5	10	0.05	0	41	BITSC2	0.301071	0.608884	0	0.685
6	50	8	30	0.5	10	0.05	0	42	BITSC2	0.936844	1	0	1
6	50	8	30	0.5	10	0.05	0	43	BITSC2	0.549242	0.830732	0	0.895
6	50	8	30	0.5	10	0.05	0	44	BITSC2	0.534582	0.746026	0.00111607	0.81
6	50	8	30	0.5	10	0.05	0	45	BITSC2	0.258301	0.574214	0	0.64
6	50	8	30	0.5	10	0.05	0	46	BITSC2	0.391867	0.767059	0	0.87
6	50	8	30	0.5	10	0.05	0	47	BITSC2	0.778799	0.805042	0.00666667	0.84
6	50	8	30	0.5	10	0.05	0	48	BITSC2	0.804962	0.858247	0.00333333	0.8
6	50	8	30	0.5	10	0.05	0	49	BITSC2	0.933291	1	0.0066313	0.97
6	7	0	30	0.5	10	0.05	0	0	infSCITE	1	1	1	0.943
6	7	0	30	0.5	10	0.05	0	1	infSCITE	0.803571	0.803571	1	0.983667
6	7	0	30	0.5	10	0.05	0	2	infSCITE	0.892857	0.892857	1	0.904
6	7	0	30	0.5	10	0.05	0	3	infSCITE	0.785714	0.785714	1	0.983667
6	7	0	30	0.5	10	0.05	0	4	infSCITE	1	1	1	0.982667
6	7	0	30	0.5	10	0.05	0	5	infSCITE	0.785714	0.785714	1	0.794333
6	7	0	30	0.5	10	0.05	0	6	infSCITE	1	1	1	0.872667
6	7	0	30	0.5	10	0.05	0	7	infSCITE	1	1	1	0.979667
6	7	0	30	0.5	10	0.05	0	8	infSCITE	0.892857	0.892857	1	0.861667
6	7	0	30	0.5	10	0.05	0	9	infSCITE	0.785714	0.785714	1	0.938667
6	7	0	30	0.5	10	0.05	0	10	infSCITE	1	1	1	0.933
6	7	0	30	0.5	10	0.05	0	11	infSCITE	0.892857	0.892857	1	0.839333
6	7	0	30	0.5	10	0.05	0	12	infSCITE	0.892857	0.892857	1	0.954
6	7	0	30	0.5	10	0.05	0	13	infSCITE	1	1	1	0.978667
6	7	0	30	0.5	10	0.05	0	14	infSCITE	0.785714	0.785714	1	0.968
6	7	0	30	0.5	10	0.05	0	15	infSCITE	0.892857	0.892857	1	0.784
6	7	0	30	0.5	10	0.05	0	16	infSCITE	1	1	1	0.910667
6	7	0	30	0.5	10	0.05	0	17	infSCITE	0.803571	0.803571	1	0.832
6	7	0	30	0.5	10	0.05	0	18	infSCITE	0.892857	0.892857	1	0.964667
6	7	0	30	0.5	10	0.05	0	19	infSCITE	0.892857	0.892857	1	0.912667
6	7	0	30	0.5	10	0.05	0	20	infSCITE	1	1	1	0.897333
6	7	0	30	0.5	10	0.05	0	21	infSCITE	1	1	1	0.882333
6	7	0	30	0.5	10	0.05	0	22	infSCITE	0.785714	0.785714	1	0.926333
6	7	0	30	0.5	10	0.05	0	23	infSCITE	0.892857	0.892857	1	0.925
6	7	0	30	0.5	10	0.05	0	24	infSCITE	0.785714	0.785714	1	0.954
6	7	0	30	0.5	10	0.05	0	25	infSCITE	0.892857	0.892857	1	0.949667
6	7	0	30	0.5	10	0.05	0	26	infSCITE	0.785714	0.785714	1	0.730667
6	7	0	30	0.5	10	0.05	0	27	infSCITE	0.785714	0.785714	1	0.800333
6	7	0	30	0.5	10	0.05	0	28	infSCITE	0.803571	0.803571	1	0.896
6	7	0	30	0.5	10	0.05	0	29	infSCITE	1	1	1	0.959333
6	7	0	30	0.5	10	0.05	0	30	infSCITE	0.892857	0.892857	1	0.965667
6	7	0	30	0.5	10	0.05	0	31	infSCITE	0.803571	0.803571	1	0.936333
6	7	0	30	0.5	10	0.05	0	32	infSCITE	0.785714	0.785714	1	0.738
6	7	0	30	0.5	10	0.05	0	33	infSCITE	0.785714	0.785714	1	0.945667
6	7	0	30	0.5	10	0.05	0	34	infSCITE	0.892857	0.892857	1	0.958
6	7	0	30	0.5	10	0.05	0	35	infSCITE	0.892857	0.892857	1	0.757667
6	7	0	30	0.5	10	0.05	0	36	infSCITE	1	1	1	0.834667
6	7	0	30	0.5	10	0.05	0	37	infSCITE	0.803571	0.803571	1	0.866333
6	7	0	30	0.5	10	0.05	0	38	infSCITE	0.892857	0.892857	1	0.808
6	7	0	30	0.5	10	0.05	0	39	infSCITE	1	1	1	0.976
6	7	0	30	0.5	10	0.05	0	40	infSCITE	1	1	1	0.880333
6	7	0	30	0.5	10	0.05	0	41	infSCITE	1	1	1	0.742333
6	7	0	30	0.5	10	0.05	0	42	infSCITE	1	1	1	0.982667
6	7	0	30	0.5	10	0.05	0	43	infSCITE	0.803571	0.803571	1	0.851
6	7	0	30	0.5	10	0.05	0	44	infSCITE	1	1	1	0.953667
6	7	0	30	0.5	10	0.05	0	45	infSCITE	1	1	1	0.880667
6	7	0	30	0.5	10	0.05	0	46	infSCITE	1	1	1	0.703667
6	7	0	30	0.5	10	0.05	0	47	infSCITE	0.803571	0.803571	1	0.954
6	7	0	30	0.5	10	0.05	0	48	infSCITE	0.892857	0.892857	1	0.821333
6	7	0	30	0.5	10	0.05	0	49	infSCITE	0.892857	0.892857	1	0.966333
6	7	3	30	0.5	10	0.05	0	0	infSCITE	0.678788	1	0	0.677
6	7	3	30	0.5	10	0.05	0	1	infSCITE	0.600214	0.892857	0	0.709333
6	7	3	30	0.5	10	0.05	0	2	infSCITE	0.600214	0.892857	0	0.429667
6	7	3	30	0.5	10	0.05	0	3	infSCITE	0.443654	0.696429	0	0.477667
6	7	3	30	0.5	10	0.05	0	4	infSCITE	0.600214	0.892857	0	0.866667
6	7	3	30	0.5	10	0.05	0	5	infSCITE	0.600214	0.892857	0	0.795333
6	7	3	30	0.5	10	0.05	0	6	infSCITE	0.427535	0.678571	0	0.660333
6	7	3	30	0.5	10	0.05	0	7	infSCITE	0.600214	0.892857	0	0.800333
6	7	3	30	0.5	10	0.05	0	8	infSCITE	0.394184	0.642857	0	0.691
6	7	3	30	0.5	10	0.05	0	9	infSCITE	0.678788	1	0	0.810667
6	7	3	30	0.5	10	0.05	0	10	infSCITE	0.359549	0.607143	0	0.528333
6	7	3	30	0.5	10	0.05	0	11	infSCITE	0.359549	0.607143	0	0.597667
6	7	3	30	0.5	10	0.05	0	12	infSCITE	0.51885	0.785714	0	0.609
6	7	3	30	0.5	10	0.05	0	13	infSCITE	0.678788	1	0	0.530667
6	7	3	30	0.5	10	0.05	0	14	infSCITE	0.600214	0.892857	0	0.601667
6	7	3	30	0.5	10	0.05	0	15	infSCITE	0.600214	0.892857	0	0.416
6	7	3	30	0.5	10	0.05	0	16	infSCITE	0.443654	0.696429	0	0.704667
6	7	3	30	0.5	10	0.05	0	17	infSCITE	0.600214	0.892857	0	0.838
6	7	3	30	0.5	10	0.05	0	18	infSCITE	0.51885	0.785714	0	0.497
6	7	3	30	0.5	10	0.05	0	19	infSCITE	0.600214	0.892857	0	0.821333
6	7	3	30	0.5	10	0.05	0	20	infSCITE	0.600214	0.892857	0	0.804333
6	7	3	30	0.5	10	0.05	0	21	infSCITE	0.51885	0.785714	0	0.515
6	7	3	30	0.5	10	0.05	0	22	infSCITE	0.678788	1	0	0.902
6	7	3	30	0.5	10	0.05	0	23	infSCITE	0.51885	0.785714	0	0.578333
6	7	3	30	0.5	10	0.05	0	24	infSCITE	0.600214	0.892857	0	0.463333
6	7	3	30	0.5	10	0.05	0	25	infSCITE	0.600214	0.892857	0	0.663333
6	7	3	30	0.5	10	0.05	0	26	infSCITE	0.51885	0.785714	0	0.495667
6	7	3	30	0.5	10	0.05	0	27	infSCITE	0.600214	0.892857	0	0.755333
6	7	3	30	0.5	10	0.05	0	28	infSCITE	0.678788	1	0	0.655
6	7	3	30	0.5	10	0.05	0	29	infSCITE	0.678788	1	0	0.778
6	7	3	30	0.5	10	0.05	0	30	infSCITE	0.600214	0.892857	0	0.602667
6	7	3	30	0.5	10	0.05	0	31	infSCITE	0.443654	0.696429	0	0.595333
6	7	3	30	0.5	10	0.05	0	32	infSCITE	0.394184	0.642857	0	0.612
6	7	3	30	0.5	10	0.05	0	33	infSCITE	0.600214	0.892857	0	0.674333
6	7	3	30	0.5	10	0.05	0	34	infSCITE	0.443654	0.696429	0	0.361333
6	7	3	30	0.5	10	0.05	0	35	infSCITE	0.600214	0.892857	0	0.691
6	7	3	30	0.5	10	0.05	0	36	infSCITE	0.678788	1	0	0.63
6	7	3	30	0.5	10	0.05	0	37	infSCITE	0.459394	0.714286	0	0.542333
6	7	3	30	0.5	10	0.05	0	38	infSCITE	0.51885	0.785714	0	0.634
6	7	3	30	0.5	10	0.05	0	39	infSCITE	0.51885	0.785714	0	0.483333
6	7	3	30	0.5	10	0.05	0	40	infSCITE	0.678788	1	0	0.709333
6	7	3	30	0.5	10	0.05	0	41	infSCITE	0.359549	0.607143	0	0.534
6	7	3	30	0.5	10	0.05	0	42	infSCITE	0.51885	0.785714	0	0.551
6	7	3	30	0.5	10	0.05	0	43	infSCITE	0.532953	0.803571	0	0.768333
6	7	3	30	0.5	10	0.05	0	44	infSCITE	0.474764	0.732143	0	0.662
6	7	3	30	0.5	10	0.05	0	45	infSCITE	0.532953	0.803571	0	0.647
6	7	3	30	0.5	10	0.05	0	46	infSCITE	0.394184	0.642857	0	0.559667
6	7	3	30	0.5	10	0.05	0	47	infSCITE	0.443654	0.696429	0	0.720333
6	7	3	30	0.5	10	0.05	0	48	infSCITE	0.288791	0.535714	0	0.532667
6	7	3	30	0.5	10	0.05	0	49	infSCITE	0.600214	0.892857	0	0.643333
6	7	8	30	0.5	10	0.05	0	0	infSCITE	0.135357	0.714286	0	0.243333
6	7	8	30	0.5	10	0.05	0	1	infSCITE	0.157031	0.803571	0	0.383333
6	7	8	30	0.5	10	0.05	0	2	infSCITE	0.2	1	0	0.344333
6	7	8	30	0.5	10	0.05	0	3	infSCITE	0.152875	0.785714	0	0.390333
6	7	8	30	0.5	10	0.05	0	4	infSCITE	0.2	1	0	0.504667
6	7	8	30	0.5	10	0.05	0	5	infSCITE	0.176849	0.892857	0	0.163333
6	7	8	30	0.5	10	0.05	0	6	infSCITE	0.152875	0.785714	0	0.325
6	7	8	30	0.5	10	0.05	0	7	infSCITE	0.152875	0.785714	0	0.379
6	7	8	30	0.5	10	0.05	0	8	infSCITE	0.176849	0.892857	0	0.383667
6	7	8	30	0.5	10	0.05	0	9	infSCITE	0.2	1	0	0.303
6	7	8	30	0.5	10	0.05	0	10	infSCITE	0.157031	0.803571	0	0.329
6	7	8	30	0.5	10	0.05	0	11	infSCITE	0.100737	0.589286	0	0.456
6	7	8	30	0.5	10	0.05	0	12	infSCITE	0.176849	0.892857	0	0.443
6	7	8	30	0.5	10	0.05	0	13	infSCITE	0.2	1	0	0.118
6	7	8	30	0.5	10	0.05	0	14	infSCITE	0.135357	0.714286	0	0.130667
6	7	8	30	0.5	10	0.05	0	15	infSCITE	0.2	1	0	0.322
6	7	8	30	0.5	10	0.05	0	16	infSCITE	0.176849	0.892857	0	0.237
6	7	8	30	0.5	10	0.05	0	17	infSCITE	0.105938	0.607143	0	0.636667
6	7	8	30	0.5	10	0.05	0	18	infSCITE	0.0850901	0.535714	0	0.272667
6	7	8	30	0.5	10	0.05	0	19	infSCITE	0.157031	0.803571	0	0.445667
6	7	8	30	0.5	10	0.05	0	20	infSCITE	0.2	1	0	0.426333
6	7	8	30	0.5	10	0.05	0	21	infSCITE	0.135357	0.714286	0	0.399667
6	7	8	30	0.5	10	0.05	0	22	infSCITE	0.2	1	0	0.292333
6	7	8	30	0.5	10	0.05	0	23	infSCITE	0.2	1	0	0.318667
6	7	8	30	0.5	10	0.05	0	24	infSCITE	0.065541	0.464286	0	0.194667
6	7	8	30	0.5	10	0.05	0	25	infSCITE	0.130719	0.696429	0	0.33
6	7	8	30	0.5	10	0.05	0	26	infSCITE	0.176849	0.892857	0	0.304667
6	7	8	30	0.5	10	0.05	0	27	infSCITE	0.176849	0.892857	0	0.235
6	7	8	30	0.5	10	0.05	0	28	infSCITE	0.176849	0.892857	0	0.247
6	7	8	30	0.5	10	0.05	0	29	infSCITE	0.176849	0.892857	0	0.447667
6	7	8	30	0.5	10	0.05	0	30	infSCITE	0.105938	0.607143	0	0.300333
6	7	8	30	0.5	10	0.05	0	31	infSCITE	0.0955056	0.571429	0	0.383333
6	7	8	30	0.5	10	0.05	0	32	infSCITE	0.157031	0.803571	0	0.134
6	7	8	30	0.5	10	0.05	0	33	infSCITE	0.176849	0.892857	0	0.283333
6	7	8	30	0.5	10	0.05	0	34	infSCITE	0.130719	0.696429	0	0.587
6	7	8	30	0.5	10	0.05	0	35	infSCITE	0.176849	0.892857	0	0.239333
6	7	8	30	0.5	10	0.05	0	36	infSCITE	0.157031	0.803571	0	0.448667
6	7	8	30	0.5	10	0.05	0	37	infSCITE	0.0955056	0.571429	0	0.261667
6	7	8	30	0.5	10	0.05	0	38	infSCITE	0.152875	0.785714	0	0.297667
6	7	8	30	0.5	10	0.05	0	39	infSCITE	0.135357	0.714286	0	0.204333
6	7	8	30	0.5	10	0.05	0	40	infSCITE	0.2	1	0	0.565333
6	7	8	30	0.5	10	0.05	0	41	infSCITE	0.152875	0.785714	0	0.138333
6	7	8	30	0.5	10	0.05	0	42	infSCITE	0.105938	0.607143	0	0.184667
6	7	8	30	0.5	10	0.05	0	43	infSCITE	0.157031	0.803571	0	0.116667
6	7	8	30	0.5	10	0.05	0	44	infSCITE	0.157031	0.803571	0	0.357333
6	7	8	30	0.5	10	0.05	0	45	infSCITE	0.0340912	0.303571	0	0.162
6	7	8	30	0.5	10	0.05	0	46	infSCITE	0.176849	0.892857	0	0.299
6	7	8	30	0.5	10	0.05	0	47	infSCITE	0.176849	0.892857	0	0.100667
6	7	8	30	0.5	10	0.05	0	48	infSCITE	0.152875	0.785714	0	0.546
6	7	8	30	0.5	10	0.05	0	49	infSCITE	0.157031	0.803571	0	0.447333
6	20	0	30	0.5	10	0.05	0	0	infSCITE	0.933083	0.933083	1	0.976667
6	20	0	30	0.5	10	0.05	0	1	infSCITE	0.875188	0.875188	1	0.985
6	20	0	30	0.5	10	0.05	0	2	infSCITE	1	1	1	0.999
6	20	0	30	0.5	10	0.05	0	3	infSCITE	0.857143	0.857143	1	0.994667
6	20	0	30	0.5	10	0.05	0	4	infSCITE	0.959398	0.959398	1	0.987
6	20	0	30	0.5	10	0.05	0	5	infSCITE	0.744361	0.744361	1	0.982333
6	20	0	30	0.5	10	0.05	0	6	infSCITE	0.878947	0.878947	1	0.999667
6	20	0	30	0.5	10	0.05	0	7	infSCITE	0.741353	0.741353	1	0.995333
6	20	0	30	0.5	10	0.05	0	8	infSCITE	0.77594	0.77594	1	0.994667
6	20	0	30	0.5	10	0.05	0	9	infSCITE	0.684211	0.696241	1	0.976333
6	20	0	30	0.5	10	0.05	0	10	infSCITE	0.748872	0.748872	1	0.99
6	20	0	30	0.5	10	0.05	0	11	infSCITE	0.830827	0.830827	1	0.969667
6	20	0	30	0.5	10	0.05	0	12	infSCITE	0.82782	0.82782	1	0.998333
6	20	0	30	0.5	10	0.05	0	13	infSCITE	0.958647	0.958647	1	0.993333
6	20	0	30	0.5	10	0.05	0	14	infSCITE	0.75188	0.765414	1	0.987
6	20	0	30	0.5	10	0.05	0	15	infSCITE	0.906767	0.906767	1	0.997333
6	20	0	30	0.5	10	0.05	0	16	infSCITE	0.796992	0.796992	1	0.995
6	20	0	30	0.5	10	0.05	0	17	infSCITE	0.818045	0.818045	1	0.996333
6	20	0	30	0.5	10	0.05	0	18	infSCITE	0.827068	0.813534	1	0.994667
6	20	0	30	0.5	10	0.05	0	19	infSCITE	0.866917	0.866917	1	0.987
6	20	0	30	0.5	10	0.05	0	20	infSCITE	0.809774	0.809774	1	0.966667
6	20	0	30	0.5	10	0.05	0	21	infSCITE	0.761654	0.761654	1	0.938333
6	20	0	30	0.5	10	0.05	0	22	infSCITE	0.766165	0.766165	1	0.979333
6	20	0	30	0.5	10	0.05	0	23	infSCITE	0.842105	0.842105	1	0.974667
6	20	0	30	0.5	10	0.05	0	24	infSCITE	0.782707	0.782707	1	0.979333
6	20	0	30	0.5	10	0.05	0	25	infSCITE	0.813534	0.813534	1	0.996333
6	20	0	30	0.5	10	0.05	0	26	infSCITE	0.933083	0.933083	1	0.983
6	20	0	30	0.5	10	0.05	0	27	infSCITE	0.778947	0.778947	1	0.996
6	20	0	30	0.5	10	0.05	0	28	infSCITE	0.638346	0.62782	1	0.998
6	20	0	30	0.5	10	0.05	0	29	infSCITE	0.82782	0.82782	1	0.987333
6	20	0	30	0.5	10	0.05	0	30	infSCITE	0.813534	0.813534	1	0.999333
6	20	0	30	0.5	10	0.05	0	31	infSCITE	0.921805	0.921805	1	0.995667
6	20	0	30	0.5	10	0.05	0	32	infSCITE	0.864662	0.864662	1	0.976
6	20	0	30	0.5	10	0.05	0	33	infSCITE	0.97218	0.97218	1	0.997333
6	20	0	30	0.5	10	0.05	0	34	infSCITE	0.884962	0.884962	1	0.996333
6	20	0	30	0.5	10	0.05	0	35	infSCITE	0.947368	0.947368	1	0.984667
6	20	0	30	0.5	10	0.05	0	36	infSCITE	0.763158	0.763158	1	0.988333
6	20	0	30	0.5	10	0.05	0	37	infSCITE	0.82782	0.82782	1	0.978333
6	20	0	30	0.5	10	0.05	0	38	infSCITE	0.848872	0.848872	1	0.89
6	20	0	30	0.5	10	0.05	0	39	infSCITE	0.886466	0.886466	1	0.995667
6	20	0	30	0.5	10	0.05	0	40	infSCITE	0.831579	0.831579	1	0.964667
6	20	0	30	0.5	10	0.05	0	41	infSCITE	0.780451	0.780451	1	0.959
6	20	0	30	0.5	10	0.05	0	42	infSCITE	0.959398	0.959398	1	0.996667
6	20	0	30	0.5	10	0.05	0	43	infSCITE	0.879699	0.879699	1	0.985667
6	20	0	30	0.5	10	0.05	0	44	infSCITE	0.802256	0.802256	1	0.935667
6	20	0	30	0.5	10	0.05	0	45	infSCITE	0.778195	0.778195	1	0.995333
6	20	0	30	0.5	10	0.05	0	46	infSCITE	0.809774	0.796241	1	0.992667
6	20	0	30	0.5	10	0.05	0	47	infSCITE	0.803008	0.803008	1	0.996333
6	20	0	30	0.5	10	0.05	0	48	infSCITE	0.736842	0.736842	1	0.974
6	20	0	30	0.5	10	0.05	0	49	infSCITE	0.609023	0.609023	1	0.905
6	20	3	30	0.5	10	0.05	0	0	infSCITE	0.756695	0.772932	0	0.836333
6	20	3	30	0.5	10	0.05	0	1	infSCITE	0.810958	0.821805	0	0.930667
6	20	3	30	0.5	10	0.05	0	2	infSCITE	0.888926	0.894737	0	0.869333
6	20	3	30	0.5	10	0.05	0	3	infSCITE	0.699296	0.723308	0	0.954
6	20	3	30	0.5	10	0.05	0	4	infSCITE	0.865915	0.872932	0	0.776333
6	20	3	30	0.5	10	0.05	0	5	infSCITE	0.858727	0.866165	0	0.972
6	20	3	30	0.5	10	0.05	0	6	infSCITE	0.901534	0.906767	0	0.892333
6	20	3	30	0.5	10	0.05	0	7	infSCITE	0.713454	0.735338	0	0.834667
6	20	3	30	0.5	10	0.05	0	8	infSCITE	0.832158	0.852632	0	0.934333
6	20	3	30	0.5	10	0.05	0	9	infSCITE	0.878637	0.884962	0	0.822667
6	20	3	30	0.5	10	0.05	0	10	infSCITE	0.820774	0.830827	0	0.994667
6	20	3	30	0.5	10	0.05	0	11	infSCITE	0.847498	0.855639	0	0.948333
6	20	3	30	0.5	10	0.05	0	12	infSCITE	0.833778	0.842857	0	0.844667
6	20	3	30	0.5	10	0.05	0	13	infSCITE	0.724838	0.757895	0	0.995667
6	20	3	30	0.5	10	0.05	0	14	infSCITE	0.877051	0.883459	0	0.992333
6	20	3	30	0.5	10	0.05	0	15	infSCITE	0.664998	0.706767	0	0.837333
6	20	3	30	0.5	10	0.05	0	16	infSCITE	0.806851	0.818045	0	0.996
6	20	3	30	0.5	10	0.05	0	17	infSCITE	0.820774	0.830827	0	0.996333
6	20	3	30	0.5	10	0.05	0	18	infSCITE	0.889716	0.895489	0	0.998333
6	20	3	30	0.5	10	0.05	0	19	infSCITE	0.842667	0.851128	0	0.994333
6	20	3	30	0.5	10	0.05	0	20	infSCITE	0.861125	0.868421	0	0.991333
6	20	3	30	0.5	10	0.05	0	21	infSCITE	0.684972	0.711278	0	0.81
6	20	3	30	0.5	10	0.05	0	22	infSCITE	0.701963	0.725564	0	0.986333
6	20	3	30	0.5	10	0.05	0	23	infSCITE	0.817508	0.82782	0	0.868
6	20	3	30	0.5	10	0.05	0	24	infSCITE	0.647483	0.680451	0	0.943
6	20	3	30	0.5	10	0.05	0	25	infSCITE	0.877051	0.883459	0	0.996667
6	20	3	30	0.5	10	0.05	0	26	infSCITE	0.797779	0.809774	0	0.982333
6	20	3	30	0.5	10	0.05	0	27	infSCITE	0.859527	0.866917	0	0.997333
6	20	3	30	0.5	10	0.05	0	28	infSCITE	0.676841	0.704511	0	0.977
6	20	3	30	0.5	10	0.05	0	29	infSCITE	0.836206	0.845113	0	0.876
6	20	3	30	0.5	10	0.05	0	30	infSCITE	0.774445	0.788722	0	0.805333
6	20	3	30	0.5	10	0.05	0	31	infSCITE	0.843473	0.85188	0	0.886
6	20	3	30	0.5	10	0.05	0	32	infSCITE	0.536768	0.593985	0	0.912667
6	20	3	30	0.5	10	0.05	0	33	infSCITE	0.791979	0.804511	0	0.995333
6	20	3	30	0.5	10	0.05	0	34	infSCITE	0.651191	0.683459	0	0.972667
6	20	3	30	0.5	10	0.05	0	35	infSCITE	0.742155	0.76015	0	0.973667
6	20	3	30	0.5	10	0.05	0	36	infSCITE	0.870694	0.877444	0	0.983
6	20	3	30	0.5	10	0.05	0	37	infSCITE	0.844278	0.83985	0	0.999
6	20	3	30	0.5	10	0.05	0	38	infSCITE	0.648411	0.681203	0	0.865667
6	20	3	30	0.5	10	0.05	0	39	infSCITE	0.903892	0.909023	0	0.801
6	20	3	30	0.5	10	0.05	0	40	infSCITE	0.765176	0.780451	0	0.933333
6	20	3	30	0.5	10	0.05	0	41	infSCITE	0.754141	0.770677	0	0.959
6	20	3	30	0.5	10	0.05	0	42	infSCITE	0.834588	0.843609	0	0.823
6	20	3	30	0.5	10	0.05	0	43	infSCITE	0.828913	0.825564	0	0.997
6	20	3	30	0.5	10	0.05	0	44	infSCITE	0.956105	0.959398	0	0.979333
6	20	3	30	0.5	10	0.05	0	45	infSCITE	0.932044	0.93609	0	0.805
6	20	3	30	0.5	10	0.05	0	46	infSCITE	0.763484	0.778947	0	0.864667
6	20	3	30	0.5	10	0.05	0	47	infSCITE	0.835397	0.844361	0	0.924333
6	20	3	30	0.5	10	0.05	0	48	infSCITE	0.813417	0.82406	0	0.992333
6	20	3	30	0.5	10	0.05	0	49	infSCITE	0.96924	0.97218	0	0.997
6	20	8	30	0.5	10	0.05	0	0	infSCITE	0.585494	0.820301	0	0.989333
6	20	8	30	0.5	10	0.05	0	1	infSCITE	0.373262	0.595489	0	0.708333
6	20	8	30	0.5	10	0.05	0	2	infSCITE	0.601498	0.83985	0	0.977333
6	20	8	30	0.5	10	0.05	0	3	infSCITE	0.548689	0.776692	0	0.617333
6	20	8	30	0.5	10	0.05	0	4	infSCITE	0.67715	0.93609	0	0.734
6	20	8	30	0.5	10	0.05	0	5	infSCITE	0.661533	0.915789	0	0.784667
6	20	8	30	0.5	10	0.05	0	6	infSCITE	0.704596	0.97218	0	0.807333
6	20	8	30	0.5	10	0.05	0	7	infSCITE	0.643409	0.891729	0	0.968667
6	20	8	30	0.5	10	0.05	0	8	infSCITE	0.480637	0.701504	0	0.501667
6	20	8	30	0.5	10	0.05	0	9	infSCITE	0.666176	0.921805	0	0.866
6	20	8	30	0.5	10	0.05	0	10	infSCITE	0.624439	0.868421	0	0.847
6	20	8	30	0.5	10	0.05	0	11	infSCITE	0.594145	0.831579	0	0.799667
6	20	8	30	0.5	10	0.05	0	12	infSCITE	0.616044	0.857895	0	0.655333
6	20	8	30	0.5	10	0.05	0	13	infSCITE	0.634553	0.881203	0	0.98
6	20	8	30	0.5	10	0.05	0	14	infSCITE	0.248768	0.472932	0	0.588667
6	20	8	30	0.5	10	0.05	0	15	infSCITE	0.482065	0.692481	0	0.837667
6	20	8	30	0.5	10	0.05	0	16	infSCITE	0.541511	0.768421	0	0.646
6	20	8	30	0.5	10	0.05	0	17	infSCITE	0.546738	0.774436	0	0.875
6	20	8	30	0.5	10	0.05	0	18	infSCITE	0.516838	0.740602	0	0.702333
6	20	8	30	0.5	10	0.05	0	19	infSCITE	0.674845	0.933083	0	0.801667
6	20	8	30	0.5	10	0.05	0	20	infSCITE	0.469114	0.689474	0	0.728
6	20	8	30	0.5	10	0.05	0	21	infSCITE	0.64576	0.895489	0	0.998667
6	20	8	30	0.5	10	0.05	0	22	infSCITE	0.4842	0.705263	0	0.982667
6	20	8	30	0.5	10	0.05	0	23	infSCITE	0.478491	0.699248	0	0.836667
6	20	8	30	0.5	10	0.05	0	24	infSCITE	0.587354	0.831579	0	0.757333
6	20	8	30	0.5	10	0.05	0	25	infSCITE	0.567298	0.798496	0	0.988
6	20	8	30	0.5	10	0.05	0	26	infSCITE	0.493381	0.715789	0	0.653
6	20	8	30	0.5	10	0.05	0	27	infSCITE	0.601498	0.83985	0	0.979667
6	20	8	30	0.5	10	0.05	0	28	infSCITE	0.597829	0.835338	0	0.844667
6	20	8	30	0.5	10	0.05	0	29	infSCITE	0.673692	0.931579	0	0.776667
6	20	8	30	0.5	10	0.05	0	30	infSCITE	0.643409	0.892481	0	0.996333
6	20	8	30	0.5	10	0.05	0	31	infSCITE	0.569831	0.801504	0	0.697333
6	20	8	30	0.5	10	0.05	0	32	infSCITE	0.591681	0.82782	0	0.794
6	20	8	30	0.5	10	0.05	0	33	infSCITE	0.714803	0.985714	0	0.714667
6	20	8	30	0.5	10	0.05	0	34	infSCITE	0.521571	0.745865	0	0.700667
6	20	8	30	0.5	10	0.05	0	35	infSCITE	0.685767	0.947368	0	0.814667
6	20	8	30	0.5	10	0.05	0	36	infSCITE	0.411145	0.631579	0	0.892
6	20	8	30	0.5	10	0.05	0	37	infSCITE	0.549987	0.778195	0	0.757
6	20	8	30	0.5	10	0.05	0	38	infSCITE	0.533601	0.759398	0	0.908
6	20	8	30	0.5	10	0.05	0	39	infSCITE	0.556443	0.785714	0	0.779
6	20	8	30	0.5	10	0.05	0	40	infSCITE	0.650452	0.901504	0	0.928
6	20	8	30	0.5	10	0.05	0	41	infSCITE	0.393907	0.603008	0	0.959
6	20	8	30	0.5	10	0.05	0	42	infSCITE	0.562208	0.792481	0	0.990333
6	20	8	30	0.5	10	0.05	0	43	infSCITE	0.337199	0.55188	0	0.744333
6	20	8	30	0.5	10	0.05	0	44	infSCITE	0.422745	0.642857	0	0.584667
6	20	8	30	0.5	10	0.05	0	45	infSCITE	0.534264	0.76015	0	0.995333
6	20	8	30	0.5	10	0.05	0	46	infSCITE	0.543476	0.770677	0	0.824333
6	20	8	30	0.5	10	0.05	0	47	infSCITE	0.560931	0.805263	0	0.652
6	20	8	30	0.5	10	0.05	0	48	infSCITE	0.385996	0.607519	0	0.552333
6	20	8	30	0.5	10	0.05	0	49	infSCITE	0.587974	0.824812	0	0.815667
6	50	0	30	0.5	10	0.05	0	0	infSCITE	0.809892	0.809892	1	0.922667
6	50	0	30	0.5	10	0.05	0	1	infSCITE	0.950492	0.950492	1	0.996
6	50	0	30	0.5	10	0.05	0	2	infSCITE	0.887395	0.887395	1	0.998333
6	50	0	30	0.5	10	0.05	0	3	infSCITE	0.863337	0.863337	1	0.963333
6	50	0	30	0.5	10	0.05	0	4	infSCITE	0.87952	0.87952	1	0.995667
6	50	0	30	0.5	10	0.05	0	5	infSCITE	0.856423	0.856423	1	0.993667
6	50	0	30	0.5	10	0.05	0	6	infSCITE	0.883409	0.883409	1	0.970667
6	50	0	30	0.5	10	0.05	0	7	infSCITE	0.877791	0.877791	1	0.979667
6	50	0	30	0.5	10	0.05	0	8	infSCITE	0.784298	0.784298	1	0.988333
6	50	0	30	0.5	10	0.05	0	9	infSCITE	0.869292	0.869292	1	0.993
6	50	0	30	0.5	10	0.05	0	10	infSCITE	0.787659	0.787659	1	0.954
6	50	0	30	0.5	10	0.05	0	11	infSCITE	0.875918	0.875918	1	0.997
6	50	0	30	0.5	10	0.05	0	12	infSCITE	0.864058	0.864058	1	0.96
6	50	0	30	0.5	10	0.05	0	13	infSCITE	0.816519	0.816519	1	0.999667
6	50	0	30	0.5	10	0.05	0	14	infSCITE	0.809748	0.809748	1	0.995
6	50	0	30	0.5	10	0.05	0	15	infSCITE	0.830828	0.830828	1	0.997667
6	50	0	30	0.5	10	0.05	0	16	infSCITE	0.731044	0.731044	1	0.985333
6	50	0	30	0.5	10	0.05	0	17	infSCITE	0.900216	0.900216	1	0.997667
6	50	0	30	0.5	10	0.05	0	18	infSCITE	0.817671	0.817671	1	0.999333
6	50	0	30	0.5	10	0.05	0	19	infSCITE	0.8291	0.8291	1	0.980667
6	50	0	30	0.5	10	0.05	0	20	infSCITE	0.913758	0.913758	1	0.961333
6	50	0	30	0.5	10	0.05	0	21	infSCITE	0.876975	0.876975	1	0.978
6	50	0	30	0.5	10	0.05	0	22	infSCITE	0.965042	0.965042	1	0.997667
6	50	0	30	0.5	10	0.05	0	23	infSCITE	0.839232	0.839232	1	0.999
6	50	0	30	0.5	10	0.05	0	24	infSCITE	0.846579	0.846579	1	0.998333
6	50	0	30	0.5	10	0.05	0	25	infSCITE	0.896279	0.896279	1	0.998333
6	50	0	30	0.5	10	0.05	0	26	infSCITE	0.90521	0.90521	1	0.962
6	50	0	30	0.5	10	0.05	0	27	infSCITE	0.930468	0.930468	1	0.996667
6	50	0	30	0.5	10	0.05	0	28	infSCITE	0.835342	0.835342	1	0.966667
6	50	0	30	0.5	10	0.05	0	29	infSCITE	0.818824	0.818824	1	0.994
6	50	0	30	0.5	10	0.05	0	30	infSCITE	0.919808	0.919808	1	0.998333
6	50	0	30	0.5	10	0.05	0	31	infSCITE	0.896086	0.896086	1	0.980667
6	50	0	30	0.5	10	0.05	0	32	infSCITE	0.883986	0.883986	1	0.960667
6	50	0	30	0.5	10	0.05	0	33	infSCITE	0.858199	0.858199	1	0.937
6	50	0	30	0.5	10	0.05	0	34	infSCITE	0.940216	0.940216	1	0.969
6	50	0	30	0.5	10	0.05	0	35	infSCITE	0.80072	0.80072	1	0.995333
6	50	0	30	0.5	10	0.05	0	36	infSCITE	0.755294	0.755294	1	0.942
6	50	0	30	0.5	10	0.05	0	37	infSCITE	0.785738	0.785738	1	0.991333
6	50	0	30	0.5	10	0.05	0	38	infSCITE	0.865786	0.865786	1	0.999
6	50	0	30	0.5	10	0.05	0	39	infSCITE	0.773685	0.773685	1	0.975
6	50	0	30	0.5	10	0.05	0	40	infSCITE	0.809412	0.809412	1	0.998333
6	50	0	30	0.5	10	0.05	0	41	infSCITE	0.815222	0.815222	1	0.990333
6	50	0	30	0.5	10	0.05	0	42	infSCITE	0.89916	0.89916	1	0.973
6	50	0	30	0.5	10	0.05	0	43	infSCITE	0.823721	0.823721	1	0.997
6	50	0	30	0.5	10	0.05	0	44	infSCITE	0.891957	0.891957	1	0.968
6	50	0	30	0.5	10	0.05	0	45	infSCITE	0.85479	0.85479	1	0.995667
6	50	0	30	0.5	10	0.05	0	46	infSCITE	0.80509	0.80509	1	0.999
6	50	0	30	0.5	10	0.05	0	47	infSCITE	0.834814	0.834814	1	0.996
6	50	0	30	0.5	10	0.05	0	48	infSCITE	0.909532	0.909532	1	0.900667
6	50	0	30	0.5	10	0.05	0	49	infSCITE	0.791453	0.791453	1	0.994667
6	50	3	30	0.5	10	0.05	0	0	infSCITE	0.829618	0.83419	0	0.999
6	50	3	30	0.5	10	0.05	0	1	infSCITE	0.936195	0.938055	0	0.997
6	50	3	30	0.5	10	0.05	0	2	infSCITE	0.852639	0.856423	0	0.990667
6	50	3	30	0.5	10	0.05	0	3	infSCITE	0.834304	0.838703	0	0.997333
6	50	3	30	0.5	10	0.05	0	4	infSCITE	0.890991	0.893733	0	0.956667
6	50	3	30	0.5	10	0.05	0	5	infSCITE	0.909005	0.911357	0	0.996
6	50	3	30	0.5	10	0.05	0	6	infSCITE	0.810963	0.816279	0	0.995333
6	50	3	30	0.5	10	0.05	0	7	infSCITE	0.811264	0.816567	0	0.996
6	50	3	30	0.5	10	0.05	0	8	infSCITE	0.903906	0.906363	0	0.981
6	50	3	30	0.5	10	0.05	0	9	infSCITE	0.810211	0.815558	0	0.999333
6	50	3	30	0.5	10	0.05	0	10	infSCITE	0.707956	0.71952	0	0.998
6	50	3	30	0.5	10	0.05	0	11	infSCITE	0.853581	0.857335	0	0.972
6	50	3	30	0.5	10	0.05	0	12	infSCITE	0.829169	0.833758	0	0.971667
6	50	3	30	0.5	10	0.05	0	13	infSCITE	0.808555	0.813974	0	0.995
6	50	3	30	0.5	10	0.05	0	14	infSCITE	0.819479	0.824442	0	0.992667
6	50	3	30	0.5	10	0.05	0	15	infSCITE	0.876911	0.88	0	0.982
6	50	3	30	0.5	10	0.05	0	16	infSCITE	0.917379	0.919568	0	0.996
6	50	3	30	0.5	10	0.05	0	17	infSCITE	0.827323	0.831981	0	0.998667
6	50	3	30	0.5	10	0.05	0	18	infSCITE	0.884399	0.887299	0	0.996
6	50	3	30	0.5	10	0.05	0	19	infSCITE	0.814021	0.819208	0	0.992667
6	50	3	30	0.5	10	0.05	0	20	infSCITE	0.781225	0.787947	0	0.997333
6	50	3	30	0.5	10	0.05	0	21	infSCITE	0.786844	0.793277	0	0.984667
6	50	3	30	0.5	10	0.05	0	22	infSCITE	0.816576	0.821657	0	0.981
6	50	3	30	0.5	10	0.05	0	23	infSCITE	0.764351	0.772005	0	0.985333
6	50	3	30	0.5	10	0.05	0	24	infSCITE	0.747467	0.756158	0	0.987
6	50	3	30	0.5	10	0.05	0	25	infSCITE	0.833208	0.837647	0	0.994333
6	50	3	30	0.5	10	0.05	0	26	infSCITE	0.892417	0.895126	0	0.994667
6	50	3	30	0.5	10	0.05	0	27	infSCITE	0.874051	0.877215	0	0.969333
6	50	3	30	0.5	10	0.05	0	28	infSCITE	0.916645	0.918848	0	0.956333
6	50	3	30	0.5	10	0.05	0	29	infSCITE	0.838485	0.842737	0	0.997
6	50	3	30	0.5	10	0.05	0	30	infSCITE	0.93434	0.93623	0	0.997333
6	50	3	30	0.5	10	0.05	0	31	infSCITE	0.820029	0.82497	0	0.99
6	50	3	30	0.5	10	0.05	0	32	infSCITE	0.804185	0.809796	0	0.997
6	50	3	30	0.5	10	0.05	0	33	infSCITE	0.932192	0.934118	0	0.985667
6	50	3	30	0.5	10	0.05	0	34	infSCITE	0.917183	0.919376	0	0.984333
6	50	3	30	0.5	10	0.05	0	35	infSCITE	0.872373	0.875582	0	0.974333
6	50	3	30	0.5	10	0.05	0	36	infSCITE	0.865509	0.868908	0	0.992333
6	50	3	30	0.5	10	0.05	0	37	infSCITE	0.932973	0.934886	0	0.982
6	50	3	30	0.5	10	0.05	0	38	infSCITE	0.853234	0.856999	0	0.999
6	50	3	30	0.5	10	0.05	0	39	infSCITE	0.673622	0.688211	0	0.937
6	50	3	30	0.5	10	0.05	0	40	infSCITE	0.785276	0.791789	0	0.958333
6	50	3	30	0.5	10	0.05	0	41	infSCITE	0.84455	0.848595	0	0.986
6	50	3	30	0.5	10	0.05	0	42	infSCITE	0.834204	0.838607	0	0.974667
6	50	3	30	0.5	10	0.05	0	43	infSCITE	0.861207	0.86473	0	0.982667
6	50	3	30	0.5	10	0.05	0	44	infSCITE	0.797039	0.802977	0	0.980667
6	50	3	30	0.5	10	0.05	0	45	infSCITE	0.847927	0.851861	0	0.978333
6	50	3	30	0.5	10	0.05	0	46	infSCITE	0.851548	0.855366	0	0.998667
6	50	3	30	0.5	10	0.05	0	47	infSCITE	0.85016	0.854022	0	0.982
6	50	3	30	0.5	10	0.05	0	48	infSCITE	0.761902	0.7697	0	0.996333
6	50	3	30	0.5	10	0.05	0	49	infSCITE	0.802979	0.808643	0	0.998
6	50	8	30	0.5	10	0.05	0	0	infSCITE	0.692635	0.718703	0	0.99
6	50	8	30	0.5	10	0.05	0	1	infSCITE	0.82473	0.83491	0	0.988333
6	50	8	30	0.5	10	0.05	0	2	infSCITE	0.812376	0.823577	0	0.997667
6	50	8	30	0.5	10	0.05	0	3	infSCITE	0.737517	0.756879	0	0.953333
6	50	8	30	0.5	10	0.05	0	4	infSCITE	0.882425	0.888836	0	0.952333
6	50	8	30	0.5	10	0.05	0	5	infSCITE	0.851959	0.860168	0	0.998
6	50	8	30	0.5	10	0.05	0	6	infSCITE	0.69229	0.718415	0	0.971333
6	50	8	30	0.5	10	0.05	0	7	infSCITE	0.810957	0.822281	0	0.999
6	50	8	30	0.5	10	0.05	0	8	infSCITE	0.87994	0.886483	0	0.993333
6	50	8	30	0.5	10	0.05	0	9	infSCITE	0.766398	0.782185	0	0.973667
6	50	8	30	0.5	10	0.05	0	10	infSCITE	0.787806	0.801297	0	0.985
6	50	8	30	0.5	10	0.05	0	11	infSCITE	0.704598	0.728739	0	0.998667
6	50	8	30	0.5	10	0.05	0	12	infSCITE	0.736186	0.755726	0	0.998333
6	50	8	30	0.5	10	0.05	0	13	infSCITE	0.829834	0.839616	0	0.997
6	50	8	30	0.5	10	0.05	0	14	infSCITE	0.792337	0.805378	0	0.963
6	50	8	30	0.5	10	0.05	0	15	infSCITE	0.924115	0.928643	0	0.998333
6	50	8	30	0.5	10	0.05	0	16	infSCITE	0.848358	0.856807	0	0.998
6	50	8	30	0.5	10	0.05	0	17	infSCITE	0.824574	0.834766	0	0.997333
6	50	8	30	0.5	10	0.05	0	18	infSCITE	0.805215	0.817047	0	0.997667
6	50	8	30	0.5	10	0.05	0	19	infSCITE	0.883894	0.890228	0	0.999
6	50	8	30	0.5	10	0.05	0	20	infSCITE	0.866403	0.873709	0	0.965667
6	50	8	30	0.5	10	0.05	0	21	infSCITE	0.897787	0.903433	0	0.996
6	50	8	30	0.5	10	0.05	0	22	infSCITE	0.85463	0.862665	0	0.976667
6	50	8	30	0.5	10	0.05	0	23	infSCITE	0.825721	0.835822	0	0.986333
6	50	8	30	0.5	10	0.05	0	24	infSCITE	0.720945	0.742617	0	0.993333
6	50	8	30	0.5	10	0.05	0	25	infSCITE	0.73135	0.751549	0	0.997667
6	50	8	30	0.5	10	0.05	0	26	infSCITE	0.897585	0.903241	0	0.942333
6	50	8	30	0.5	10	0.05	0	27	infSCITE	0.944375	0.948187	0	0.982
6	50	8	30	0.5	10	0.05	0	28	infSCITE	0.794251	0.807107	0	0.998667
6	50	8	30	0.5	10	0.05	0	29	infSCITE	0.825095	0.835246	0	0.999333
6	50	8	30	0.5	10	0.05	0	30	infSCITE	0.838601	0.847731	0	0.997333
6	50	8	30	0.5	10	0.05	0	31	infSCITE	0.920768	0.925426	0	0.977333
6	50	8	30	0.5	10	0.05	0	32	infSCITE	0.875775	0.882545	0	0.990667
6	50	8	30	0.5	10	0.05	0	33	infSCITE	0.940054	0.94401	0	0.984333
6	50	8	30	0.5	10	0.05	0	34	infSCITE	0.85581	0.86377	0	0.999333
6	50	8	30	0.5	10	0.05	0	35	infSCITE	0.699633	0.724562	0	0.97
6	50	8	30	0.5	10	0.05	0	36	infSCITE	0.871705	0.878703	0	0.994
6	50	8	30	0.5	10	0.05	0	37	infSCITE	0.666163	0.696855	0	0.994667
6	50	8	30	0.5	10	0.05	0	38	infSCITE	0.874097	0.88096	0	0.996667
6	50	8	30	0.5	10	0.05	0	39	infSCITE	0.878518	0.885138	0	0.998333
6	50	8	30	0.5	10	0.05	0	40	infSCITE	0.663571	0.694742	0	0.998333
6	50	8	30	0.5	10	0.05	0	41	infSCITE	0.789513	0.802833	0	0.994667
6	50	8	30	0.5	10	0.05	0	42	infSCITE	0.730124	0.750492	0	0.944667
6	50	8	30	0.5	10	0.05	0	43	infSCITE	0.785402	0.799136	0	0.985667
6	50	8	30	0.5	10	0.05	0	44	infSCITE	0.75966	0.77623	0	0.996
6	50	8	30	0.5	10	0.05	0	45	infSCITE	0.799558	0.811909	0	0.989333
6	50	8	30	0.5	10	0.05	0	46	infSCITE	0.82118	0.831645	0	0.993667
6	50	8	30	0.5	10	0.05	0	47	infSCITE	0.643115	0.678223	0	0.997333
6	50	8	30	0.5	10	0.05	0	48	infSCITE	0.842376	0.851236	0	0.974333
6	50	8	30	0.5	10	0.05	0	49	infSCITE	0.817989	0.828715	0	0.995667

## Sheet: Fig2E
nnodes	nSNVs	nCNAs	nregions	rhosigma	nodeprob	dropoutrate	doubletrate	seed	method	MP3	MP3-SNV	MP3-CNA
6	5	0	30	0.5	0.1	0.04	0	0	COMPASS	1	1	1
6	5	0	30	0.5	0.1	0.04	0	1	COMPASS	1	1	1
6	5	0	30	0.5	0.1	0.04	0	2	COMPASS	1	1	1
6	5	0	30	0.5	0.1	0.04	0	3	COMPASS	1	1	1
6	5	0	30	0.5	0.1	0.04	0	4	COMPASS	1	1	1
6	5	0	30	0.5	0.1	0.04	0	5	COMPASS	1	1	1
6	5	0	30	0.5	0.1	0.04	0	6	COMPASS	0.658279	0.658279	1
6	5	0	30	0.5	0.1	0.04	0	7	COMPASS	1	1	1
6	5	0	30	0.5	0.1	0.04	0	8	COMPASS	1	1	1
6	5	0	30	0.5	0.1	0.04	0	9	COMPASS	0.8	0.8	1
6	5	0	30	0.5	0.1	0.04	0	10	COMPASS	0.8	0.8	1
6	5	0	30	0.5	0.1	0.04	0	11	COMPASS	1	1	1
6	5	0	30	0.5	0.1	0.04	0	12	COMPASS	1	1	1
6	5	0	30	0.5	0.1	0.04	0	13	COMPASS	1	1	1
6	5	0	30	0.5	0.1	0.04	0	14	COMPASS	0.8	0.8	1
6	5	0	30	0.5	0.1	0.04	0	15	COMPASS	1	1	1
6	5	0	30	0.5	0.1	0.04	0	16	COMPASS	1	1	1
6	5	0	30	0.5	0.1	0.04	0	17	COMPASS	1	1	1
6	5	0	30	0.5	0.1	0.04	0	18	COMPASS	1	1	1
6	5	0	30	0.5	0.1	0.04	0	19	COMPASS	1	1	1
6	5	0	30	0.5	0.1	0.04	0	20	COMPASS	0.8	0.8	1
6	5	0	30	0.5	0.1	0.04	0	21	COMPASS	1	1	1
6	5	0	30	0.5	0.1	0.04	0	22	COMPASS	0.8	0.8	1
6	5	0	30	0.5	0.1	0.04	0	23	COMPASS	1	1	1
6	5	0	30	0.5	0.1	0.04	0	24	COMPASS	1	1	1
6	5	0	30	0.5	0.1	0.04	0	25	COMPASS	1	1	1
6	5	0	30	0.5	0.1	0.04	0	26	COMPASS	1	1	1
6	5	0	30	0.5	0.1	0.04	0	27	COMPASS	1	1	1
6	5	0	30	0.5	0.1	0.04	0	28	COMPASS	1	1	1
6	5	0	30	0.5	0.1	0.04	0	29	COMPASS	1	1	1
6	5	0	30	0.5	0.1	0.04	0	30	COMPASS	1	1	1
6	5	0	30	0.5	0.1	0.04	0	31	COMPASS	1	1	1
6	5	0	30	0.5	0.1	0.04	0	32	COMPASS	1	1	1
6	5	0	30	0.5	0.1	0.04	0	33	COMPASS	0.8	0.8	1
6	5	0	30	0.5	0.1	0.04	0	34	COMPASS	1	1	1
6	5	0	30	0.5	0.1	0.04	0	35	COMPASS	1	1	1
6	5	0	30	0.5	0.1	0.04	0	36	COMPASS	1	1	1
6	5	0	30	0.5	0.1	0.04	0	37	COMPASS	1	1	1
6	5	0	30	0.5	0.1	0.04	0	38	COMPASS	1	1	1
6	5	0	30	0.5	0.1	0.04	0	39	COMPASS	1	1	1
6	5	0	30	0.5	0.1	0.04	0	40	COMPASS	1	1	1
6	5	0	30	0.5	0.1	0.04	0	41	COMPASS	0.8	0.8	1
6	5	0	30	0.5	0.1	0.04	0	42	COMPASS	1	1	1
6	5	0	30	0.5	0.1	0.04	0	43	COMPASS	1	1	1
6	5	0	30	0.5	0.1	0.04	0	44	COMPASS	1	1	1
6	5	0	30	0.5	0.1	0.04	0	45	COMPASS	1	1	1
6	5	0	30	0.5	0.1	0.04	0	46	COMPASS	1	1	1
6	5	0	30	0.5	0.1	0.04	0	47	COMPASS	1	1	1
6	5	0	30	0.5	0.1	0.04	0	48	COMPASS	1	1	1
6	5	0	30	0.5	0.1	0.04	0	49	COMPASS	1	1	1
6	5	0	30	0.5	0.1	0.04	0	50	COMPASS	1	1	1
6	5	0	30	0.5	0.1	0.04	0	51	COMPASS	1	1	1
6	5	0	30	0.5	0.1	0.04	0	52	COMPASS	1	1	1
6	5	0	30	0.5	0.1	0.04	0	53	COMPASS	1	1	1
6	5	0	30	0.5	0.1	0.04	0	54	COMPASS	1	1	1
6	5	0	30	0.5	0.1	0.04	0	55	COMPASS	1	1	1
6	5	0	30	0.5	0.1	0.04	0	56	COMPASS	1	1	1
6	5	0	30	0.5	0.1	0.04	0	57	COMPASS	0.8	0.8	1
6	5	0	30	0.5	0.1	0.04	0	58	COMPASS	1	1	1
6	5	0	30	0.5	0.1	0.04	0	59	COMPASS	1	1	1
6	5	0	30	0.5	0.1	0.04	0	60	COMPASS	1	1	1
6	5	0	30	0.5	0.1	0.04	0	61	COMPASS	1	1	1
6	5	0	30	0.5	0.1	0.04	0	62	COMPASS	0.8	0.8	1
6	5	0	30	0.5	0.1	0.04	0	63	COMPASS	0.8	0.8	1
6	5	0	30	0.5	0.1	0.04	0	64	COMPASS	1	1	1
6	5	0	30	0.5	0.1	0.04	0	65	COMPASS	1	1	1
6	5	0	30	0.5	0.1	0.04	0	66	COMPASS	0.8	0.8	1
6	5	0	30	0.5	0.1	0.04	0	67	COMPASS	1	1	1
6	5	0	30	0.5	0.1	0.04	0	68	COMPASS	1	1	1
6	5	0	30	0.5	0.1	0.04	0	69	COMPASS	0.8	0.8	1
6	5	0	30	0.5	0.1	0.04	0	70	COMPASS	1	1	1
6	5	0	30	0.5	0.1	0.04	0	71	COMPASS	1	1	1
6	5	0	30	0.5	0.1	0.04	0	72	COMPASS	1	1	1
6	5	0	30	0.5	0.1	0.04	0	73	COMPASS	1	1	1
6	5	0	30	0.5	0.1	0.04	0	74	COMPASS	1	1	1
6	5	0	30	0.5	0.1	0.04	0	75	COMPASS	1	1	1
6	5	0	30	0.5	0.1	0.04	0	76	COMPASS	1	1	1
6	5	0	30	0.5	0.1	0.04	0	77	COMPASS	1	1	1
6	5	0	30	0.5	0.1	0.04	0	78	COMPASS	1	1	1
6	5	0	30	0.5	0.1	0.04	0	79	COMPASS	1	1	1
6	5	0	30	0.5	0.1	0.04	0	80	COMPASS	1	1	1
6	5	0	30	0.5	0.1	0.04	0	81	COMPASS	0.8	0.8	1
6	5	0	30	0.5	0.1	0.04	0	82	COMPASS	1	1	1
6	5	0	30	0.5	0.1	0.04	0	83	COMPASS	1	1	1
6	5	0	30	0.5	0.1	0.04	0	84	COMPASS	1	1	1
6	5	0	30	0.5	0.1	0.04	0	85	COMPASS	1	1	1
6	5	0	30	0.5	0.1	0.04	0	86	COMPASS	1	1	1
6	5	0	30	0.5	0.1	0.04	0	87	COMPASS	1	1	1
6	5	0	30	0.5	0.1	0.04	0	88	COMPASS	0.8	0.8	1
6	5	0	30	0.5	0.1	0.04	0	89	COMPASS	1	1	1
6	5	0	30	0.5	0.1	0.04	0	90	COMPASS	1	1	1
6	5	0	30	0.5	0.1	0.04	0	91	COMPASS	1	1	1
6	5	0	30	0.5	0.1	0.04	0	92	COMPASS	1	1	1
6	5	0	30	0.5	0.1	0.04	0	93	COMPASS	0.8	0.8	1
6	5	0	30	0.5	0.1	0.04	0	94	COMPASS	0.8	0.8	1
6	5	0	30	0.5	0.1	0.04	0	95	COMPASS	1	1	1
6	5	0	30	0.5	0.1	0.04	0	96	COMPASS	1	1	1
6	5	0	30	0.5	0.1	0.04	0	97	COMPASS	0.8	0.8	1
6	5	0	30	0.5	0.1	0.04	0	98	COMPASS	0.8	0.8	1
6	5	0	30	0.5	0.1	0.04	0	99	COMPASS	1	1	1
6	5	0	30	0.5	0.1	0.07	0	0	COMPASS	1	1	1
6	5	0	30	0.5	0.1	0.07	0	1	COMPASS	1	1	1
6	5	0	30	0.5	0.1	0.07	0	2	COMPASS	1	1	1
6	5	0	30	0.5	0.1	0.07	0	3	COMPASS	1	1	1
6	5	0	30	0.5	0.1	0.07	0	4	COMPASS	1	1	1
6	5	0	30	0.5	0.1	0.07	0	5	COMPASS	1	1	1
6	5	0	30	0.5	0.1	0.07	0	6	COMPASS	1	1	1
6	5	0	30	0.5	0.1	0.07	0	7	COMPASS	1	1	1
6	5	0	30	0.5	0.1	0.07	0	8	COMPASS	1	1	1
6	5	0	30	0.5	0.1	0.07	0	9	COMPASS	1	1	1
6	5	0	30	0.5	0.1	0.07	0	10	COMPASS	0.8	0.8	1
6	5	0	30	0.5	0.1	0.07	0	11	COMPASS	1	1	1
6	5	0	30	0.5	0.1	0.07	0	12	COMPASS	1	1	1
6	5	0	30	0.5	0.1	0.07	0	13	COMPASS	1	1	1
6	5	0	30	0.5	0.1	0.07	0	14	COMPASS	0.8	0.8	1
6	5	0	30	0.5	0.1	0.07	0	15	COMPASS	1	1	1
6	5	0	30	0.5	0.1	0.07	0	16	COMPASS	1	1	1
6	5	0	30	0.5	0.1	0.07	0	17	COMPASS	1	1	1
6	5	0	30	0.5	0.1	0.07	0	18	COMPASS	1	1	1
6	5	0	30	0.5	0.1	0.07	0	19	COMPASS	1	1	1
6	5	0	30	0.5	0.1	0.07	0	20	COMPASS	1	1	1
6	5	0	30	0.5	0.1	0.07	0	21	COMPASS	1	1	1
6	5	0	30	0.5	0.1	0.07	0	22	COMPASS	0.8	0.8	1
6	5	0	30	0.5	0.1	0.07	0	23	COMPASS	1	1	1
6	5	0	30	0.5	0.1	0.07	0	24	COMPASS	1	1	1
6	5	0	30	0.5	0.1	0.07	0	25	COMPASS	1	1	1
6	5	0	30	0.5	0.1	0.07	0	26	COMPASS	1	1	1
6	5	0	30	0.5	0.1	0.07	0	27	COMPASS	1	1	1
6	5	0	30	0.5	0.1	0.07	0	28	COMPASS	1	1	1
6	5	0	30	0.5	0.1	0.07	0	29	COMPASS	1	1	1
6	5	0	30	0.5	0.1	0.07	0	30	COMPASS	1	1	1
6	5	0	30	0.5	0.1	0.07	0	31	COMPASS	1	1	1
6	5	0	30	0.5	0.1	0.07	0	32	COMPASS	1	1	1
6	5	0	30	0.5	0.1	0.07	0	33	COMPASS	0.8	0.8	1
6	5	0	30	0.5	0.1	0.07	0	34	COMPASS	1	1	1
6	5	0	30	0.5	0.1	0.07	0	35	COMPASS	1	1	1
6	5	0	30	0.5	0.1	0.07	0	36	COMPASS	1	1	1
6	5	0	30	0.5	0.1	0.07	0	37	COMPASS	1	1	1
6	5	0	30	0.5	0.1	0.07	0	38	COMPASS	1	1	1
6	5	0	30	0.5	0.1	0.07	0	39	COMPASS	1	1	1
6	5	0	30	0.5	0.1	0.07	0	40	COMPASS	1	1	1
6	5	0	30	0.5	0.1	0.07	0	41	COMPASS	0.8	0.8	1
6	5	0	30	0.5	0.1	0.07	0	42	COMPASS	1	1	1
6	5	0	30	0.5	0.1	0.07	0	43	COMPASS	1	1	1
6	5	0	30	0.5	0.1	0.07	0	44	COMPASS	1	1	1
6	5	0	30	0.5	0.1	0.07	0	45	COMPASS	1	1	1
6	5	0	30	0.5	0.1	0.07	0	46	COMPASS	1	1	1
6	5	0	30	0.5	0.1	0.07	0	47	COMPASS	1	1	1
6	5	0	30	0.5	0.1	0.07	0	48	COMPASS	1	1	1
6	5	0	30	0.5	0.1	0.07	0	49	COMPASS	0.8	0.8	1
6	5	0	30	0.5	0.1	0.07	0	50	COMPASS	1	1	1
6	5	0	30	0.5	0.1	0.07	0	51	COMPASS	1	1	1
6	5	0	30	0.5	0.1	0.07	0	52	COMPASS	1	1	1
6	5	0	30	0.5	0.1	0.07	0	53	COMPASS	1	1	1
6	5	0	30	0.5	0.1	0.07	0	54	COMPASS	0.8	0.8	1
6	5	0	30	0.5	0.1	0.07	0	55	COMPASS	1	1	1
6	5	0	30	0.5	0.1	0.07	0	56	COMPASS	1	1	1
6	5	0	30	0.5	0.1	0.07	0	57	COMPASS	0.8	0.8	1
6	5	0	30	0.5	0.1	0.07	0	58	COMPASS	1	1	1
6	5	0	30	0.5	0.1	0.07	0	59	COMPASS	1	1	1
6	5	0	30	0.5	0.1	0.07	0	60	COMPASS	0.8	0.8	1
6	5	0	30	0.5	0.1	0.07	0	61	COMPASS	1	1	1
6	5	0	30	0.5	0.1	0.07	0	62	COMPASS	0.8	0.8	1
6	5	0	30	0.5	0.1	0.07	0	63	COMPASS	0.8	0.8	1
6	5	0	30	0.5	0.1	0.07	0	64	COMPASS	1	1	1
6	5	0	30	0.5	0.1	0.07	0	65	COMPASS	1	1	1
6	5	0	30	0.5	0.1	0.07	0	66	COMPASS	0.8	0.8	1
6	5	0	30	0.5	0.1	0.07	0	67	COMPASS	1	1	1
6	5	0	30	0.5	0.1	0.07	0	68	COMPASS	1	1	1
6	5	0	30	0.5	0.1	0.07	0	69	COMPASS	0.8	0.8	1
6	5	0	30	0.5	0.1	0.07	0	70	COMPASS	1	1	1
6	5	0	30	0.5	0.1	0.07	0	71	COMPASS	1	1	1
6	5	0	30	0.5	0.1	0.07	0	72	COMPASS	1	1	1
6	5	0	30	0.5	0.1	0.07	0	73	COMPASS	1	1	1
6	5	0	30	0.5	0.1	0.07	0	74	COMPASS	1	1	1
6	5	0	30	0.5	0.1	0.07	0	75	COMPASS	1	1	1
6	5	0	30	0.5	0.1	0.07	0	76	COMPASS	1	1	1
6	5	0	30	0.5	0.1	0.07	0	77	COMPASS	1	1	1
6	5	0	30	0.5	0.1	0.07	0	78	COMPASS	1	1	1
6	5	0	30	0.5	0.1	0.07	0	79	COMPASS	1	1	1
6	5	0	30	0.5	0.1	0.07	0	80	COMPASS	1	1	1
6	5	0	30	0.5	0.1	0.07	0	81	COMPASS	0.8	0.8	1
6	5	0	30	0.5	0.1	0.07	0	82	COMPASS	1	1	1
6	5	0	30	0.5	0.1	0.07	0	83	COMPASS	1	1	1
6	5	0	30	0.5	0.1	0.07	0	84	COMPASS	1	1	1
6	5	0	30	0.5	0.1	0.07	0	85	COMPASS	1	1	1
6	5	0	30	0.5	0.1	0.07	0	86	COMPASS	1	1	1
6	5	0	30	0.5	0.1	0.07	0	87	COMPASS	1	1	1
6	5	0	30	0.5	0.1	0.07	0	88	COMPASS	0.8	0.8	1
6	5	0	30	0.5	0.1	0.07	0	89	COMPASS	1	1	1
6	5	0	30	0.5	0.1	0.07	0	90	COMPASS	1	1	1
6	5	0	30	0.5	0.1	0.07	0	91	COMPASS	1	1	1
6	5	0	30	0.5	0.1	0.07	0	92	COMPASS	1	1	1
6	5	0	30	0.5	0.1	0.07	0	93	COMPASS	0.8	0.8	1
6	5	0	30	0.5	0.1	0.07	0	94	COMPASS	0.8	0.8	1
6	5	0	30	0.5	0.1	0.07	0	95	COMPASS	1	1	1
6	5	0	30	0.5	0.1	0.07	0	96	COMPASS	1	1	1
6	5	0	30	0.5	0.1	0.07	0	97	COMPASS	0.8	0.8	1
6	5	0	30	0.5	0.1	0.07	0	98	COMPASS	0.8	0.8	1
6	5	0	30	0.5	0.1	0.07	0	99	COMPASS	1	1	1
6	5	0	30	0.5	0.1	0.1	0	0	COMPASS	1	1	1
6	5	0	30	0.5	0.1	0.1	0	1	COMPASS	1	1	1
6	5	0	30	0.5	0.1	0.1	0	2	COMPASS	1	1	1
6	5	0	30	0.5	0.1	0.1	0	3	COMPASS	1	1	1
6	5	0	30	0.5	0.1	0.1	0	4	COMPASS	1	1	1
6	5	0	30	0.5	0.1	0.1	0	5	COMPASS	1	1	1
6	5	0	30	0.5	0.1	0.1	0	6	COMPASS	0.658279	0.658279	1
6	5	0	30	0.5	0.1	0.1	0	7	COMPASS	1	1	1
6	5	0	30	0.5	0.1	0.1	0	8	COMPASS	1	1	1
6	5	0	30	0.5	0.1	0.1	0	9	COMPASS	0.8	0.8	1
6	5	0	30	0.5	0.1	0.1	0	10	COMPASS	0.8	0.8	1
6	5	0	30	0.5	0.1	0.1	0	11	COMPASS	1	1	1
6	5	0	30	0.5	0.1	0.1	0	12	COMPASS	1	1	1
6	5	0	30	0.5	0.1	0.1	0	13	COMPASS	1	1	1
6	5	0	30	0.5	0.1	0.1	0	14	COMPASS	0.8	0.8	1
6	5	0	30	0.5	0.1	0.1	0	15	COMPASS	1	1	1
6	5	0	30	0.5	0.1	0.1	0	16	COMPASS	1	1	1
6	5	0	30	0.5	0.1	0.1	0	17	COMPASS	1	1	1
6	5	0	30	0.5	0.1	0.1	0	18	COMPASS	1	1	1
6	5	0	30	0.5	0.1	0.1	0	19	COMPASS	1	1	1
6	5	0	30	0.5	0.1	0.1	0	20	COMPASS	0.8	0.8	1
6	5	0	30	0.5	0.1	0.1	0	21	COMPASS	1	1	1
6	5	0	30	0.5	0.1	0.1	0	22	COMPASS	0.8	0.8	1
6	5	0	30	0.5	0.1	0.1	0	23	COMPASS	1	1	1
6	5	0	30	0.5	0.1	0.1	0	24	COMPASS	1	1	1
6	5	0	30	0.5	0.1	0.1	0	25	COMPASS	1	1	1
6	5	0	30	0.5	0.1	0.1	0	26	COMPASS	1	1	1
6	5	0	30	0.5	0.1	0.1	0	27	COMPASS	1	1	1
6	5	0	30	0.5	0.1	0.1	0	28	COMPASS	1	1	1
6	5	0	30	0.5	0.1	0.1	0	29	COMPASS	1	1	1
6	5	0	30	0.5	0.1	0.1	0	30	COMPASS	1	1	1
6	5	0	30	0.5	0.1	0.1	0	31	COMPASS	1	1	1
6	5	0	30	0.5	0.1	0.1	0	32	COMPASS	1	1	1
6	5	0	30	0.5	0.1	0.1	0	33	COMPASS	0.8	0.8	1
6	5	0	30	0.5	0.1	0.1	0	34	COMPASS	1	1	1
6	5	0	30	0.5	0.1	0.1	0	35	COMPASS	1	1	1
6	5	0	30	0.5	0.1	0.1	0	36	COMPASS	1	1	1
6	5	0	30	0.5	0.1	0.1	0	37	COMPASS	1	1	1
6	5	0	30	0.5	0.1	0.1	0	38	COMPASS	1	1	1
6	5	0	30	0.5	0.1	0.1	0	39	COMPASS	1	1	1
6	5	0	30	0.5	0.1	0.1	0	40	COMPASS	1	1	1
6	5	0	30	0.5	0.1	0.1	0	41	COMPASS	0.8	0.8	1
6	5	0	30	0.5	0.1	0.1	0	42	COMPASS	1	1	1
6	5	0	30	0.5	0.1	0.1	0	43	COMPASS	1	1	1
6	5	0	30	0.5	0.1	0.1	0	44	COMPASS	1	1	1
6	5	0	30	0.5	0.1	0.1	0	45	COMPASS	1	1	1
6	5	0	30	0.5	0.1	0.1	0	46	COMPASS	1	1	1
6	5	0	30	0.5	0.1	0.1	0	47	COMPASS	1	1	1
6	5	0	30	0.5	0.1	0.1	0	48	COMPASS	1	1	1
6	5	0	30	0.5	0.1	0.1	0	49	COMPASS	1	1	1
6	5	0	30	0.5	0.1	0.1	0	50	COMPASS	1	1	1
6	5	0	30	0.5	0.1	0.1	0	51	COMPASS	1	1	1
6	5	0	30	0.5	0.1	0.1	0	52	COMPASS	0.8	0.8	1
6	5	0	30	0.5	0.1	0.1	0	53	COMPASS	1	1	1
6	5	0	30	0.5	0.1	0.1	0	54	COMPASS	0.8	0.8	1
6	5	0	30	0.5	0.1	0.1	0	55	COMPASS	0.8	0.8	1
6	5	0	30	0.5	0.1	0.1	0	56	COMPASS	1	1	1
6	5	0	30	0.5	0.1	0.1	0	57	COMPASS	0.8	0.8	1
6	5	0	30	0.5	0.1	0.1	0	58	COMPASS	1	1	1
6	5	0	30	0.5	0.1	0.1	0	59	COMPASS	1	1	1
6	5	0	30	0.5	0.1	0.1	0	60	COMPASS	0.8	0.8	1
6	5	0	30	0.5	0.1	0.1	0	61	COMPASS	1	1	1
6	5	0	30	0.5	0.1	0.1	0	62	COMPASS	0.8	0.8	1
6	5	0	30	0.5	0.1	0.1	0	63	COMPASS	0.658279	0.658279	1
6	5	0	30	0.5	0.1	0.1	0	64	COMPASS	1	1	1
6	5	0	30	0.5	0.1	0.1	0	65	COMPASS	1	1	1
6	5	0	30	0.5	0.1	0.1	0	66	COMPASS	0.8	0.8	1
6	5	0	30	0.5	0.1	0.1	0	67	COMPASS	1	1	1
6	5	0	30	0.5	0.1	0.1	0	68	COMPASS	1	1	1
6	5	0	30	0.5	0.1	0.1	0	69	COMPASS	0.8	0.8	1
6	5	0	30	0.5	0.1	0.1	0	70	COMPASS	1	1	1
6	5	0	30	0.5	0.1	0.1	0	71	COMPASS	1	1	1
6	5	0	30	0.5	0.1	0.1	0	72	COMPASS	1	1	1
6	5	0	30	0.5	0.1	0.1	0	73	COMPASS	1	1	1
6	5	0	30	0.5	0.1	0.1	0	74	COMPASS	1	1	1
6	5	0	30	0.5	0.1	0.1	0	75	COMPASS	1	1	1
6	5	0	30	0.5	0.1	0.1	0	76	COMPASS	1	1	1
6	5	0	30	0.5	0.1	0.1	0	77	COMPASS	1	1	1
6	5	0	30	0.5	0.1	0.1	0	78	COMPASS	1	1	1
6	5	0	30	0.5	0.1	0.1	0	79	COMPASS	1	1	1
6	5	0	30	0.5	0.1	0.1	0	80	COMPASS	1	1	1
6	5	0	30	0.5	0.1	0.1	0	81	COMPASS	0.8	0.8	1
6	5	0	30	0.5	0.1	0.1	0	82	COMPASS	1	1	1
6	5	0	30	0.5	0.1	0.1	0	83	COMPASS	1	1	1
6	5	0	30	0.5	0.1	0.1	0	84	COMPASS	1	1	1
6	5	0	30	0.5	0.1	0.1	0	85	COMPASS	1	1	1
6	5	0	30	0.5	0.1	0.1	0	86	COMPASS	1	1	1
6	5	0	30	0.5	0.1	0.1	0	87	COMPASS	1	1	1
6	5	0	30	0.5	0.1	0.1	0	88	COMPASS	0.8	0.8	1
6	5	0	30	0.5	0.1	0.1	0	89	COMPASS	1	1	1
6	5	0	30	0.5	0.1	0.1	0	90	COMPASS	1	1	1
6	5	0	30	0.5	0.1	0.1	0	91	COMPASS	1	1	1
6	5	0	30	0.5	0.1	0.1	0	92	COMPASS	1	1	1
6	5	0	30	0.5	0.1	0.1	0	93	COMPASS	0.8	0.8	1
6	5	0	30	0.5	0.1	0.1	0	94	COMPASS	1	1	1
6	5	0	30	0.5	0.1	0.1	0	95	COMPASS	1	1	1
6	5	0	30	0.5	0.1	0.1	0	96	COMPASS	1	1	1
6	5	0	30	0.5	0.1	0.1	0	97	COMPASS	0.8	0.8	1
6	5	0	30	0.5	0.1	0.1	0	98	COMPASS	0.8	0.8	1
6	5	0	30	0.5	0.1	0.1	0	99	COMPASS	1	1	1
6	5	0	30	0.5	0.2	0.04	0	0	COMPASS	1	1	1
6	5	0	30	0.5	0.2	0.04	0	1	COMPASS	1	1	1
6	5	0	30	0.5	0.2	0.04	0	2	COMPASS	1	1	1
6	5	0	30	0.5	0.2	0.04	0	3	COMPASS	1	1	1
6	5	0	30	0.5	0.2	0.04	0	4	COMPASS	1	1	1
6	5	0	30	0.5	0.2	0.04	0	5	COMPASS	1	1	1
6	5	0	30	0.5	0.2	0.04	0	6	COMPASS	1	1	1
6	5	0	30	0.5	0.2	0.04	0	7	COMPASS	1	1	1
6	5	0	30	0.5	0.2	0.04	0	8	COMPASS	1	1	1
6	5	0	30	0.5	0.2	0.04	0	9	COMPASS	0.8	0.8	1
6	5	0	30	0.5	0.2	0.04	0	10	COMPASS	0.8	0.8	1
6	5	0	30	0.5	0.2	0.04	0	11	COMPASS	1	1	1
6	5	0	30	0.5	0.2	0.04	0	12	COMPASS	1	1	1
6	5	0	30	0.5	0.2	0.04	0	13	COMPASS	1	1	1
6	5	0	30	0.5	0.2	0.04	0	14	COMPASS	1	1	1
6	5	0	30	0.5	0.2	0.04	0	15	COMPASS	1	1	1
6	5	0	30	0.5	0.2	0.04	0	16	COMPASS	1	1	1
6	5	0	30	0.5	0.2	0.04	0	17	COMPASS	1	1	1
6	5	0	30	0.5	0.2	0.04	0	18	COMPASS	1	1	1
6	5	0	30	0.5	0.2	0.04	0	19	COMPASS	1	1	1
6	5	0	30	0.5	0.2	0.04	0	20	COMPASS	1	1	1
6	5	0	30	0.5	0.2	0.04	0	21	COMPASS	1	1	1
6	5	0	30	0.5	0.2	0.04	0	22	COMPASS	1	1	1
6	5	0	30	0.5	0.2	0.04	0	23	COMPASS	1	1	1
6	5	0	30	0.5	0.2	0.04	0	24	COMPASS	1	1	1
6	5	0	30	0.5	0.2	0.04	0	25	COMPASS	1	1	1
6	5	0	30	0.5	0.2	0.04	0	26	COMPASS	1	1	1
6	5	0	30	0.5	0.2	0.04	0	27	COMPASS	1	1	1
6	5	0	30	0.5	0.2	0.04	0	28	COMPASS	1	1	1
6	5	0	30	0.5	0.2	0.04	0	29	COMPASS	1	1	1
6	5	0	30	0.5	0.2	0.04	0	30	COMPASS	1	1	1
6	5	0	30	0.5	0.2	0.04	0	31	COMPASS	1	1	1
6	5	0	30	0.5	0.2	0.04	0	32	COMPASS	1	1	1
6	5	0	30	0.5	0.2	0.04	0	33	COMPASS	1	1	1
6	5	0	30	0.5	0.2	0.04	0	34	COMPASS	1	1	1
6	5	0	30	0.5	0.2	0.04	0	35	COMPASS	1	1	1
6	5	0	30	0.5	0.2	0.04	0	36	COMPASS	1	1	1
6	5	0	30	0.5	0.2	0.04	0	37	COMPASS	1	1	1
6	5	0	30	0.5	0.2	0.04	0	38	COMPASS	1	1	1
6	5	0	30	0.5	0.2	0.04	0	39	COMPASS	1	1	1
6	5	0	30	0.5	0.2	0.04	0	40	COMPASS	1	1	1
6	5	0	30	0.5	0.2	0.04	0	41	COMPASS	1	1	1
6	5	0	30	0.5	0.2	0.04	0	42	COMPASS	1	1	1
6	5	0	30	0.5	0.2	0.04	0	43	COMPASS	1	1	1
6	5	0	30	0.5	0.2	0.04	0	44	COMPASS	1	1	1
6	5	0	30	0.5	0.2	0.04	0	45	COMPASS	1	1	1
6	5	0	30	0.5	0.2	0.04	0	46	COMPASS	1	1	1
6	5	0	30	0.5	0.2	0.04	0	47	COMPASS	1	1	1
6	5	0	30	0.5	0.2	0.04	0	48	COMPASS	1	1	1
6	5	0	30	0.5	0.2	0.04	0	49	COMPASS	1	1	1
6	5	0	30	0.5	0.2	0.04	0	50	COMPASS	1	1	1
6	5	0	30	0.5	0.2	0.04	0	51	COMPASS	1	1	1
6	5	0	30	0.5	0.2	0.04	0	52	COMPASS	1	1	1
6	5	0	30	0.5	0.2	0.04	0	53	COMPASS	1	1	1
6	5	0	30	0.5	0.2	0.04	0	54	COMPASS	1	1	1
6	5	0	30	0.5	0.2	0.04	0	55	COMPASS	1	1	1
6	5	0	30	0.5	0.2	0.04	0	56	COMPASS	1	1	1
6	5	0	30	0.5	0.2	0.04	0	57	COMPASS	0.8	0.8	1
6	5	0	30	0.5	0.2	0.04	0	58	COMPASS	1	1	1
6	5	0	30	0.5	0.2	0.04	0	59	COMPASS	1	1	1
6	5	0	30	0.5	0.2	0.04	0	60	COMPASS	1	1	1
6	5	0	30	0.5	0.2	0.04	0	61	COMPASS	1	1	1
6	5	0	30	0.5	0.2	0.04	0	62	COMPASS	0.8	0.8	1
6	5	0	30	0.5	0.2	0.04	0	63	COMPASS	0.8	0.8	1
6	5	0	30	0.5	0.2	0.04	0	64	COMPASS	1	1	1
6	5	0	30	0.5	0.2	0.04	0	65	COMPASS	1	1	1
6	5	0	30	0.5	0.2	0.04	0	66	COMPASS	0.8	0.8	1
6	5	0	30	0.5	0.2	0.04	0	67	COMPASS	1	1	1
6	5	0	30	0.5	0.2	0.04	0	68	COMPASS	1	1	1
6	5	0	30	0.5	0.2	0.04	0	69	COMPASS	1	1	1
6	5	0	30	0.5	0.2	0.04	0	70	COMPASS	1	1	1
6	5	0	30	0.5	0.2	0.04	0	71	COMPASS	1	1	1
6	5	0	30	0.5	0.2	0.04	0	72	COMPASS	1	1	1
6	5	0	30	0.5	0.2	0.04	0	73	COMPASS	1	1	1
6	5	0	30	0.5	0.2	0.04	0	74	COMPASS	1	1	1
6	5	0	30	0.5	0.2	0.04	0	75	COMPASS	1	1	1
6	5	0	30	0.5	0.2	0.04	0	76	COMPASS	1	1	1
6	5	0	30	0.5	0.2	0.04	0	77	COMPASS	1	1	1
6	5	0	30	0.5	0.2	0.04	0	78	COMPASS	1	1	1
6	5	0	30	0.5	0.2	0.04	0	79	COMPASS	1	1	1
6	5	0	30	0.5	0.2	0.04	0	80	COMPASS	1	1	1
6	5	0	30	0.5	0.2	0.04	0	81	COMPASS	0.8	0.8	1
6	5	0	30	0.5	0.2	0.04	0	82	COMPASS	1	1	1
6	5	0	30	0.5	0.2	0.04	0	83	COMPASS	1	1	1
6	5	0	30	0.5	0.2	0.04	0	84	COMPASS	1	1	1
6	5	0	30	0.5	0.2	0.04	0	85	COMPASS	1	1	1
6	5	0	30	0.5	0.2	0.04	0	86	COMPASS	1	1	1
6	5	0	30	0.5	0.2	0.04	0	87	COMPASS	1	1	1
6	5	0	30	0.5	0.2	0.04	0	88	COMPASS	1	1	1
6	5	0	30	0.5	0.2	0.04	0	89	COMPASS	1	1	1
6	5	0	30	0.5	0.2	0.04	0	90	COMPASS	1	1	1
6	5	0	30	0.5	0.2	0.04	0	91	COMPASS	1	1	1
6	5	0	30	0.5	0.2	0.04	0	92	COMPASS	1	1	1
6	5	0	30	0.5	0.2	0.04	0	93	COMPASS	0.8	0.8	1
6	5	0	30	0.5	0.2	0.04	0	94	COMPASS	1	1	1
6	5	0	30	0.5	0.2	0.04	0	95	COMPASS	1	1	1
6	5	0	30	0.5	0.2	0.04	0	96	COMPASS	1	1	1
6	5	0	30	0.5	0.2	0.04	0	97	COMPASS	1	1	1
6	5	0	30	0.5	0.2	0.04	0	98	COMPASS	1	1	1
6	5	0	30	0.5	0.2	0.04	0	99	COMPASS	1	1	1
6	5	0	30	0.5	0.2	0.07	0	0	COMPASS	1	1	1
6	5	0	30	0.5	0.2	0.07	0	1	COMPASS	1	1	1
6	5	0	30	0.5	0.2	0.07	0	2	COMPASS	1	1	1
6	5	0	30	0.5	0.2	0.07	0	3	COMPASS	1	1	1
6	5	0	30	0.5	0.2	0.07	0	4	COMPASS	1	1	1
6	5	0	30	0.5	0.2	0.07	0	5	COMPASS	1	1	1
6	5	0	30	0.5	0.2	0.07	0	6	COMPASS	1	1	1
6	5	0	30	0.5	0.2	0.07	0	7	COMPASS	1	1	1
6	5	0	30	0.5	0.2	0.07	0	8	COMPASS	1	1	1
6	5	0	30	0.5	0.2	0.07	0	9	COMPASS	0.8	0.8	1
6	5	0	30	0.5	0.2	0.07	0	10	COMPASS	0.8	0.8	1
6	5	0	30	0.5	0.2	0.07	0	11	COMPASS	1	1	1
6	5	0	30	0.5	0.2	0.07	0	12	COMPASS	1	1	1
6	5	0	30	0.5	0.2	0.07	0	13	COMPASS	1	1	1
6	5	0	30	0.5	0.2	0.07	0	14	COMPASS	1	1	1
6	5	0	30	0.5	0.2	0.07	0	15	COMPASS	1	1	1
6	5	0	30	0.5	0.2	0.07	0	16	COMPASS	1	1	1
6	5	0	30	0.5	0.2	0.07	0	17	COMPASS	1	1	1
6	5	0	30	0.5	0.2	0.07	0	18	COMPASS	1	1	1
6	5	0	30	0.5	0.2	0.07	0	19	COMPASS	1	1	1
6	5	0	30	0.5	0.2	0.07	0	20	COMPASS	0.8	0.8	1
6	5	0	30	0.5	0.2	0.07	0	21	COMPASS	1	1	1
6	5	0	30	0.5	0.2	0.07	0	22	COMPASS	1	1	1
6	5	0	30	0.5	0.2	0.07	0	23	COMPASS	0.8	0.8	1
6	5	0	30	0.5	0.2	0.07	0	24	COMPASS	1	1	1
6	5	0	30	0.5	0.2	0.07	0	25	COMPASS	1	1	1
6	5	0	30	0.5	0.2	0.07	0	26	COMPASS	1	1	1
6	5	0	30	0.5	0.2	0.07	0	27	COMPASS	1	1	1
6	5	0	30	0.5	0.2	0.07	0	28	COMPASS	1	1	1
6	5	0	30	0.5	0.2	0.07	0	29	COMPASS	1	1	1
6	5	0	30	0.5	0.2	0.07	0	30	COMPASS	1	1	1
6	5	0	30	0.5	0.2	0.07	0	31	COMPASS	1	1	1
6	5	0	30	0.5	0.2	0.07	0	32	COMPASS	1	1	1
6	5	0	30	0.5	0.2	0.07	0	33	COMPASS	1	1	1
6	5	0	30	0.5	0.2	0.07	0	34	COMPASS	1	1	1
6	5	0	30	0.5	0.2	0.07	0	35	COMPASS	1	1	1
6	5	0	30	0.5	0.2	0.07	0	36	COMPASS	0.8	0.8	1
6	5	0	30	0.5	0.2	0.07	0	37	COMPASS	1	1	1
6	5	0	30	0.5	0.2	0.07	0	38	COMPASS	1	1	1
6	5	0	30	0.5	0.2	0.07	0	39	COMPASS	1	1	1
6	5	0	30	0.5	0.2	0.07	0	40	COMPASS	1	1	1
6	5	0	30	0.5	0.2	0.07	0	41	COMPASS	0.8	0.8	1
6	5	0	30	0.5	0.2	0.07	0	42	COMPASS	1	1	1
6	5	0	30	0.5	0.2	0.07	0	43	COMPASS	1	1	1
6	5	0	30	0.5	0.2	0.07	0	44	COMPASS	1	1	1
6	5	0	30	0.5	0.2	0.07	0	45	COMPASS	1	1	1
6	5	0	30	0.5	0.2	0.07	0	46	COMPASS	0.8	0.8	1
6	5	0	30	0.5	0.2	0.07	0	47	COMPASS	1	1	1
6	5	0	30	0.5	0.2	0.07	0	48	COMPASS	1	1	1
6	5	0	30	0.5	0.2	0.07	0	49	COMPASS	1	1	1
6	5	0	30	0.5	0.2	0.07	0	50	COMPASS	1	1	1
6	5	0	30	0.5	0.2	0.07	0	51	COMPASS	1	1	1
6	5	0	30	0.5	0.2	0.07	0	52	COMPASS	1	1	1
6	5	0	30	0.5	0.2	0.07	0	53	COMPASS	1	1	1
6	5	0	30	0.5	0.2	0.07	0	54	COMPASS	0.8	0.8	1
6	5	0	30	0.5	0.2	0.07	0	55	COMPASS	1	1	1
6	5	0	30	0.5	0.2	0.07	0	56	COMPASS	1	1	1
6	5	0	30	0.5	0.2	0.07	0	57	COMPASS	0.8	0.8	1
6	5	0	30	0.5	0.2	0.07	0	58	COMPASS	1	1	1
6	5	0	30	0.5	0.2	0.07	0	59	COMPASS	1	1	1
6	5	0	30	0.5	0.2	0.07	0	60	COMPASS	1	1	1
6	5	0	30	0.5	0.2	0.07	0	61	COMPASS	1	1	1
6	5	0	30	0.5	0.2	0.07	0	62	COMPASS	0.8	0.8	1
6	5	0	30	0.5	0.2	0.07	0	63	COMPASS	0.8	0.8	1
6	5	0	30	0.5	0.2	0.07	0	64	COMPASS	1	1	1
6	5	0	30	0.5	0.2	0.07	0	65	COMPASS	1	1	1
6	5	0	30	0.5	0.2	0.07	0	66	COMPASS	0.8	0.8	1
6	5	0	30	0.5	0.2	0.07	0	67	COMPASS	1	1	1
6	5	0	30	0.5	0.2	0.07	0	68	COMPASS	1	1	1
6	5	0	30	0.5	0.2	0.07	0	69	COMPASS	1	1	1
6	5	0	30	0.5	0.2	0.07	0	70	COMPASS	1	1	1
6	5	0	30	0.5	0.2	0.07	0	71	COMPASS	1	1	1
6	5	0	30	0.5	0.2	0.07	0	72	COMPASS	1	1	1
6	5	0	30	0.5	0.2	0.07	0	73	COMPASS	1	1	1
6	5	0	30	0.5	0.2	0.07	0	74	COMPASS	1	1	1
6	5	0	30	0.5	0.2	0.07	0	75	COMPASS	1	1	1
6	5	0	30	0.5	0.2	0.07	0	76	COMPASS	1	1	1
6	5	0	30	0.5	0.2	0.07	0	77	COMPASS	1	1	1
6	5	0	30	0.5	0.2	0.07	0	78	COMPASS	1	1	1
6	5	0	30	0.5	0.2	0.07	0	79	COMPASS	1	1	1
6	5	0	30	0.5	0.2	0.07	0	80	COMPASS	1	1	1
6	5	0	30	0.5	0.2	0.07	0	81	COMPASS	0.8	0.8	1
6	5	0	30	0.5	0.2	0.07	0	82	COMPASS	1	1	1
6	5	0	30	0.5	0.2	0.07	0	83	COMPASS	1	1	1
6	5	0	30	0.5	0.2	0.07	0	84	COMPASS	1	1	1
6	5	0	30	0.5	0.2	0.07	0	85	COMPASS	1	1	1
6	5	0	30	0.5	0.2	0.07	0	86	COMPASS	1	1	1
6	5	0	30	0.5	0.2	0.07	0	87	COMPASS	1	1	1
6	5	0	30	0.5	0.2	0.07	0	88	COMPASS	1	1	1
6	5	0	30	0.5	0.2	0.07	0	89	COMPASS	1	1	1
6	5	0	30	0.5	0.2	0.07	0	90	COMPASS	1	1	1
6	5	0	30	0.5	0.2	0.07	0	91	COMPASS	1	1	1
6	5	0	30	0.5	0.2	0.07	0	92	COMPASS	1	1	1
6	5	0	30	0.5	0.2	0.07	0	93	COMPASS	0.8	0.8	1
6	5	0	30	0.5	0.2	0.07	0	94	COMPASS	1	1	1
6	5	0	30	0.5	0.2	0.07	0	95	COMPASS	1	1	1
6	5	0	30	0.5	0.2	0.07	0	96	COMPASS	1	1	1
6	5	0	30	0.5	0.2	0.07	0	97	COMPASS	0.8	0.8	1
6	5	0	30	0.5	0.2	0.07	0	98	COMPASS	1	1	1
6	5	0	30	0.5	0.2	0.07	0	99	COMPASS	1	1	1
6	5	0	30	0.5	0.2	0.1	0	0	COMPASS	1	1	1
6	5	0	30	0.5	0.2	0.1	0	1	COMPASS	1	1	1
6	5	0	30	0.5	0.2	0.1	0	2	COMPASS	1	1	1
6	5	0	30	0.5	0.2	0.1	0	3	COMPASS	1	1	1
6	5	0	30	0.5	0.2	0.1	0	4	COMPASS	1	1	1
6	5	0	30	0.5	0.2	0.1	0	5	COMPASS	1	1	1
6	5	0	30	0.5	0.2	0.1	0	6	COMPASS	1	1	1
6	5	0	30	0.5	0.2	0.1	0	7	COMPASS	1	1	1
6	5	0	30	0.5	0.2	0.1	0	8	COMPASS	1	1	1
6	5	0	30	0.5	0.2	0.1	0	9	COMPASS	0.8	0.8	1
6	5	0	30	0.5	0.2	0.1	0	10	COMPASS	0.8	0.8	1
6	5	0	30	0.5	0.2	0.1	0	11	COMPASS	1	1	1
6	5	0	30	0.5	0.2	0.1	0	12	COMPASS	1	1	1
6	5	0	30	0.5	0.2	0.1	0	13	COMPASS	1	1	1
6	5	0	30	0.5	0.2	0.1	0	14	COMPASS	1	1	1
6	5	0	30	0.5	0.2	0.1	0	15	COMPASS	1	1	1
6	5	0	30	0.5	0.2	0.1	0	16	COMPASS	1	1	1
6	5	0	30	0.5	0.2	0.1	0	17	COMPASS	1	1	1
6	5	0	30	0.5	0.2	0.1	0	18	COMPASS	1	1	1
6	5	0	30	0.5	0.2	0.1	0	19	COMPASS	1	1	1
6	5	0	30	0.5	0.2	0.1	0	20	COMPASS	0.8	0.8	1
6	5	0	30	0.5	0.2	0.1	0	21	COMPASS	1	1	1
6	5	0	30	0.5	0.2	0.1	0	22	COMPASS	1	1	1
6	5	0	30	0.5	0.2	0.1	0	23	COMPASS	0.8	0.8	1
6	5	0	30	0.5	0.2	0.1	0	24	COMPASS	1	1	1
6	5	0	30	0.5	0.2	0.1	0	25	COMPASS	1	1	1
6	5	0	30	0.5	0.2	0.1	0	26	COMPASS	1	1	1
6	5	0	30	0.5	0.2	0.1	0	27	COMPASS	1	1	1
6	5	0	30	0.5	0.2	0.1	0	28	COMPASS	1	1	1
6	5	0	30	0.5	0.2	0.1	0	29	COMPASS	1	1	1
6	5	0	30	0.5	0.2	0.1	0	30	COMPASS	1	1	1
6	5	0	30	0.5	0.2	0.1	0	31	COMPASS	1	1	1
6	5	0	30	0.5	0.2	0.1	0	32	COMPASS	1	1	1
6	5	0	30	0.5	0.2	0.1	0	33	COMPASS	0.8	0.8	1
6	5	0	30	0.5	0.2	0.1	0	34	COMPASS	1	1	1
6	5	0	30	0.5	0.2	0.1	0	35	COMPASS	1	1	1
6	5	0	30	0.5	0.2	0.1	0	36	COMPASS	0.8	0.8	1
6	5	0	30	0.5	0.2	0.1	0	37	COMPASS	1	1	1
6	5	0	30	0.5	0.2	0.1	0	38	COMPASS	1	1	1
6	5	0	30	0.5	0.2	0.1	0	39	COMPASS	1	1	1
6	5	0	30	0.5	0.2	0.1	0	40	COMPASS	1	1	1
6	5	0	30	0.5	0.2	0.1	0	41	COMPASS	0.8	0.8	1
6	5	0	30	0.5	0.2	0.1	0	42	COMPASS	1	1	1
6	5	0	30	0.5	0.2	0.1	0	43	COMPASS	1	1	1
6	5	0	30	0.5	0.2	0.1	0	44	COMPASS	1	1	1
6	5	0	30	0.5	0.2	0.1	0	45	COMPASS	1	1	1
6	5	0	30	0.5	0.2	0.1	0	46	COMPASS	1	1	1
6	5	0	30	0.5	0.2	0.1	0	47	COMPASS	1	1	1
6	5	0	30	0.5	0.2	0.1	0	48	COMPASS	1	1	1
6	5	0	30	0.5	0.2	0.1	0	49	COMPASS	1	1	1
6	5	0	30	0.5	0.2	0.1	0	50	COMPASS	1	1	1
6	5	0	30	0.5	0.2	0.1	0	51	COMPASS	1	1	1
6	5	0	30	0.5	0.2	0.1	0	52	COMPASS	1	1	1
6	5	0	30	0.5	0.2	0.1	0	53	COMPASS	1	1	1
6	5	0	30	0.5	0.2	0.1	0	54	COMPASS	0.8	0.8	1
6	5	0	30	0.5	0.2	0.1	0	55	COMPASS	1	1	1
6	5	0	30	0.5	0.2	0.1	0	56	COMPASS	1	1	1
6	5	0	30	0.5	0.2	0.1	0	57	COMPASS	0.8	0.8	1
6	5	0	30	0.5	0.2	0.1	0	58	COMPASS	1	1	1
6	5	0	30	0.5	0.2	0.1	0	59	COMPASS	1	1	1
6	5	0	30	0.5	0.2	0.1	0	60	COMPASS	1	1	1
6	5	0	30	0.5	0.2	0.1	0	61	COMPASS	1	1	1
6	5	0	30	0.5	0.2	0.1	0	62	COMPASS	0.8	0.8	1
6	5	0	30	0.5	0.2	0.1	0	63	COMPASS	0.8	0.8	1
6	5	0	30	0.5	0.2	0.1	0	64	COMPASS	1	1	1
6	5	0	30	0.5	0.2	0.1	0	65	COMPASS	1	1	1
6	5	0	30	0.5	0.2	0.1	0	66	COMPASS	0.8	0.8	1
6	5	0	30	0.5	0.2	0.1	0	67	COMPASS	1	1	1
6	5	0	30	0.5	0.2	0.1	0	68	COMPASS	1	1	1
6	5	0	30	0.5	0.2	0.1	0	69	COMPASS	0.8	0.8	1
6	5	0	30	0.5	0.2	0.1	0	70	COMPASS	1	1	1
6	5	0	30	0.5	0.2	0.1	0	71	COMPASS	1	1	1
6	5	0	30	0.5	0.2	0.1	0	72	COMPASS	1	1	1
6	5	0	30	0.5	0.2	0.1	0	73	COMPASS	1	1	1
6	5	0	30	0.5	0.2	0.1	0	74	COMPASS	1	1	1
6	5	0	30	0.5	0.2	0.1	0	75	COMPASS	1	1	1
6	5	0	30	0.5	0.2	0.1	0	76	COMPASS	1	1	1
6	5	0	30	0.5	0.2	0.1	0	77	COMPASS	0.8	0.8	1
6	5	0	30	0.5	0.2	0.1	0	78	COMPASS	1	1	1
6	5	0	30	0.5	0.2	0.1	0	79	COMPASS	1	1	1
6	5	0	30	0.5	0.2	0.1	0	80	COMPASS	1	1	1
6	5	0	30	0.5	0.2	0.1	0	81	COMPASS	0.8	0.8	1
6	5	0	30	0.5	0.2	0.1	0	82	COMPASS	1	1	1
6	5	0	30	0.5	0.2	0.1	0	83	COMPASS	1	1	1
6	5	0	30	0.5	0.2	0.1	0	84	COMPASS	1	1	1
6	5	0	30	0.5	0.2	0.1	0	85	COMPASS	1	1	1
6	5	0	30	0.5	0.2	0.1	0	86	COMPASS	1	1	1
6	5	0	30	0.5	0.2	0.1	0	87	COMPASS	1	1	1
6	5	0	30	0.5	0.2	0.1	0	88	COMPASS	1	1	1
6	5	0	30	0.5	0.2	0.1	0	89	COMPASS	1	1	1
6	5	0	30	0.5	0.2	0.1	0	90	COMPASS	1	1	1
6	5	0	30	0.5	0.2	0.1	0	91	COMPASS	1	1	1
6	5	0	30	0.5	0.2	0.1	0	92	COMPASS	1	1	1
6	5	0	30	0.5	0.2	0.1	0	93	COMPASS	1	1	1
6	5	0	30	0.5	0.2	0.1	0	94	COMPASS	1	1	1
6	5	0	30	0.5	0.2	0.1	0	95	COMPASS	1	1	1
6	5	0	30	0.5	0.2	0.1	0	96	COMPASS	1	1	1
6	5	0	30	0.5	0.2	0.1	0	97	COMPASS	1	1	1
6	5	0	30	0.5	0.2	0.1	0	98	COMPASS	1	1	1
6	5	0	30	0.5	0.2	0.1	0	99	COMPASS	1	1	1
6	5	0	30	0.5	0.3	0.04	0	0	COMPASS	1	1	1
6	5	0	30	0.5	0.3	0.04	0	1	COMPASS	1	1	1
6	5	0	30	0.5	0.3	0.04	0	2	COMPASS	1	1	1
6	5	0	30	0.5	0.3	0.04	0	3	COMPASS	1	1	1
6	5	0	30	0.5	0.3	0.04	0	4	COMPASS	1	1	1
6	5	0	30	0.5	0.3	0.04	0	5	COMPASS	1	1	1
6	5	0	30	0.5	0.3	0.04	0	6	COMPASS	1	1	1
6	5	0	30	0.5	0.3	0.04	0	7	COMPASS	1	1	1
6	5	0	30	0.5	0.3	0.04	0	8	COMPASS	1	1	1
6	5	0	30	0.5	0.3	0.04	0	9	COMPASS	1	1	1
6	5	0	30	0.5	0.3	0.04	0	10	COMPASS	0.8	0.8	1
6	5	0	30	0.5	0.3	0.04	0	11	COMPASS	1	1	1
6	5	0	30	0.5	0.3	0.04	0	12	COMPASS	1	1	1
6	5	0	30	0.5	0.3	0.04	0	13	COMPASS	1	1	1
6	5	0	30	0.5	0.3	0.04	0	14	COMPASS	1	1	1
6	5	0	30	0.5	0.3	0.04	0	15	COMPASS	1	1	1
6	5	0	30	0.5	0.3	0.04	0	16	COMPASS	1	1	1
6	5	0	30	0.5	0.3	0.04	0	17	COMPASS	1	1	1
6	5	0	30	0.5	0.3	0.04	0	18	COMPASS	1	1	1
6	5	0	30	0.5	0.3	0.04	0	19	COMPASS	1	1	1
6	5	0	30	0.5	0.3	0.04	0	20	COMPASS	1	1	1
6	5	0	30	0.5	0.3	0.04	0	21	COMPASS	1	1	1
6	5	0	30	0.5	0.3	0.04	0	22	COMPASS	1	1	1
6	5	0	30	0.5	0.3	0.04	0	23	COMPASS	1	1	1
6	5	0	30	0.5	0.3	0.04	0	24	COMPASS	1	1	1
6	5	0	30	0.5	0.3	0.04	0	25	COMPASS	1	1	1
6	5	0	30	0.5	0.3	0.04	0	26	COMPASS	1	1	1
6	5	0	30	0.5	0.3	0.04	0	27	COMPASS	1	1	1
6	5	0	30	0.5	0.3	0.04	0	28	COMPASS	1	1	1
6	5	0	30	0.5	0.3	0.04	0	29	COMPASS	1	1	1
6	5	0	30	0.5	0.3	0.04	0	30	COMPASS	1	1	1
6	5	0	30	0.5	0.3	0.04	0	31	COMPASS	1	1	1
6	5	0	30	0.5	0.3	0.04	0	32	COMPASS	1	1	1
6	5	0	30	0.5	0.3	0.04	0	33	COMPASS	0.8	0.8	1
6	5	0	30	0.5	0.3	0.04	0	34	COMPASS	1	1	1
6	5	0	30	0.5	0.3	0.04	0	35	COMPASS	1	1	1
6	5	0	30	0.5	0.3	0.04	0	36	COMPASS	1	1	1
6	5	0	30	0.5	0.3	0.04	0	37	COMPASS	1	1	1
6	5	0	30	0.5	0.3	0.04	0	38	COMPASS	1	1	1
6	5	0	30	0.5	0.3	0.04	0	39	COMPASS	1	1	1
6	5	0	30	0.5	0.3	0.04	0	40	COMPASS	1	1	1
6	5	0	30	0.5	0.3	0.04	0	41	COMPASS	1	1	1
6	5	0	30	0.5	0.3	0.04	0	42	COMPASS	1	1	1
6	5	0	30	0.5	0.3	0.04	0	43	COMPASS	1	1	1
6	5	0	30	0.5	0.3	0.04	0	44	COMPASS	1	1	1
6	5	0	30	0.5	0.3	0.04	0	45	COMPASS	1	1	1
6	5	0	30	0.5	0.3	0.04	0	46	COMPASS	0.8	0.8	1
6	5	0	30	0.5	0.3	0.04	0	47	COMPASS	1	1	1
6	5	0	30	0.5	0.3	0.04	0	48	COMPASS	1	1	1
6	5	0	30	0.5	0.3	0.04	0	49	COMPASS	1	1	1
6	5	0	30	0.5	0.3	0.04	0	50	COMPASS	1	1	1
6	5	0	30	0.5	0.3	0.04	0	51	COMPASS	1	1	1
6	5	0	30	0.5	0.3	0.04	0	52	COMPASS	1	1	1
6	5	0	30	0.5	0.3	0.04	0	53	COMPASS	1	1	1
6	5	0	30	0.5	0.3	0.04	0	54	COMPASS	1	1	1
6	5	0	30	0.5	0.3	0.04	0	55	COMPASS	1	1	1
6	5	0	30	0.5	0.3	0.04	0	56	COMPASS	1	1	1
6	5	0	30	0.5	0.3	0.04	0	57	COMPASS	1	1	1
6	5	0	30	0.5	0.3	0.04	0	58	COMPASS	1	1	1
6	5	0	30	0.5	0.3	0.04	0	59	COMPASS	1	1	1
6	5	0	30	0.5	0.3	0.04	0	60	COMPASS	1	1	1
6	5	0	30	0.5	0.3	0.04	0	61	COMPASS	1	1	1
6	5	0	30	0.5	0.3	0.04	0	62	COMPASS	0.8	0.8	1
6	5	0	30	0.5	0.3	0.04	0	63	COMPASS	1	1	1
6	5	0	30	0.5	0.3	0.04	0	64	COMPASS	1	1	1
6	5	0	30	0.5	0.3	0.04	0	65	COMPASS	1	1	1
6	5	0	30	0.5	0.3	0.04	0	66	COMPASS	0.8	0.8	1
6	5	0	30	0.5	0.3	0.04	0	67	COMPASS	1	1	1
6	5	0	30	0.5	0.3	0.04	0	68	COMPASS	1	1	1
6	5	0	30	0.5	0.3	0.04	0	69	COMPASS	1	1	1
6	5	0	30	0.5	0.3	0.04	0	70	COMPASS	1	1	1
6	5	0	30	0.5	0.3	0.04	0	71	COMPASS	1	1	1
6	5	0	30	0.5	0.3	0.04	0	72	COMPASS	1	1	1
6	5	0	30	0.5	0.3	0.04	0	73	COMPASS	1	1	1
6	5	0	30	0.5	0.3	0.04	0	74	COMPASS	1	1	1
6	5	0	30	0.5	0.3	0.04	0	75	COMPASS	1	1	1
6	5	0	30	0.5	0.3	0.04	0	76	COMPASS	1	1	1
6	5	0	30	0.5	0.3	0.04	0	77	COMPASS	1	1	1
6	5	0	30	0.5	0.3	0.04	0	78	COMPASS	1	1	1
6	5	0	30	0.5	0.3	0.04	0	79	COMPASS	1	1	1
6	5	0	30	0.5	0.3	0.04	0	80	COMPASS	1	1	1
6	5	0	30	0.5	0.3	0.04	0	81	COMPASS	0.8	0.8	1
6	5	0	30	0.5	0.3	0.04	0	82	COMPASS	1	1	1
6	5	0	30	0.5	0.3	0.04	0	83	COMPASS	1	1	1
6	5	0	30	0.5	0.3	0.04	0	84	COMPASS	1	1	1
6	5	0	30	0.5	0.3	0.04	0	85	COMPASS	1	1	1
6	5	0	30	0.5	0.3	0.04	0	86	COMPASS	1	1	1
6	5	0	30	0.5	0.3	0.04	0	87	COMPASS	1	1	1
6	5	0	30	0.5	0.3	0.04	0	88	COMPASS	1	1	1
6	5	0	30	0.5	0.3	0.04	0	89	COMPASS	1	1	1
6	5	0	30	0.5	0.3	0.04	0	90	COMPASS	1	1	1
6	5	0	30	0.5	0.3	0.04	0	91	COMPASS	1	1	1
6	5	0	30	0.5	0.3	0.04	0	92	COMPASS	1	1	1
6	5	0	30	0.5	0.3	0.04	0	93	COMPASS	1	1	1
6	5	0	30	0.5	0.3	0.04	0	94	COMPASS	1	1	1
6	5	0	30	0.5	0.3	0.04	0	95	COMPASS	1	1	1
6	5	0	30	0.5	0.3	0.04	0	96	COMPASS	1	1	1
6	5	0	30	0.5	0.3	0.04	0	97	COMPASS	0.8	0.8	1
6	5	0	30	0.5	0.3	0.04	0	98	COMPASS	1	1	1
6	5	0	30	0.5	0.3	0.04	0	99	COMPASS	1	1	1
6	5	0	30	0.5	0.3	0.07	0	0	COMPASS	1	1	1
6	5	0	30	0.5	0.3	0.07	0	1	COMPASS	1	1	1
6	5	0	30	0.5	0.3	0.07	0	2	COMPASS	1	1	1
6	5	0	30	0.5	0.3	0.07	0	3	COMPASS	1	1	1
6	5	0	30	0.5	0.3	0.07	0	4	COMPASS	1	1	1
6	5	0	30	0.5	0.3	0.07	0	5	COMPASS	1	1	1
6	5	0	30	0.5	0.3	0.07	0	6	COMPASS	1	1	1
6	5	0	30	0.5	0.3	0.07	0	7	COMPASS	1	1	1
6	5	0	30	0.5	0.3	0.07	0	8	COMPASS	1	1	1
6	5	0	30	0.5	0.3	0.07	0	9	COMPASS	1	1	1
6	5	0	30	0.5	0.3	0.07	0	10	COMPASS	0.8	0.8	1
6	5	0	30	0.5	0.3	0.07	0	11	COMPASS	1	1	1
6	5	0	30	0.5	0.3	0.07	0	12	COMPASS	1	1	1
6	5	0	30	0.5	0.3	0.07	0	13	COMPASS	1	1	1
6	5	0	30	0.5	0.3	0.07	0	14	COMPASS	1	1	1
6	5	0	30	0.5	0.3	0.07	0	15	COMPASS	1	1	1
6	5	0	30	0.5	0.3	0.07	0	16	COMPASS	1	1	1
6	5	0	30	0.5	0.3	0.07	0	17	COMPASS	1	1	1
6	5	0	30	0.5	0.3	0.07	0	18	COMPASS	1	1	1
6	5	0	30	0.5	0.3	0.07	0	19	COMPASS	1	1	1
6	5	0	30	0.5	0.3	0.07	0	20	COMPASS	1	1	1
6	5	0	30	0.5	0.3	0.07	0	21	COMPASS	1	1	1
6	5	0	30	0.5	0.3	0.07	0	22	COMPASS	1	1	1
6	5	0	30	0.5	0.3	0.07	0	23	COMPASS	1	1	1
6	5	0	30	0.5	0.3	0.07	0	24	COMPASS	1	1	1
6	5	0	30	0.5	0.3	0.07	0	25	COMPASS	1	1	1
6	5	0	30	0.5	0.3	0.07	0	26	COMPASS	1	1	1
6	5	0	30	0.5	0.3	0.07	0	27	COMPASS	1	1	1
6	5	0	30	0.5	0.3	0.07	0	28	COMPASS	1	1	1
6	5	0	30	0.5	0.3	0.07	0	29	COMPASS	1	1	1
6	5	0	30	0.5	0.3	0.07	0	30	COMPASS	1	1	1
6	5	0	30	0.5	0.3	0.07	0	31	COMPASS	1	1	1
6	5	0	30	0.5	0.3	0.07	0	32	COMPASS	1	1	1
6	5	0	30	0.5	0.3	0.07	0	33	COMPASS	0.8	0.8	1
6	5	0	30	0.5	0.3	0.07	0	34	COMPASS	1	1	1
6	5	0	30	0.5	0.3	0.07	0	35	COMPASS	1	1	1
6	5	0	30	0.5	0.3	0.07	0	36	COMPASS	0.8	0.8	1
6	5	0	30	0.5	0.3	0.07	0	37	COMPASS	1	1	1
6	5	0	30	0.5	0.3	0.07	0	38	COMPASS	1	1	1
6	5	0	30	0.5	0.3	0.07	0	39	COMPASS	1	1	1
6	5	0	30	0.5	0.3	0.07	0	40	COMPASS	1	1	1
6	5	0	30	0.5	0.3	0.07	0	41	COMPASS	1	1	1
6	5	0	30	0.5	0.3	0.07	0	42	COMPASS	1	1	1
6	5	0	30	0.5	0.3	0.07	0	43	COMPASS	1	1	1
6	5	0	30	0.5	0.3	0.07	0	44	COMPASS	1	1	1
6	5	0	30	0.5	0.3	0.07	0	45	COMPASS	1	1	1
6	5	0	30	0.5	0.3	0.07	0	46	COMPASS	1	1	1
6	5	0	30	0.5	0.3	0.07	0	47	COMPASS	1	1	1
6	5	0	30	0.5	0.3	0.07	0	48	COMPASS	1	1	1
6	5	0	30	0.5	0.3	0.07	0	49	COMPASS	1	1	1
6	5	0	30	0.5	0.3	0.07	0	50	COMPASS	1	1	1
6	5	0	30	0.5	0.3	0.07	0	51	COMPASS	1	1	1
6	5	0	30	0.5	0.3	0.07	0	52	COMPASS	1	1	1
6	5	0	30	0.5	0.3	0.07	0	53	COMPASS	1	1	1
6	5	0	30	0.5	0.3	0.07	0	54	COMPASS	1	1	1
6	5	0	30	0.5	0.3	0.07	0	55	COMPASS	1	1	1
6	5	0	30	0.5	0.3	0.07	0	56	COMPASS	1	1	1
6	5	0	30	0.5	0.3	0.07	0	57	COMPASS	1	1	1
6	5	0	30	0.5	0.3	0.07	0	58	COMPASS	1	1	1
6	5	0	30	0.5	0.3	0.07	0	59	COMPASS	1	1	1
6	5	0	30	0.5	0.3	0.07	0	60	COMPASS	1	1	1
6	5	0	30	0.5	0.3	0.07	0	61	COMPASS	1	1	1
6	5	0	30	0.5	0.3	0.07	0	62	COMPASS	1	1	1
6	5	0	30	0.5	0.3	0.07	0	63	COMPASS	1	1	1
6	5	0	30	0.5	0.3	0.07	0	64	COMPASS	1	1	1
6	5	0	30	0.5	0.3	0.07	0	65	COMPASS	1	1	1
6	5	0	30	0.5	0.3	0.07	0	66	COMPASS	0.8	0.8	1
6	5	0	30	0.5	0.3	0.07	0	67	COMPASS	1	1	1
6	5	0	30	0.5	0.3	0.07	0	68	COMPASS	1	1	1
6	5	0	30	0.5	0.3	0.07	0	69	COMPASS	1	1	1
6	5	0	30	0.5	0.3	0.07	0	70	COMPASS	1	1	1
6	5	0	30	0.5	0.3	0.07	0	71	COMPASS	1	1	1
6	5	0	30	0.5	0.3	0.07	0	72	COMPASS	1	1	1
6	5	0	30	0.5	0.3	0.07	0	73	COMPASS	1	1	1
6	5	0	30	0.5	0.3	0.07	0	74	COMPASS	1	1	1
6	5	0	30	0.5	0.3	0.07	0	75	COMPASS	1	1	1
6	5	0	30	0.5	0.3	0.07	0	76	COMPASS	1	1	1
6	5	0	30	0.5	0.3	0.07	0	77	COMPASS	1	1	1
6	5	0	30	0.5	0.3	0.07	0	78	COMPASS	1	1	1
6	5	0	30	0.5	0.3	0.07	0	79	COMPASS	0.8	0.8	1
6	5	0	30	0.5	0.3	0.07	0	80	COMPASS	1	1	1
6	5	0	30	0.5	0.3	0.07	0	81	COMPASS	0.8	0.8	1
6	5	0	30	0.5	0.3	0.07	0	82	COMPASS	1	1	1
6	5	0	30	0.5	0.3	0.07	0	83	COMPASS	1	1	1
6	5	0	30	0.5	0.3	0.07	0	84	COMPASS	1	1	1
6	5	0	30	0.5	0.3	0.07	0	85	COMPASS	1	1	1
6	5	0	30	0.5	0.3	0.07	0	86	COMPASS	1	1	1
6	5	0	30	0.5	0.3	0.07	0	87	COMPASS	1	1	1
6	5	0	30	0.5	0.3	0.07	0	88	COMPASS	1	1	1
6	5	0	30	0.5	0.3	0.07	0	89	COMPASS	1	1	1
6	5	0	30	0.5	0.3	0.07	0	90	COMPASS	1	1	1
6	5	0	30	0.5	0.3	0.07	0	91	COMPASS	1	1	1
6	5	0	30	0.5	0.3	0.07	0	92	COMPASS	1	1	1
6	5	0	30	0.5	0.3	0.07	0	93	COMPASS	1	1	1
6	5	0	30	0.5	0.3	0.07	0	94	COMPASS	1	1	1
6	5	0	30	0.5	0.3	0.07	0	95	COMPASS	1	1	1
6	5	0	30	0.5	0.3	0.07	0	96	COMPASS	1	1	1
6	5	0	30	0.5	0.3	0.07	0	97	COMPASS	1	1	1
6	5	0	30	0.5	0.3	0.07	0	98	COMPASS	1	1	1
6	5	0	30	0.5	0.3	0.07	0	99	COMPASS	1	1	1
6	5	0	30	0.5	0.3	0.1	0	0	COMPASS	1	1	1
6	5	0	30	0.5	0.3	0.1	0	1	COMPASS	1	1	1
6	5	0	30	0.5	0.3	0.1	0	2	COMPASS	1	1	1
6	5	0	30	0.5	0.3	0.1	0	3	COMPASS	1	1	1
6	5	0	30	0.5	0.3	0.1	0	4	COMPASS	1	1	1
6	5	0	30	0.5	0.3	0.1	0	5	COMPASS	1	1	1
6	5	0	30	0.5	0.3	0.1	0	6	COMPASS	1	1	1
6	5	0	30	0.5	0.3	0.1	0	7	COMPASS	1	1	1
6	5	0	30	0.5	0.3	0.1	0	8	COMPASS	1	1	1
6	5	0	30	0.5	0.3	0.1	0	9	COMPASS	1	1	1
6	5	0	30	0.5	0.3	0.1	0	10	COMPASS	0.8	0.8	1
6	5	0	30	0.5	0.3	0.1	0	11	COMPASS	1	1	1
6	5	0	30	0.5	0.3	0.1	0	12	COMPASS	1	1	1
6	5	0	30	0.5	0.3	0.1	0	13	COMPASS	1	1	1
6	5	0	30	0.5	0.3	0.1	0	14	COMPASS	1	1	1
6	5	0	30	0.5	0.3	0.1	0	15	COMPASS	1	1	1
6	5	0	30	0.5	0.3	0.1	0	16	COMPASS	1	1	1
6	5	0	30	0.5	0.3	0.1	0	17	COMPASS	1	1	1
6	5	0	30	0.5	0.3	0.1	0	18	COMPASS	1	1	1
6	5	0	30	0.5	0.3	0.1	0	19	COMPASS	1	1	1
6	5	0	30	0.5	0.3	0.1	0	20	COMPASS	1	1	1
6	5	0	30	0.5	0.3	0.1	0	21	COMPASS	1	1	1
6	5	0	30	0.5	0.3	0.1	0	22	COMPASS	1	1	1
6	5	0	30	0.5	0.3	0.1	0	23	COMPASS	1	1	1
6	5	0	30	0.5	0.3	0.1	0	24	COMPASS	1	1	1
6	5	0	30	0.5	0.3	0.1	0	25	COMPASS	1	1	1
6	5	0	30	0.5	0.3	0.1	0	26	COMPASS	1	1	1
6	5	0	30	0.5	0.3	0.1	0	27	COMPASS	1	1	1
6	5	0	30	0.5	0.3	0.1	0	28	COMPASS	1	1	1
6	5	0	30	0.5	0.3	0.1	0	29	COMPASS	1	1	1
6	5	0	30	0.5	0.3	0.1	0	30	COMPASS	1	1	1
6	5	0	30	0.5	0.3	0.1	0	31	COMPASS	1	1	1
6	5	0	30	0.5	0.3	0.1	0	32	COMPASS	1	1	1
6	5	0	30	0.5	0.3	0.1	0	33	COMPASS	0.8	0.8	1
6	5	0	30	0.5	0.3	0.1	0	34	COMPASS	1	1	1
6	5	0	30	0.5	0.3	0.1	0	35	COMPASS	1	1	1
6	5	0	30	0.5	0.3	0.1	0	36	COMPASS	1	1	1
6	5	0	30	0.5	0.3	0.1	0	37	COMPASS	1	1	1
6	5	0	30	0.5	0.3	0.1	0	38	COMPASS	1	1	1
6	5	0	30	0.5	0.3	0.1	0	39	COMPASS	1	1	1
6	5	0	30	0.5	0.3	0.1	0	40	COMPASS	1	1	1
6	5	0	30	0.5	0.3	0.1	0	41	COMPASS	0.8	0.8	1
6	5	0	30	0.5	0.3	0.1	0	42	COMPASS	1	1	1
6	5	0	30	0.5	0.3	0.1	0	43	COMPASS	1	1	1
6	5	0	30	0.5	0.3	0.1	0	44	COMPASS	1	1	1
6	5	0	30	0.5	0.3	0.1	0	45	COMPASS	1	1	1
6	5	0	30	0.5	0.3	0.1	0	46	COMPASS	1	1	1
6	5	0	30	0.5	0.3	0.1	0	47	COMPASS	1	1	1
6	5	0	30	0.5	0.3	0.1	0	48	COMPASS	1	1	1
6	5	0	30	0.5	0.3	0.1	0	49	COMPASS	1	1	1
6	5	0	30	0.5	0.3	0.1	0	50	COMPASS	1	1	1
6	5	0	30	0.5	0.3	0.1	0	51	COMPASS	1	1	1
6	5	0	30	0.5	0.3	0.1	0	52	COMPASS	1	1	1
6	5	0	30	0.5	0.3	0.1	0	53	COMPASS	1	1	1
6	5	0	30	0.5	0.3	0.1	0	54	COMPASS	1	1	1
6	5	0	30	0.5	0.3	0.1	0	55	COMPASS	1	1	1
6	5	0	30	0.5	0.3	0.1	0	56	COMPASS	1	1	1
6	5	0	30	0.5	0.3	0.1	0	57	COMPASS	1	1	1
6	5	0	30	0.5	0.3	0.1	0	58	COMPASS	1	1	1
6	5	0	30	0.5	0.3	0.1	0	59	COMPASS	1	1	1
6	5	0	30	0.5	0.3	0.1	0	60	COMPASS	1	1	1
6	5	0	30	0.5	0.3	0.1	0	61	COMPASS	1	1	1
6	5	0	30	0.5	0.3	0.1	0	62	COMPASS	0.8	0.8	1
6	5	0	30	0.5	0.3	0.1	0	63	COMPASS	1	1	1
6	5	0	30	0.5	0.3	0.1	0	64	COMPASS	1	1	1
6	5	0	30	0.5	0.3	0.1	0	65	COMPASS	1	1	1
6	5	0	30	0.5	0.3	0.1	0	66	COMPASS	0.8	0.8	1
6	5	0	30	0.5	0.3	0.1	0	67	COMPASS	1	1	1
6	5	0	30	0.5	0.3	0.1	0	68	COMPASS	1	1	1
6	5	0	30	0.5	0.3	0.1	0	69	COMPASS	1	1	1
6	5	0	30	0.5	0.3	0.1	0	70	COMPASS	1	1	1
6	5	0	30	0.5	0.3	0.1	0	71	COMPASS	1	1	1
6	5	0	30	0.5	0.3	0.1	0	72	COMPASS	1	1	1
6	5	0	30	0.5	0.3	0.1	0	73	COMPASS	1	1	1
6	5	0	30	0.5	0.3	0.1	0	74	COMPASS	1	1	1
6	5	0	30	0.5	0.3	0.1	0	75	COMPASS	1	1	1
6	5	0	30	0.5	0.3	0.1	0	76	COMPASS	1	1	1
6	5	0	30	0.5	0.3	0.1	0	77	COMPASS	1	1	1
6	5	0	30	0.5	0.3	0.1	0	78	COMPASS	1	1	1
6	5	0	30	0.5	0.3	0.1	0	79	COMPASS	1	1	1
6	5	0	30	0.5	0.3	0.1	0	80	COMPASS	1	1	1
6	5	0	30	0.5	0.3	0.1	0	81	COMPASS	0.8	0.8	1
6	5	0	30	0.5	0.3	0.1	0	82	COMPASS	1	1	1
6	5	0	30	0.5	0.3	0.1	0	83	COMPASS	1	1	1
6	5	0	30	0.5	0.3	0.1	0	84	COMPASS	1	1	1
6	5	0	30	0.5	0.3	0.1	0	85	COMPASS	1	1	1
6	5	0	30	0.5	0.3	0.1	0	86	COMPASS	1	1	1
6	5	0	30	0.5	0.3	0.1	0	87	COMPASS	1	1	1
6	5	0	30	0.5	0.3	0.1	0	88	COMPASS	1	1	1
6	5	0	30	0.5	0.3	0.1	0	89	COMPASS	1	1	1
6	5	0	30	0.5	0.3	0.1	0	90	COMPASS	1	1	1
6	5	0	30	0.5	0.3	0.1	0	91	COMPASS	1	1	1
6	5	0	30	0.5	0.3	0.1	0	92	COMPASS	1	1	1
6	5	0	30	0.5	0.3	0.1	0	93	COMPASS	1	1	1
6	5	0	30	0.5	0.3	0.1	0	94	COMPASS	1	1	1
6	5	0	30	0.5	0.3	0.1	0	95	COMPASS	1	1	1
6	5	0	30	0.5	0.3	0.1	0	96	COMPASS	1	1	1
6	5	0	30	0.5	0.3	0.1	0	97	COMPASS	0.8	0.8	1
6	5	0	30	0.5	0.3	0.1	0	98	COMPASS	1	1	1
6	5	0	30	0.5	0.3	0.1	0	99	COMPASS	1	1	1
6	5	0	30	0.5	0.4	0.04	0	0	COMPASS	1	1	1
6	5	0	30	0.5	0.4	0.04	0	1	COMPASS	1	1	1
6	5	0	30	0.5	0.4	0.04	0	2	COMPASS	1	1	1
6	5	0	30	0.5	0.4	0.04	0	3	COMPASS	1	1	1
6	5	0	30	0.5	0.4	0.04	0	4	COMPASS	1	1	1
6	5	0	30	0.5	0.4	0.04	0	5	COMPASS	1	1	1
6	5	0	30	0.5	0.4	0.04	0	6	COMPASS	1	1	1
6	5	0	30	0.5	0.4	0.04	0	7	COMPASS	1	1	1
6	5	0	30	0.5	0.4	0.04	0	8	COMPASS	1	1	1
6	5	0	30	0.5	0.4	0.04	0	9	COMPASS	1	1	1
6	5	0	30	0.5	0.4	0.04	0	10	COMPASS	0.8	0.8	1
6	5	0	30	0.5	0.4	0.04	0	11	COMPASS	1	1	1
6	5	0	30	0.5	0.4	0.04	0	12	COMPASS	1	1	1
6	5	0	30	0.5	0.4	0.04	0	13	COMPASS	1	1	1
6	5	0	30	0.5	0.4	0.04	0	14	COMPASS	1	1	1
6	5	0	30	0.5	0.4	0.04	0	15	COMPASS	1	1	1
6	5	0	30	0.5	0.4	0.04	0	16	COMPASS	1	1	1
6	5	0	30	0.5	0.4	0.04	0	17	COMPASS	1	1	1
6	5	0	30	0.5	0.4	0.04	0	18	COMPASS	1	1	1
6	5	0	30	0.5	0.4	0.04	0	19	COMPASS	1	1	1
6	5	0	30	0.5	0.4	0.04	0	20	COMPASS	1	1	1
6	5	0	30	0.5	0.4	0.04	0	21	COMPASS	1	1	1
6	5	0	30	0.5	0.4	0.04	0	22	COMPASS	1	1	1
6	5	0	30	0.5	0.4	0.04	0	23	COMPASS	1	1	1
6	5	0	30	0.5	0.4	0.04	0	24	COMPASS	1	1	1
6	5	0	30	0.5	0.4	0.04	0	25	COMPASS	1	1	1
6	5	0	30	0.5	0.4	0.04	0	26	COMPASS	1	1	1
6	5	0	30	0.5	0.4	0.04	0	27	COMPASS	1	1	1
6	5	0	30	0.5	0.4	0.04	0	28	COMPASS	1	1	1
6	5	0	30	0.5	0.4	0.04	0	29	COMPASS	1	1	1
6	5	0	30	0.5	0.4	0.04	0	30	COMPASS	1	1	1
6	5	0	30	0.5	0.4	0.04	0	31	COMPASS	1	1	1
6	5	0	30	0.5	0.4	0.04	0	32	COMPASS	1	1	1
6	5	0	30	0.5	0.4	0.04	0	33	COMPASS	0.8	0.8	1
6	5	0	30	0.5	0.4	0.04	0	34	COMPASS	1	1	1
6	5	0	30	0.5	0.4	0.04	0	35	COMPASS	1	1	1
6	5	0	30	0.5	0.4	0.04	0	36	COMPASS	1	1	1
6	5	0	30	0.5	0.4	0.04	0	37	COMPASS	1	1	1
6	5	0	30	0.5	0.4	0.04	0	38	COMPASS	1	1	1
6	5	0	30	0.5	0.4	0.04	0	39	COMPASS	1	1	1
6	5	0	30	0.5	0.4	0.04	0	40	COMPASS	1	1	1
6	5	0	30	0.5	0.4	0.04	0	41	COMPASS	1	1	1
6	5	0	30	0.5	0.4	0.04	0	42	COMPASS	1	1	1
6	5	0	30	0.5	0.4	0.04	0	43	COMPASS	1	1	1
6	5	0	30	0.5	0.4	0.04	0	44	COMPASS	1	1	1
6	5	0	30	0.5	0.4	0.04	0	45	COMPASS	1	1	1
6	5	0	30	0.5	0.4	0.04	0	46	COMPASS	1	1	1
6	5	0	30	0.5	0.4	0.04	0	47	COMPASS	1	1	1
6	5	0	30	0.5	0.4	0.04	0	48	COMPASS	1	1	1
6	5	0	30	0.5	0.4	0.04	0	49	COMPASS	1	1	1
6	5	0	30	0.5	0.4	0.04	0	50	COMPASS	1	1	1
6	5	0	30	0.5	0.4	0.04	0	51	COMPASS	1	1	1
6	5	0	30	0.5	0.4	0.04	0	52	COMPASS	1	1	1
6	5	0	30	0.5	0.4	0.04	0	53	COMPASS	1	1	1
6	5	0	30	0.5	0.4	0.04	0	54	COMPASS	1	1	1
6	5	0	30	0.5	0.4	0.04	0	55	COMPASS	1	1	1
6	5	0	30	0.5	0.4	0.04	0	56	COMPASS	1	1	1
6	5	0	30	0.5	0.4	0.04	0	57	COMPASS	1	1	1
6	5	0	30	0.5	0.4	0.04	0	58	COMPASS	1	1	1
6	5	0	30	0.5	0.4	0.04	0	59	COMPASS	1	1	1
6	5	0	30	0.5	0.4	0.04	0	60	COMPASS	1	1	1
6	5	0	30	0.5	0.4	0.04	0	61	COMPASS	1	1	1
6	5	0	30	0.5	0.4	0.04	0	62	COMPASS	1	1	1
6	5	0	30	0.5	0.4	0.04	0	63	COMPASS	0.8	0.8	1
6	5	0	30	0.5	0.4	0.04	0	64	COMPASS	1	1	1
6	5	0	30	0.5	0.4	0.04	0	65	COMPASS	1	1	1
6	5	0	30	0.5	0.4	0.04	0	66	COMPASS	1	1	1
6	5	0	30	0.5	0.4	0.04	0	67	COMPASS	1	1	1
6	5	0	30	0.5	0.4	0.04	0	68	COMPASS	1	1	1
6	5	0	30	0.5	0.4	0.04	0	69	COMPASS	1	1	1
6	5	0	30	0.5	0.4	0.04	0	70	COMPASS	1	1	1
6	5	0	30	0.5	0.4	0.04	0	71	COMPASS	1	1	1
6	5	0	30	0.5	0.4	0.04	0	72	COMPASS	1	1	1
6	5	0	30	0.5	0.4	0.04	0	73	COMPASS	1	1	1
6	5	0	30	0.5	0.4	0.04	0	74	COMPASS	1	1	1
6	5	0	30	0.5	0.4	0.04	0	75	COMPASS	1	1	1
6	5	0	30	0.5	0.4	0.04	0	76	COMPASS	1	1	1
6	5	0	30	0.5	0.4	0.04	0	77	COMPASS	1	1	1
6	5	0	30	0.5	0.4	0.04	0	78	COMPASS	1	1	1
6	5	0	30	0.5	0.4	0.04	0	79	COMPASS	1	1	1
6	5	0	30	0.5	0.4	0.04	0	80	COMPASS	1	1	1
6	5	0	30	0.5	0.4	0.04	0	81	COMPASS	0.8	0.8	1
6	5	0	30	0.5	0.4	0.04	0	82	COMPASS	1	1	1
6	5	0	30	0.5	0.4	0.04	0	83	COMPASS	1	1	1
6	5	0	30	0.5	0.4	0.04	0	84	COMPASS	1	1	1
6	5	0	30	0.5	0.4	0.04	0	85	COMPASS	1	1	1
6	5	0	30	0.5	0.4	0.04	0	86	COMPASS	1	1	1
6	5	0	30	0.5	0.4	0.04	0	87	COMPASS	1	1	1
6	5	0	30	0.5	0.4	0.04	0	88	COMPASS	1	1	1
6	5	0	30	0.5	0.4	0.04	0	89	COMPASS	1	1	1
6	5	0	30	0.5	0.4	0.04	0	90	COMPASS	1	1	1
6	5	0	30	0.5	0.4	0.04	0	91	COMPASS	1	1	1
6	5	0	30	0.5	0.4	0.04	0	92	COMPASS	1	1	1
6	5	0	30	0.5	0.4	0.04	0	93	COMPASS	1	1	1
6	5	0	30	0.5	0.4	0.04	0	94	COMPASS	1	1	1
6	5	0	30	0.5	0.4	0.04	0	95	COMPASS	1	1	1
6	5	0	30	0.5	0.4	0.04	0	96	COMPASS	1	1	1
6	5	0	30	0.5	0.4	0.04	0	97	COMPASS	0.8	0.8	1
6	5	0	30	0.5	0.4	0.04	0	98	COMPASS	1	1	1
6	5	0	30	0.5	0.4	0.04	0	99	COMPASS	1	1	1
6	5	0	30	0.5	0.4	0.07	0	0	COMPASS	1	1	1
6	5	0	30	0.5	0.4	0.07	0	1	COMPASS	1	1	1
6	5	0	30	0.5	0.4	0.07	0	2	COMPASS	1	1	1
6	5	0	30	0.5	0.4	0.07	0	3	COMPASS	1	1	1
6	5	0	30	0.5	0.4	0.07	0	4	COMPASS	1	1	1
6	5	0	30	0.5	0.4	0.07	0	5	COMPASS	1	1	1
6	5	0	30	0.5	0.4	0.07	0	6	COMPASS	1	1	1
6	5	0	30	0.5	0.4	0.07	0	7	COMPASS	1	1	1
6	5	0	30	0.5	0.4	0.07	0	8	COMPASS	1	1	1
6	5	0	30	0.5	0.4	0.07	0	9	COMPASS	0.8	0.8	1
6	5	0	30	0.5	0.4	0.07	0	10	COMPASS	0.8	0.8	1
6	5	0	30	0.5	0.4	0.07	0	11	COMPASS	1	1	1
6	5	0	30	0.5	0.4	0.07	0	12	COMPASS	1	1	1
6	5	0	30	0.5	0.4	0.07	0	13	COMPASS	1	1	1
6	5	0	30	0.5	0.4	0.07	0	14	COMPASS	0.658279	0.658279	1
6	5	0	30	0.5	0.4	0.07	0	15	COMPASS	1	1	1
6	5	0	30	0.5	0.4	0.07	0	16	COMPASS	1	1	1
6	5	0	30	0.5	0.4	0.07	0	17	COMPASS	1	1	1
6	5	0	30	0.5	0.4	0.07	0	18	COMPASS	1	1	1
6	5	0	30	0.5	0.4	0.07	0	19	COMPASS	1	1	1
6	5	0	30	0.5	0.4	0.07	0	20	COMPASS	1	1	1
6	5	0	30	0.5	0.4	0.07	0	21	COMPASS	1	1	1
6	5	0	30	0.5	0.4	0.07	0	22	COMPASS	1	1	1
6	5	0	30	0.5	0.4	0.07	0	23	COMPASS	0.8	0.8	1
6	5	0	30	0.5	0.4	0.07	0	24	COMPASS	1	1	1
6	5	0	30	0.5	0.4	0.07	0	25	COMPASS	1	1	1
6	5	0	30	0.5	0.4	0.07	0	26	COMPASS	1	1	1
6	5	0	30	0.5	0.4	0.07	0	27	COMPASS	1	1	1
6	5	0	30	0.5	0.4	0.07	0	28	COMPASS	1	1	1
6	5	0	30	0.5	0.4	0.07	0	29	COMPASS	1	1	1
6	5	0	30	0.5	0.4	0.07	0	30	COMPASS	1	1	1
6	5	0	30	0.5	0.4	0.07	0	31	COMPASS	1	1	1
6	5	0	30	0.5	0.4	0.07	0	32	COMPASS	1	1	1
6	5	0	30	0.5	0.4	0.07	0	33	COMPASS	0.8	0.8	1
6	5	0	30	0.5	0.4	0.07	0	34	COMPASS	1	1	1
6	5	0	30	0.5	0.4	0.07	0	35	COMPASS	1	1	1
6	5	0	30	0.5	0.4	0.07	0	36	COMPASS	0.8	0.8	1
6	5	0	30	0.5	0.4	0.07	0	37	COMPASS	1	1	1
6	5	0	30	0.5	0.4	0.07	0	38	COMPASS	1	1	1
6	5	0	30	0.5	0.4	0.07	0	39	COMPASS	1	1	1
6	5	0	30	0.5	0.4	0.07	0	40	COMPASS	1	1	1
6	5	0	30	0.5	0.4	0.07	0	41	COMPASS	1	1	1
6	5	0	30	0.5	0.4	0.07	0	42	COMPASS	1	1	1
6	5	0	30	0.5	0.4	0.07	0	43	COMPASS	1	1	1
6	5	0	30	0.5	0.4	0.07	0	44	COMPASS	1	1	1
6	5	0	30	0.5	0.4	0.07	0	45	COMPASS	1	1	1
6	5	0	30	0.5	0.4	0.07	0	46	COMPASS	1	1	1
6	5	0	30	0.5	0.4	0.07	0	47	COMPASS	1	1	1
6	5	0	30	0.5	0.4	0.07	0	48	COMPASS	1	1	1
6	5	0	30	0.5	0.4	0.07	0	49	COMPASS	1	1	1
6	5	0	30	0.5	0.4	0.07	0	50	COMPASS	1	1	1
6	5	0	30	0.5	0.4	0.07	0	51	COMPASS	1	1	1
6	5	0	30	0.5	0.4	0.07	0	52	COMPASS	1	1	1
6	5	0	30	0.5	0.4	0.07	0	53	COMPASS	1	1	1
6	5	0	30	0.5	0.4	0.07	0	54	COMPASS	1	1	1
6	5	0	30	0.5	0.4	0.07	0	55	COMPASS	1	1	1
6	5	0	30	0.5	0.4	0.07	0	56	COMPASS	1	1	1
6	5	0	30	0.5	0.4	0.07	0	57	COMPASS	1	1	1
6	5	0	30	0.5	0.4	0.07	0	58	COMPASS	1	1	1
6	5	0	30	0.5	0.4	0.07	0	59	COMPASS	1	1	1
6	5	0	30	0.5	0.4	0.07	0	60	COMPASS	1	1	1
6	5	0	30	0.5	0.4	0.07	0	61	COMPASS	1	1	1
6	5	0	30	0.5	0.4	0.07	0	62	COMPASS	1	1	1
6	5	0	30	0.5	0.4	0.07	0	63	COMPASS	0.8	0.8	1
6	5	0	30	0.5	0.4	0.07	0	64	COMPASS	1	1	1
6	5	0	30	0.5	0.4	0.07	0	65	COMPASS	1	1	1
6	5	0	30	0.5	0.4	0.07	0	66	COMPASS	0.8	0.8	1
6	5	0	30	0.5	0.4	0.07	0	67	COMPASS	1	1	1
6	5	0	30	0.5	0.4	0.07	0	68	COMPASS	1	1	1
6	5	0	30	0.5	0.4	0.07	0	69	COMPASS	1	1	1
6	5	0	30	0.5	0.4	0.07	0	70	COMPASS	1	1	1
6	5	0	30	0.5	0.4	0.07	0	71	COMPASS	1	1	1
6	5	0	30	0.5	0.4	0.07	0	72	COMPASS	1	1	1
6	5	0	30	0.5	0.4	0.07	0	73	COMPASS	1	1	1
6	5	0	30	0.5	0.4	0.07	0	74	COMPASS	1	1	1
6	5	0	30	0.5	0.4	0.07	0	75	COMPASS	1	1	1
6	5	0	30	0.5	0.4	0.07	0	76	COMPASS	1	1	1
6	5	0	30	0.5	0.4	0.07	0	77	COMPASS	1	1	1
6	5	0	30	0.5	0.4	0.07	0	78	COMPASS	1	1	1
6	5	0	30	0.5	0.4	0.07	0	79	COMPASS	1	1	1
6	5	0	30	0.5	0.4	0.07	0	80	COMPASS	1	1	1
6	5	0	30	0.5	0.4	0.07	0	81	COMPASS	0.8	0.8	1
6	5	0	30	0.5	0.4	0.07	0	82	COMPASS	1	1	1
6	5	0	30	0.5	0.4	0.07	0	83	COMPASS	1	1	1
6	5	0	30	0.5	0.4	0.07	0	84	COMPASS	1	1	1
6	5	0	30	0.5	0.4	0.07	0	85	COMPASS	1	1	1
6	5	0	30	0.5	0.4	0.07	0	86	COMPASS	1	1	1
6	5	0	30	0.5	0.4	0.07	0	87	COMPASS	1	1	1
6	5	0	30	0.5	0.4	0.07	0	88	COMPASS	1	1	1
6	5	0	30	0.5	0.4	0.07	0	89	COMPASS	1	1	1
6	5	0	30	0.5	0.4	0.07	0	90	COMPASS	1	1	1
6	5	0	30	0.5	0.4	0.07	0	91	COMPASS	1	1	1
6	5	0	30	0.5	0.4	0.07	0	92	COMPASS	1	1	1
6	5	0	30	0.5	0.4	0.07	0	93	COMPASS	1	1	1
6	5	0	30	0.5	0.4	0.07	0	94	COMPASS	1	1	1
6	5	0	30	0.5	0.4	0.07	0	95	COMPASS	1	1	1
6	5	0	30	0.5	0.4	0.07	0	96	COMPASS	1	1	1
6	5	0	30	0.5	0.4	0.07	0	97	COMPASS	0.8	0.8	1
6	5	0	30	0.5	0.4	0.07	0	98	COMPASS	1	1	1
6	5	0	30	0.5	0.4	0.07	0	99	COMPASS	1	1	1
6	5	0	30	0.5	0.4	0.1	0	0	COMPASS	1	1	1
6	5	0	30	0.5	0.4	0.1	0	1	COMPASS	1	1	1
6	5	0	30	0.5	0.4	0.1	0	2	COMPASS	1	1	1
6	5	0	30	0.5	0.4	0.1	0	3	COMPASS	1	1	1
6	5	0	30	0.5	0.4	0.1	0	4	COMPASS	1	1	1
6	5	0	30	0.5	0.4	0.1	0	5	COMPASS	1	1	1
6	5	0	30	0.5	0.4	0.1	0	6	COMPASS	1	1	1
6	5	0	30	0.5	0.4	0.1	0	7	COMPASS	1	1	1
6	5	0	30	0.5	0.4	0.1	0	8	COMPASS	1	1	1
6	5	0	30	0.5	0.4	0.1	0	9	COMPASS	0.8	0.8	1
6	5	0	30	0.5	0.4	0.1	0	10	COMPASS	0.8	0.8	1
6	5	0	30	0.5	0.4	0.1	0	11	COMPASS	1	1	1
6	5	0	30	0.5	0.4	0.1	0	12	COMPASS	1	1	1
6	5	0	30	0.5	0.4	0.1	0	13	COMPASS	1	1	1
6	5	0	30	0.5	0.4	0.1	0	14	COMPASS	0.658279	0.658279	1
6	5	0	30	0.5	0.4	0.1	0	15	COMPASS	1	1	1
6	5	0	30	0.5	0.4	0.1	0	16	COMPASS	1	1	1
6	5	0	30	0.5	0.4	0.1	0	17	COMPASS	1	1	1
6	5	0	30	0.5	0.4	0.1	0	18	COMPASS	1	1	1
6	5	0	30	0.5	0.4	0.1	0	19	COMPASS	1	1	1
6	5	0	30	0.5	0.4	0.1	0	20	COMPASS	1	1	1
6	5	0	30	0.5	0.4	0.1	0	21	COMPASS	1	1	1
6	5	0	30	0.5	0.4	0.1	0	22	COMPASS	1	1	1
6	5	0	30	0.5	0.4	0.1	0	23	COMPASS	1	1	1
6	5	0	30	0.5	0.4	0.1	0	24	COMPASS	1	1	1
6	5	0	30	0.5	0.4	0.1	0	25	COMPASS	1	1	1
6	5	0	30	0.5	0.4	0.1	0	26	COMPASS	1	1	1
6	5	0	30	0.5	0.4	0.1	0	27	COMPASS	1	1	1
6	5	0	30	0.5	0.4	0.1	0	28	COMPASS	1	1	1
6	5	0	30	0.5	0.4	0.1	0	29	COMPASS	1	1	1
6	5	0	30	0.5	0.4	0.1	0	30	COMPASS	1	1	1
6	5	0	30	0.5	0.4	0.1	0	31	COMPASS	1	1	1
6	5	0	30	0.5	0.4	0.1	0	32	COMPASS	1	1	1
6	5	0	30	0.5	0.4	0.1	0	33	COMPASS	0.8	0.8	1
6	5	0	30	0.5	0.4	0.1	0	34	COMPASS	1	1	1
6	5	0	30	0.5	0.4	0.1	0	35	COMPASS	1	1	1
6	5	0	30	0.5	0.4	0.1	0	36	COMPASS	1	1	1
6	5	0	30	0.5	0.4	0.1	0	37	COMPASS	1	1	1
6	5	0	30	0.5	0.4	0.1	0	38	COMPASS	1	1	1
6	5	0	30	0.5	0.4	0.1	0	39	COMPASS	1	1	1
6	5	0	30	0.5	0.4	0.1	0	40	COMPASS	1	1	1
6	5	0	30	0.5	0.4	0.1	0	41	COMPASS	1	1	1
6	5	0	30	0.5	0.4	0.1	0	42	COMPASS	1	1	1
6	5	0	30	0.5	0.4	0.1	0	43	COMPASS	1	1	1
6	5	0	30	0.5	0.4	0.1	0	44	COMPASS	1	1	1
6	5	0	30	0.5	0.4	0.1	0	45	COMPASS	1	1	1
6	5	0	30	0.5	0.4	0.1	0	46	COMPASS	1	1	1
6	5	0	30	0.5	0.4	0.1	0	47	COMPASS	1	1	1
6	5	0	30	0.5	0.4	0.1	0	48	COMPASS	1	1	1
6	5	0	30	0.5	0.4	0.1	0	49	COMPASS	1	1	1
6	5	0	30	0.5	0.4	0.1	0	50	COMPASS	1	1	1
6	5	0	30	0.5	0.4	0.1	0	51	COMPASS	1	1	1
6	5	0	30	0.5	0.4	0.1	0	52	COMPASS	1	1	1
6	5	0	30	0.5	0.4	0.1	0	53	COMPASS	1	1	1
6	5	0	30	0.5	0.4	0.1	0	54	COMPASS	1	1	1
6	5	0	30	0.5	0.4	0.1	0	55	COMPASS	1	1	1
6	5	0	30	0.5	0.4	0.1	0	56	COMPASS	1	1	1
6	5	0	30	0.5	0.4	0.1	0	57	COMPASS	1	1	1
6	5	0	30	0.5	0.4	0.1	0	58	COMPASS	1	1	1
6	5	0	30	0.5	0.4	0.1	0	59	COMPASS	1	1	1
6	5	0	30	0.5	0.4	0.1	0	60	COMPASS	1	1	1
6	5	0	30	0.5	0.4	0.1	0	61	COMPASS	1	1	1
6	5	0	30	0.5	0.4	0.1	0	62	COMPASS	1	1	1
6	5	0	30	0.5	0.4	0.1	0	63	COMPASS	0.8	0.8	1
6	5	0	30	0.5	0.4	0.1	0	64	COMPASS	1	1	1
6	5	0	30	0.5	0.4	0.1	0	65	COMPASS	1	1	1
6	5	0	30	0.5	0.4	0.1	0	66	COMPASS	0.8	0.8	1
6	5	0	30	0.5	0.4	0.1	0	67	COMPASS	1	1	1
6	5	0	30	0.5	0.4	0.1	0	68	COMPASS	1	1	1
6	5	0	30	0.5	0.4	0.1	0	69	COMPASS	1	1	1
6	5	0	30	0.5	0.4	0.1	0	70	COMPASS	1	1	1
6	5	0	30	0.5	0.4	0.1	0	71	COMPASS	1	1	1
6	5	0	30	0.5	0.4	0.1	0	72	COMPASS	1	1	1
6	5	0	30	0.5	0.4	0.1	0	73	COMPASS	1	1	1
6	5	0	30	0.5	0.4	0.1	0	74	COMPASS	1	1	1
6	5	0	30	0.5	0.4	0.1	0	75	COMPASS	1	1	1
6	5	0	30	0.5	0.4	0.1	0	76	COMPASS	1	1	1
6	5	0	30	0.5	0.4	0.1	0	77	COMPASS	1	1	1
6	5	0	30	0.5	0.4	0.1	0	78	COMPASS	1	1	1
6	5	0	30	0.5	0.4	0.1	0	79	COMPASS	0.8	0.8	1
6	5	0	30	0.5	0.4	0.1	0	80	COMPASS	1	1	1
6	5	0	30	0.5	0.4	0.1	0	81	COMPASS	0.8	0.8	1
6	5	0	30	0.5	0.4	0.1	0	82	COMPASS	1	1	1
6	5	0	30	0.5	0.4	0.1	0	83	COMPASS	1	1	1
6	5	0	30	0.5	0.4	0.1	0	84	COMPASS	1	1	1
6	5	0	30	0.5	0.4	0.1	0	85	COMPASS	1	1	1
6	5	0	30	0.5	0.4	0.1	0	86	COMPASS	1	1	1
6	5	0	30	0.5	0.4	0.1	0	87	COMPASS	1	1	1
6	5	0	30	0.5	0.4	0.1	0	88	COMPASS	1	1	1
6	5	0	30	0.5	0.4	0.1	0	89	COMPASS	1	1	1
6	5	0	30	0.5	0.4	0.1	0	90	COMPASS	1	1	1
6	5	0	30	0.5	0.4	0.1	0	91	COMPASS	1	1	1
6	5	0	30	0.5	0.4	0.1	0	92	COMPASS	1	1	1
6	5	0	30	0.5	0.4	0.1	0	93	COMPASS	1	1	1
6	5	0	30	0.5	0.4	0.1	0	94	COMPASS	1	1	1
6	5	0	30	0.5	0.4	0.1	0	95	COMPASS	1	1	1
6	5	0	30	0.5	0.4	0.1	0	96	COMPASS	1	1	1
6	5	0	30	0.5	0.4	0.1	0	97	COMPASS	0.8	0.8	1
6	5	0	30	0.5	0.4	0.1	0	98	COMPASS	1	1	1
6	5	0	30	0.5	0.4	0.1	0	99	COMPASS	1	1	1
6	5	0	30	0.5	0.5	0.04	0	0	COMPASS	1	1	1
6	5	0	30	0.5	0.5	0.04	0	1	COMPASS	1	1	1
6	5	0	30	0.5	0.5	0.04	0	2	COMPASS	1	1	1
6	5	0	30	0.5	0.5	0.04	0	3	COMPASS	1	1	1
6	5	0	30	0.5	0.5	0.04	0	4	COMPASS	1	1	1
6	5	0	30	0.5	0.5	0.04	0	5	COMPASS	1	1	1
6	5	0	30	0.5	0.5	0.04	0	6	COMPASS	1	1	1
6	5	0	30	0.5	0.5	0.04	0	7	COMPASS	1	1	1
6	5	0	30	0.5	0.5	0.04	0	8	COMPASS	1	1	1
6	5	0	30	0.5	0.5	0.04	0	9	COMPASS	1	1	1
6	5	0	30	0.5	0.5	0.04	0	10	COMPASS	0.8	0.8	1
6	5	0	30	0.5	0.5	0.04	0	11	COMPASS	1	1	1
6	5	0	30	0.5	0.5	0.04	0	12	COMPASS	1	1	1
6	5	0	30	0.5	0.5	0.04	0	13	COMPASS	1	1	1
6	5	0	30	0.5	0.5	0.04	0	14	COMPASS	1	1	1
6	5	0	30	0.5	0.5	0.04	0	15	COMPASS	1	1	1
6	5	0	30	0.5	0.5	0.04	0	16	COMPASS	1	1	1
6	5	0	30	0.5	0.5	0.04	0	17	COMPASS	1	1	1
6	5	0	30	0.5	0.5	0.04	0	18	COMPASS	1	1	1
6	5	0	30	0.5	0.5	0.04	0	19	COMPASS	1	1	1
6	5	0	30	0.5	0.5	0.04	0	20	COMPASS	1	1	1
6	5	0	30	0.5	0.5	0.04	0	21	COMPASS	1	1	1
6	5	0	30	0.5	0.5	0.04	0	22	COMPASS	1	1	1
6	5	0	30	0.5	0.5	0.04	0	23	COMPASS	0.8	0.8	1
6	5	0	30	0.5	0.5	0.04	0	24	COMPASS	1	1	1
6	5	0	30	0.5	0.5	0.04	0	25	COMPASS	1	1	1
6	5	0	30	0.5	0.5	0.04	0	26	COMPASS	1	1	1
6	5	0	30	0.5	0.5	0.04	0	27	COMPASS	1	1	1
6	5	0	30	0.5	0.5	0.04	0	28	COMPASS	1	1	1
6	5	0	30	0.5	0.5	0.04	0	29	COMPASS	1	1	1
6	5	0	30	0.5	0.5	0.04	0	30	COMPASS	1	1	1
6	5	0	30	0.5	0.5	0.04	0	31	COMPASS	1	1	1
6	5	0	30	0.5	0.5	0.04	0	32	COMPASS	1	1	1
6	5	0	30	0.5	0.5	0.04	0	33	COMPASS	0.8	0.8	1
6	5	0	30	0.5	0.5	0.04	0	34	COMPASS	1	1	1
6	5	0	30	0.5	0.5	0.04	0	35	COMPASS	1	1	1
6	5	0	30	0.5	0.5	0.04	0	36	COMPASS	1	1	1
6	5	0	30	0.5	0.5	0.04	0	37	COMPASS	1	1	1
6	5	0	30	0.5	0.5	0.04	0	38	COMPASS	1	1	1
6	5	0	30	0.5	0.5	0.04	0	39	COMPASS	1	1	1
6	5	0	30	0.5	0.5	0.04	0	40	COMPASS	1	1	1
6	5	0	30	0.5	0.5	0.04	0	41	COMPASS	1	1	1
6	5	0	30	0.5	0.5	0.04	0	42	COMPASS	1	1	1
6	5	0	30	0.5	0.5	0.04	0	43	COMPASS	1	1	1
6	5	0	30	0.5	0.5	0.04	0	44	COMPASS	1	1	1
6	5	0	30	0.5	0.5	0.04	0	45	COMPASS	1	1	1
6	5	0	30	0.5	0.5	0.04	0	46	COMPASS	1	1	1
6	5	0	30	0.5	0.5	0.04	0	47	COMPASS	1	1	1
6	5	0	30	0.5	0.5	0.04	0	48	COMPASS	1	1	1
6	5	0	30	0.5	0.5	0.04	0	49	COMPASS	1	1	1
6	5	0	30	0.5	0.5	0.04	0	50	COMPASS	1	1	1
6	5	0	30	0.5	0.5	0.04	0	51	COMPASS	1	1	1
6	5	0	30	0.5	0.5	0.04	0	52	COMPASS	1	1	1
6	5	0	30	0.5	0.5	0.04	0	53	COMPASS	1	1	1
6	5	0	30	0.5	0.5	0.04	0	54	COMPASS	1	1	1
6	5	0	30	0.5	0.5	0.04	0	55	COMPASS	1	1	1
6	5	0	30	0.5	0.5	0.04	0	56	COMPASS	1	1	1
6	5	0	30	0.5	0.5	0.04	0	57	COMPASS	1	1	1
6	5	0	30	0.5	0.5	0.04	0	58	COMPASS	1	1	1
6	5	0	30	0.5	0.5	0.04	0	59	COMPASS	1	1	1
6	5	0	30	0.5	0.5	0.04	0	60	COMPASS	1	1	1
6	5	0	30	0.5	0.5	0.04	0	61	COMPASS	1	1	1
6	5	0	30	0.5	0.5	0.04	0	62	COMPASS	1	1	1
6	5	0	30	0.5	0.5	0.04	0	63	COMPASS	0.8	0.8	1
6	5	0	30	0.5	0.5	0.04	0	64	COMPASS	1	1	1
6	5	0	30	0.5	0.5	0.04	0	65	COMPASS	1	1	1
6	5	0	30	0.5	0.5	0.04	0	66	COMPASS	1	1	1
6	5	0	30	0.5	0.5	0.04	0	67	COMPASS	1	1	1
6	5	0	30	0.5	0.5	0.04	0	68	COMPASS	1	1	1
6	5	0	30	0.5	0.5	0.04	0	69	COMPASS	1	1	1
6	5	0	30	0.5	0.5	0.04	0	70	COMPASS	1	1	1
6	5	0	30	0.5	0.5	0.04	0	71	COMPASS	1	1	1
6	5	0	30	0.5	0.5	0.04	0	72	COMPASS	1	1	1
6	5	0	30	0.5	0.5	0.04	0	73	COMPASS	1	1	1
6	5	0	30	0.5	0.5	0.04	0	74	COMPASS	1	1	1
6	5	0	30	0.5	0.5	0.04	0	75	COMPASS	1	1	1
6	5	0	30	0.5	0.5	0.04	0	76	COMPASS	1	1	1
6	5	0	30	0.5	0.5	0.04	0	77	COMPASS	1	1	1
6	5	0	30	0.5	0.5	0.04	0	78	COMPASS	1	1	1
6	5	0	30	0.5	0.5	0.04	0	79	COMPASS	1	1	1
6	5	0	30	0.5	0.5	0.04	0	80	COMPASS	1	1	1
6	5	0	30	0.5	0.5	0.04	0	81	COMPASS	1	1	1
6	5	0	30	0.5	0.5	0.04	0	82	COMPASS	1	1	1
6	5	0	30	0.5	0.5	0.04	0	83	COMPASS	1	1	1
6	5	0	30	0.5	0.5	0.04	0	84	COMPASS	1	1	1
6	5	0	30	0.5	0.5	0.04	0	85	COMPASS	1	1	1
6	5	0	30	0.5	0.5	0.04	0	86	COMPASS	1	1	1
6	5	0	30	0.5	0.5	0.04	0	87	COMPASS	1	1	1
6	5	0	30	0.5	0.5	0.04	0	88	COMPASS	1	1	1
6	5	0	30	0.5	0.5	0.04	0	89	COMPASS	1	1	1
6	5	0	30	0.5	0.5	0.04	0	90	COMPASS	1	1	1
6	5	0	30	0.5	0.5	0.04	0	91	COMPASS	1	1	1
6	5	0	30	0.5	0.5	0.04	0	92	COMPASS	1	1	1
6	5	0	30	0.5	0.5	0.04	0	93	COMPASS	1	1	1
6	5	0	30	0.5	0.5	0.04	0	94	COMPASS	1	1	1
6	5	0	30	0.5	0.5	0.04	0	95	COMPASS	1	1	1
6	5	0	30	0.5	0.5	0.04	0	96	COMPASS	1	1	1
6	5	0	30	0.5	0.5	0.04	0	97	COMPASS	1	1	1
6	5	0	30	0.5	0.5	0.04	0	98	COMPASS	1	1	1
6	5	0	30	0.5	0.5	0.04	0	99	COMPASS	1	1	1
6	5	0	30	0.5	0.5	0.07	0	0	COMPASS	1	1	1
6	5	0	30	0.5	0.5	0.07	0	1	COMPASS	1	1	1
6	5	0	30	0.5	0.5	0.07	0	2	COMPASS	1	1	1
6	5	0	30	0.5	0.5	0.07	0	3	COMPASS	1	1	1
6	5	0	30	0.5	0.5	0.07	0	4	COMPASS	1	1	1
6	5	0	30	0.5	0.5	0.07	0	5	COMPASS	1	1	1
6	5	0	30	0.5	0.5	0.07	0	6	COMPASS	1	1	1
6	5	0	30	0.5	0.5	0.07	0	7	COMPASS	1	1	1
6	5	0	30	0.5	0.5	0.07	0	8	COMPASS	1	1	1
6	5	0	30	0.5	0.5	0.07	0	9	COMPASS	0.8	0.8	1
6	5	0	30	0.5	0.5	0.07	0	10	COMPASS	0.8	0.8	1
6	5	0	30	0.5	0.5	0.07	0	11	COMPASS	1	1	1
6	5	0	30	0.5	0.5	0.07	0	12	COMPASS	1	1	1
6	5	0	30	0.5	0.5	0.07	0	13	COMPASS	1	1	1
6	5	0	30	0.5	0.5	0.07	0	14	COMPASS	1	1	1
6	5	0	30	0.5	0.5	0.07	0	15	COMPASS	1	1	1
6	5	0	30	0.5	0.5	0.07	0	16	COMPASS	1	1	1
6	5	0	30	0.5	0.5	0.07	0	17	COMPASS	1	1	1
6	5	0	30	0.5	0.5	0.07	0	18	COMPASS	1	1	1
6	5	0	30	0.5	0.5	0.07	0	19	COMPASS	1	1	1
6	5	0	30	0.5	0.5	0.07	0	20	COMPASS	1	1	1
6	5	0	30	0.5	0.5	0.07	0	21	COMPASS	1	1	1
6	5	0	30	0.5	0.5	0.07	0	22	COMPASS	1	1	1
6	5	0	30	0.5	0.5	0.07	0	23	COMPASS	1	1	1
6	5	0	30	0.5	0.5	0.07	0	24	COMPASS	1	1	1
6	5	0	30	0.5	0.5	0.07	0	25	COMPASS	1	1	1
6	5	0	30	0.5	0.5	0.07	0	26	COMPASS	1	1	1
6	5	0	30	0.5	0.5	0.07	0	27	COMPASS	1	1	1
6	5	0	30	0.5	0.5	0.07	0	28	COMPASS	1	1	1
6	5	0	30	0.5	0.5	0.07	0	29	COMPASS	1	1	1
6	5	0	30	0.5	0.5	0.07	0	30	COMPASS	1	1	1
6	5	0	30	0.5	0.5	0.07	0	31	COMPASS	1	1	1
6	5	0	30	0.5	0.5	0.07	0	32	COMPASS	1	1	1
6	5	0	30	0.5	0.5	0.07	0	33	COMPASS	0.8	0.8	1
6	5	0	30	0.5	0.5	0.07	0	34	COMPASS	1	1	1
6	5	0	30	0.5	0.5	0.07	0	35	COMPASS	1	1	1
6	5	0	30	0.5	0.5	0.07	0	36	COMPASS	1	1	1
6	5	0	30	0.5	0.5	0.07	0	37	COMPASS	1	1	1
6	5	0	30	0.5	0.5	0.07	0	38	COMPASS	1	1	1
6	5	0	30	0.5	0.5	0.07	0	39	COMPASS	1	1	1
6	5	0	30	0.5	0.5	0.07	0	40	COMPASS	1	1	1
6	5	0	30	0.5	0.5	0.07	0	41	COMPASS	1	1	1
6	5	0	30	0.5	0.5	0.07	0	42	COMPASS	1	1	1
6	5	0	30	0.5	0.5	0.07	0	43	COMPASS	1	1	1
6	5	0	30	0.5	0.5	0.07	0	44	COMPASS	1	1	1
6	5	0	30	0.5	0.5	0.07	0	45	COMPASS	1	1	1
6	5	0	30	0.5	0.5	0.07	0	46	COMPASS	1	1	1
6	5	0	30	0.5	0.5	0.07	0	47	COMPASS	1	1	1
6	5	0	30	0.5	0.5	0.07	0	48	COMPASS	1	1	1
6	5	0	30	0.5	0.5	0.07	0	49	COMPASS	1	1	1
6	5	0	30	0.5	0.5	0.07	0	50	COMPASS	1	1	1
6	5	0	30	0.5	0.5	0.07	0	51	COMPASS	1	1	1
6	5	0	30	0.5	0.5	0.07	0	52	COMPASS	1	1	1
6	5	0	30	0.5	0.5	0.07	0	53	COMPASS	1	1	1
6	5	0	30	0.5	0.5	0.07	0	54	COMPASS	1	1	1
6	5	0	30	0.5	0.5	0.07	0	55	COMPASS	1	1	1
6	5	0	30	0.5	0.5	0.07	0	56	COMPASS	1	1	1
6	5	0	30	0.5	0.5	0.07	0	57	COMPASS	1	1	1
6	5	0	30	0.5	0.5	0.07	0	58	COMPASS	1	1	1
6	5	0	30	0.5	0.5	0.07	0	59	COMPASS	1	1	1
6	5	0	30	0.5	0.5	0.07	0	60	COMPASS	1	1	1
6	5	0	30	0.5	0.5	0.07	0	61	COMPASS	1	1	1
6	5	0	30	0.5	0.5	0.07	0	62	COMPASS	1	1	1
6	5	0	30	0.5	0.5	0.07	0	63	COMPASS	1	1	1
6	5	0	30	0.5	0.5	0.07	0	64	COMPASS	1	1	1
6	5	0	30	0.5	0.5	0.07	0	65	COMPASS	1	1	1
6	5	0	30	0.5	0.5	0.07	0	66	COMPASS	1	1	1
6	5	0	30	0.5	0.5	0.07	0	67	COMPASS	1	1	1
6	5	0	30	0.5	0.5	0.07	0	68	COMPASS	1	1	1
6	5	0	30	0.5	0.5	0.07	0	69	COMPASS	1	1	1
6	5	0	30	0.5	0.5	0.07	0	70	COMPASS	1	1	1
6	5	0	30	0.5	0.5	0.07	0	71	COMPASS	1	1	1
6	5	0	30	0.5	0.5	0.07	0	72	COMPASS	1	1	1
6	5	0	30	0.5	0.5	0.07	0	73	COMPASS	1	1	1
6	5	0	30	0.5	0.5	0.07	0	74	COMPASS	1	1	1
6	5	0	30	0.5	0.5	0.07	0	75	COMPASS	1	1	1
6	5	0	30	0.5	0.5	0.07	0	76	COMPASS	1	1	1
6	5	0	30	0.5	0.5	0.07	0	77	COMPASS	1	1	1
6	5	0	30	0.5	0.5	0.07	0	78	COMPASS	1	1	1
6	5	0	30	0.5	0.5	0.07	0	79	COMPASS	1	1	1
6	5	0	30	0.5	0.5	0.07	0	80	COMPASS	1	1	1
6	5	0	30	0.5	0.5	0.07	0	81	COMPASS	0.8	0.8	1
6	5	0	30	0.5	0.5	0.07	0	82	COMPASS	1	1	1
6	5	0	30	0.5	0.5	0.07	0	83	COMPASS	1	1	1
6	5	0	30	0.5	0.5	0.07	0	84	COMPASS	1	1	1
6	5	0	30	0.5	0.5	0.07	0	85	COMPASS	1	1	1
6	5	0	30	0.5	0.5	0.07	0	86	COMPASS	1	1	1
6	5	0	30	0.5	0.5	0.07	0	87	COMPASS	1	1	1
6	5	0	30	0.5	0.5	0.07	0	88	COMPASS	1	1	1
6	5	0	30	0.5	0.5	0.07	0	89	COMPASS	1	1	1
6	5	0	30	0.5	0.5	0.07	0	90	COMPASS	1	1	1
6	5	0	30	0.5	0.5	0.07	0	91	COMPASS	1	1	1
6	5	0	30	0.5	0.5	0.07	0	92	COMPASS	1	1	1
6	5	0	30	0.5	0.5	0.07	0	93	COMPASS	1	1	1
6	5	0	30	0.5	0.5	0.07	0	94	COMPASS	1	1	1
6	5	0	30	0.5	0.5	0.07	0	95	COMPASS	1	1	1
6	5	0	30	0.5	0.5	0.07	0	96	COMPASS	1	1	1
6	5	0	30	0.5	0.5	0.07	0	97	COMPASS	1	1	1
6	5	0	30	0.5	0.5	0.07	0	98	COMPASS	1	1	1
6	5	0	30	0.5	0.5	0.07	0	99	COMPASS	1	1	1
6	5	0	30	0.5	0.5	0.1	0	0	COMPASS	1	1	1
6	5	0	30	0.5	0.5	0.1	0	1	COMPASS	1	1	1
6	5	0	30	0.5	0.5	0.1	0	2	COMPASS	1	1	1
6	5	0	30	0.5	0.5	0.1	0	3	COMPASS	1	1	1
6	5	0	30	0.5	0.5	0.1	0	4	COMPASS	1	1	1
6	5	0	30	0.5	0.5	0.1	0	5	COMPASS	1	1	1
6	5	0	30	0.5	0.5	0.1	0	6	COMPASS	1	1	1
6	5	0	30	0.5	0.5	0.1	0	7	COMPASS	1	1	1
6	5	0	30	0.5	0.5	0.1	0	8	COMPASS	1	1	1
6	5	0	30	0.5	0.5	0.1	0	9	COMPASS	0.8	0.8	1
6	5	0	30	0.5	0.5	0.1	0	10	COMPASS	0.8	0.8	1
6	5	0	30	0.5	0.5	0.1	0	11	COMPASS	1	1	1
6	5	0	30	0.5	0.5	0.1	0	12	COMPASS	1	1	1
6	5	0	30	0.5	0.5	0.1	0	13	COMPASS	1	1	1
6	5	0	30	0.5	0.5	0.1	0	14	COMPASS	1	1	1
6	5	0	30	0.5	0.5	0.1	0	15	COMPASS	0.8	0.8	1
6	5	0	30	0.5	0.5	0.1	0	16	COMPASS	1	1	1
6	5	0	30	0.5	0.5	0.1	0	17	COMPASS	1	1	1
6	5	0	30	0.5	0.5	0.1	0	18	COMPASS	1	1	1
6	5	0	30	0.5	0.5	0.1	0	19	COMPASS	1	1	1
6	5	0	30	0.5	0.5	0.1	0	20	COMPASS	1	1	1
6	5	0	30	0.5	0.5	0.1	0	21	COMPASS	1	1	1
6	5	0	30	0.5	0.5	0.1	0	22	COMPASS	1	1	1
6	5	0	30	0.5	0.5	0.1	0	23	COMPASS	0.8	0.8	1
6	5	0	30	0.5	0.5	0.1	0	24	COMPASS	1	1	1
6	5	0	30	0.5	0.5	0.1	0	25	COMPASS	1	1	1
6	5	0	30	0.5	0.5	0.1	0	26	COMPASS	1	1	1
6	5	0	30	0.5	0.5	0.1	0	27	COMPASS	1	1	1
6	5	0	30	0.5	0.5	0.1	0	28	COMPASS	1	1	1
6	5	0	30	0.5	0.5	0.1	0	29	COMPASS	1	1	1
6	5	0	30	0.5	0.5	0.1	0	30	COMPASS	1	1	1
6	5	0	30	0.5	0.5	0.1	0	31	COMPASS	1	1	1
6	5	0	30	0.5	0.5	0.1	0	32	COMPASS	1	1	1
6	5	0	30	0.5	0.5	0.1	0	33	COMPASS	0.8	0.8	1
6	5	0	30	0.5	0.5	0.1	0	34	COMPASS	1	1	1
6	5	0	30	0.5	0.5	0.1	0	35	COMPASS	1	1	1
6	5	0	30	0.5	0.5	0.1	0	36	COMPASS	1	1	1
6	5	0	30	0.5	0.5	0.1	0	37	COMPASS	1	1	1
6	5	0	30	0.5	0.5	0.1	0	38	COMPASS	1	1	1
6	5	0	30	0.5	0.5	0.1	0	39	COMPASS	1	1	1
6	5	0	30	0.5	0.5	0.1	0	40	COMPASS	1	1	1
6	5	0	30	0.5	0.5	0.1	0	41	COMPASS	1	1	1
6	5	0	30	0.5	0.5	0.1	0	42	COMPASS	1	1	1
6	5	0	30	0.5	0.5	0.1	0	43	COMPASS	1	1	1
6	5	0	30	0.5	0.5	0.1	0	44	COMPASS	1	1	1
6	5	0	30	0.5	0.5	0.1	0	45	COMPASS	1	1	1
6	5	0	30	0.5	0.5	0.1	0	46	COMPASS	1	1	1
6	5	0	30	0.5	0.5	0.1	0	47	COMPASS	1	1	1
6	5	0	30	0.5	0.5	0.1	0	48	COMPASS	1	1	1
6	5	0	30	0.5	0.5	0.1	0	49	COMPASS	1	1	1
6	5	0	30	0.5	0.5	0.1	0	50	COMPASS	1	1	1
6	5	0	30	0.5	0.5	0.1	0	51	COMPASS	1	1	1
6	5	0	30	0.5	0.5	0.1	0	52	COMPASS	1	1	1
6	5	0	30	0.5	0.5	0.1	0	53	COMPASS	1	1	1
6	5	0	30	0.5	0.5	0.1	0	54	COMPASS	1	1	1
6	5	0	30	0.5	0.5	0.1	0	55	COMPASS	1	1	1
6	5	0	30	0.5	0.5	0.1	0	56	COMPASS	1	1	1
6	5	0	30	0.5	0.5	0.1	0	57	COMPASS	1	1	1
6	5	0	30	0.5	0.5	0.1	0	58	COMPASS	1	1	1
6	5	0	30	0.5	0.5	0.1	0	59	COMPASS	1	1	1
6	5	0	30	0.5	0.5	0.1	0	60	COMPASS	1	1	1
6	5	0	30	0.5	0.5	0.1	0	61	COMPASS	1	1	1
6	5	0	30	0.5	0.5	0.1	0	62	COMPASS	1	1	1
6	5	0	30	0.5	0.5	0.1	0	63	COMPASS	0.8	0.8	1
6	5	0	30	0.5	0.5	0.1	0	64	COMPASS	1	1	1
6	5	0	30	0.5	0.5	0.1	0	65	COMPASS	1	1	1
6	5	0	30	0.5	0.5	0.1	0	66	COMPASS	1	1	1
6	5	0	30	0.5	0.5	0.1	0	67	COMPASS	1	1	1
6	5	0	30	0.5	0.5	0.1	0	68	COMPASS	1	1	1
6	5	0	30	0.5	0.5	0.1	0	69	COMPASS	1	1	1
6	5	0	30	0.5	0.5	0.1	0	70	COMPASS	1	1	1
6	5	0	30	0.5	0.5	0.1	0	71	COMPASS	1	1	1
6	5	0	30	0.5	0.5	0.1	0	72	COMPASS	1	1	1
6	5	0	30	0.5	0.5	0.1	0	73	COMPASS	1	1	1
6	5	0	30	0.5	0.5	0.1	0	74	COMPASS	1	1	1
6	5	0	30	0.5	0.5	0.1	0	75	COMPASS	1	1	1
6	5	0	30	0.5	0.5	0.1	0	76	COMPASS	1	1	1
6	5	0	30	0.5	0.5	0.1	0	77	COMPASS	1	1	1
6	5	0	30	0.5	0.5	0.1	0	78	COMPASS	1	1	1
6	5	0	30	0.5	0.5	0.1	0	79	COMPASS	1	1	1
6	5	0	30	0.5	0.5	0.1	0	80	COMPASS	1	1	1
6	5	0	30	0.5	0.5	0.1	0	81	COMPASS	0.8	0.8	1
6	5	0	30	0.5	0.5	0.1	0	82	COMPASS	1	1	1
6	5	0	30	0.5	0.5	0.1	0	83	COMPASS	1	1	1
6	5	0	30	0.5	0.5	0.1	0	84	COMPASS	1	1	1
6	5	0	30	0.5	0.5	0.1	0	85	COMPASS	1	1	1
6	5	0	30	0.5	0.5	0.1	0	86	COMPASS	1	1	1
6	5	0	30	0.5	0.5	0.1	0	87	COMPASS	1	1	1
6	5	0	30	0.5	0.5	0.1	0	88	COMPASS	1	1	1
6	5	0	30	0.5	0.5	0.1	0	89	COMPASS	1	1	1
6	5	0	30	0.5	0.5	0.1	0	90	COMPASS	1	1	1
6	5	0	30	0.5	0.5	0.1	0	91	COMPASS	1	1	1
6	5	0	30	0.5	0.5	0.1	0	92	COMPASS	1	1	1
6	5	0	30	0.5	0.5	0.1	0	93	COMPASS	1	1	1
6	5	0	30	0.5	0.5	0.1	0	94	COMPASS	1	1	1
6	5	0	30	0.5	0.5	0.1	0	95	COMPASS	1	1	1
6	5	0	30	0.5	0.5	0.1	0	96	COMPASS	1	1	1
6	5	0	30	0.5	0.5	0.1	0	97	COMPASS	0.8	0.8	1
6	5	0	30	0.5	0.5	0.1	0	98	COMPASS	1	1	1
6	5	0	30	0.5	0.5	0.1	0	99	COMPASS	1	1	1
6	5	0	30	0.5	0.6	0.04	0	0	COMPASS	1	1	1
6	5	0	30	0.5	0.6	0.04	0	1	COMPASS	1	1	1
6	5	0	30	0.5	0.6	0.04	0	2	COMPASS	1	1	1
6	5	0	30	0.5	0.6	0.04	0	3	COMPASS	1	1	1
6	5	0	30	0.5	0.6	0.04	0	4	COMPASS	1	1	1
6	5	0	30	0.5	0.6	0.04	0	5	COMPASS	1	1	1
6	5	0	30	0.5	0.6	0.04	0	6	COMPASS	1	1	1
6	5	0	30	0.5	0.6	0.04	0	7	COMPASS	1	1	1
6	5	0	30	0.5	0.6	0.04	0	8	COMPASS	1	1	1
6	5	0	30	0.5	0.6	0.04	0	9	COMPASS	1	1	1
6	5	0	30	0.5	0.6	0.04	0	10	COMPASS	0.8	0.8	1
6	5	0	30	0.5	0.6	0.04	0	11	COMPASS	1	1	1
6	5	0	30	0.5	0.6	0.04	0	12	COMPASS	1	1	1
6	5	0	30	0.5	0.6	0.04	0	13	COMPASS	1	1	1
6	5	0	30	0.5	0.6	0.04	0	14	COMPASS	1	1	1
6	5	0	30	0.5	0.6	0.04	0	15	COMPASS	1	1	1
6	5	0	30	0.5	0.6	0.04	0	16	COMPASS	1	1	1
6	5	0	30	0.5	0.6	0.04	0	17	COMPASS	1	1	1
6	5	0	30	0.5	0.6	0.04	0	18	COMPASS	1	1	1
6	5	0	30	0.5	0.6	0.04	0	19	COMPASS	1	1	1
6	5	0	30	0.5	0.6	0.04	0	20	COMPASS	1	1	1
6	5	0	30	0.5	0.6	0.04	0	21	COMPASS	1	1	1
6	5	0	30	0.5	0.6	0.04	0	22	COMPASS	1	1	1
6	5	0	30	0.5	0.6	0.04	0	23	COMPASS	1	1	1
6	5	0	30	0.5	0.6	0.04	0	24	COMPASS	1	1	1
6	5	0	30	0.5	0.6	0.04	0	25	COMPASS	1	1	1
6	5	0	30	0.5	0.6	0.04	0	26	COMPASS	1	1	1
6	5	0	30	0.5	0.6	0.04	0	27	COMPASS	1	1	1
6	5	0	30	0.5	0.6	0.04	0	28	COMPASS	1	1	1
6	5	0	30	0.5	0.6	0.04	0	29	COMPASS	1	1	1
6	5	0	30	0.5	0.6	0.04	0	30	COMPASS	1	1	1
6	5	0	30	0.5	0.6	0.04	0	31	COMPASS	1	1	1
6	5	0	30	0.5	0.6	0.04	0	32	COMPASS	1	1	1
6	5	0	30	0.5	0.6	0.04	0	33	COMPASS	0.8	0.8	1
6	5	0	30	0.5	0.6	0.04	0	34	COMPASS	1	1	1
6	5	0	30	0.5	0.6	0.04	0	35	COMPASS	1	1	1
6	5	0	30	0.5	0.6	0.04	0	36	COMPASS	1	1	1
6	5	0	30	0.5	0.6	0.04	0	37	COMPASS	1	1	1
6	5	0	30	0.5	0.6	0.04	0	38	COMPASS	1	1	1
6	5	0	30	0.5	0.6	0.04	0	39	COMPASS	1	1	1
6	5	0	30	0.5	0.6	0.04	0	40	COMPASS	1	1	1
6	5	0	30	0.5	0.6	0.04	0	41	COMPASS	1	1	1
6	5	0	30	0.5	0.6	0.04	0	42	COMPASS	1	1	1
6	5	0	30	0.5	0.6	0.04	0	43	COMPASS	1	1	1
6	5	0	30	0.5	0.6	0.04	0	44	COMPASS	1	1	1
6	5	0	30	0.5	0.6	0.04	0	45	COMPASS	1	1	1
6	5	0	30	0.5	0.6	0.04	0	46	COMPASS	1	1	1
6	5	0	30	0.5	0.6	0.04	0	47	COMPASS	1	1	1
6	5	0	30	0.5	0.6	0.04	0	48	COMPASS	1	1	1
6	5	0	30	0.5	0.6	0.04	0	49	COMPASS	1	1	1
6	5	0	30	0.5	0.6	0.04	0	50	COMPASS	1	1	1
6	5	0	30	0.5	0.6	0.04	0	51	COMPASS	1	1	1
6	5	0	30	0.5	0.6	0.04	0	52	COMPASS	1	1	1
6	5	0	30	0.5	0.6	0.04	0	53	COMPASS	1	1	1
6	5	0	30	0.5	0.6	0.04	0	54	COMPASS	1	1	1
6	5	0	30	0.5	0.6	0.04	0	55	COMPASS	1	1	1
6	5	0	30	0.5	0.6	0.04	0	56	COMPASS	1	1	1
6	5	0	30	0.5	0.6	0.04	0	57	COMPASS	1	1	1
6	5	0	30	0.5	0.6	0.04	0	58	COMPASS	1	1	1
6	5	0	30	0.5	0.6	0.04	0	59	COMPASS	1	1	1
6	5	0	30	0.5	0.6	0.04	0	60	COMPASS	1	1	1
6	5	0	30	0.5	0.6	0.04	0	61	COMPASS	1	1	1
6	5	0	30	0.5	0.6	0.04	0	62	COMPASS	1	1	1
6	5	0	30	0.5	0.6	0.04	0	63	COMPASS	0.8	0.8	1
6	5	0	30	0.5	0.6	0.04	0	64	COMPASS	1	1	1
6	5	0	30	0.5	0.6	0.04	0	65	COMPASS	1	1	1
6	5	0	30	0.5	0.6	0.04	0	66	COMPASS	1	1	1
6	5	0	30	0.5	0.6	0.04	0	67	COMPASS	1	1	1
6	5	0	30	0.5	0.6	0.04	0	68	COMPASS	1	1	1
6	5	0	30	0.5	0.6	0.04	0	69	COMPASS	1	1	1
6	5	0	30	0.5	0.6	0.04	0	70	COMPASS	1	1	1
6	5	0	30	0.5	0.6	0.04	0	71	COMPASS	1	1	1
6	5	0	30	0.5	0.6	0.04	0	72	COMPASS	1	1	1
6	5	0	30	0.5	0.6	0.04	0	73	COMPASS	1	1	1
6	5	0	30	0.5	0.6	0.04	0	74	COMPASS	1	1	1
6	5	0	30	0.5	0.6	0.04	0	75	COMPASS	1	1	1
6	5	0	30	0.5	0.6	0.04	0	76	COMPASS	1	1	1
6	5	0	30	0.5	0.6	0.04	0	77	COMPASS	1	1	1
6	5	0	30	0.5	0.6	0.04	0	78	COMPASS	1	1	1
6	5	0	30	0.5	0.6	0.04	0	79	COMPASS	1	1	1
6	5	0	30	0.5	0.6	0.04	0	80	COMPASS	1	1	1
6	5	0	30	0.5	0.6	0.04	0	81	COMPASS	1	1	1
6	5	0	30	0.5	0.6	0.04	0	82	COMPASS	1	1	1
6	5	0	30	0.5	0.6	0.04	0	83	COMPASS	1	1	1
6	5	0	30	0.5	0.6	0.04	0	84	COMPASS	1	1	1
6	5	0	30	0.5	0.6	0.04	0	85	COMPASS	1	1	1
6	5	0	30	0.5	0.6	0.04	0	86	COMPASS	1	1	1
6	5	0	30	0.5	0.6	0.04	0	87	COMPASS	1	1	1
6	5	0	30	0.5	0.6	0.04	0	88	COMPASS	1	1	1
6	5	0	30	0.5	0.6	0.04	0	89	COMPASS	1	1	1
6	5	0	30	0.5	0.6	0.04	0	90	COMPASS	1	1	1
6	5	0	30	0.5	0.6	0.04	0	91	COMPASS	1	1	1
6	5	0	30	0.5	0.6	0.04	0	92	COMPASS	1	1	1
6	5	0	30	0.5	0.6	0.04	0	93	COMPASS	1	1	1
6	5	0	30	0.5	0.6	0.04	0	94	COMPASS	1	1	1
6	5	0	30	0.5	0.6	0.04	0	95	COMPASS	1	1	1
6	5	0	30	0.5	0.6	0.04	0	96	COMPASS	1	1	1
6	5	0	30	0.5	0.6	0.04	0	97	COMPASS	1	1	1
6	5	0	30	0.5	0.6	0.04	0	98	COMPASS	1	1	1
6	5	0	30	0.5	0.6	0.04	0	99	COMPASS	1	1	1
6	5	0	30	0.5	0.6	0.07	0	0	COMPASS	1	1	1
6	5	0	30	0.5	0.6	0.07	0	1	COMPASS	1	1	1
6	5	0	30	0.5	0.6	0.07	0	2	COMPASS	1	1	1
6	5	0	30	0.5	0.6	0.07	0	3	COMPASS	1	1	1
6	5	0	30	0.5	0.6	0.07	0	4	COMPASS	1	1	1
6	5	0	30	0.5	0.6	0.07	0	5	COMPASS	1	1	1
6	5	0	30	0.5	0.6	0.07	0	6	COMPASS	1	1	1
6	5	0	30	0.5	0.6	0.07	0	7	COMPASS	1	1	1
6	5	0	30	0.5	0.6	0.07	0	8	COMPASS	1	1	1
6	5	0	30	0.5	0.6	0.07	0	9	COMPASS	1	1	1
6	5	0	30	0.5	0.6	0.07	0	10	COMPASS	0.8	0.8	1
6	5	0	30	0.5	0.6	0.07	0	11	COMPASS	1	1	1
6	5	0	30	0.5	0.6	0.07	0	12	COMPASS	1	1	1
6	5	0	30	0.5	0.6	0.07	0	13	COMPASS	1	1	1
6	5	0	30	0.5	0.6	0.07	0	14	COMPASS	1	1	1
6	5	0	30	0.5	0.6	0.07	0	15	COMPASS	1	1	1
6	5	0	30	0.5	0.6	0.07	0	16	COMPASS	1	1	1
6	5	0	30	0.5	0.6	0.07	0	17	COMPASS	1	1	1
6	5	0	30	0.5	0.6	0.07	0	18	COMPASS	1	1	1
6	5	0	30	0.5	0.6	0.07	0	19	COMPASS	1	1	1
6	5	0	30	0.5	0.6	0.07	0	20	COMPASS	1	1	1
6	5	0	30	0.5	0.6	0.07	0	21	COMPASS	1	1	1
6	5	0	30	0.5	0.6	0.07	0	22	COMPASS	1	1	1
6	5	0	30	0.5	0.6	0.07	0	23	COMPASS	1	1	1
6	5	0	30	0.5	0.6	0.07	0	24	COMPASS	1	1	1
6	5	0	30	0.5	0.6	0.07	0	25	COMPASS	1	1	1
6	5	0	30	0.5	0.6	0.07	0	26	COMPASS	1	1	1
6	5	0	30	0.5	0.6	0.07	0	27	COMPASS	1	1	1
6	5	0	30	0.5	0.6	0.07	0	28	COMPASS	1	1	1
6	5	0	30	0.5	0.6	0.07	0	29	COMPASS	1	1	1
6	5	0	30	0.5	0.6	0.07	0	30	COMPASS	1	1	1
6	5	0	30	0.5	0.6	0.07	0	31	COMPASS	1	1	1
6	5	0	30	0.5	0.6	0.07	0	32	COMPASS	1	1	1
6	5	0	30	0.5	0.6	0.07	0	33	COMPASS	0.8	0.8	1
6	5	0	30	0.5	0.6	0.07	0	34	COMPASS	1	1	1
6	5	0	30	0.5	0.6	0.07	0	35	COMPASS	1	1	1
6	5	0	30	0.5	0.6	0.07	0	36	COMPASS	1	1	1
6	5	0	30	0.5	0.6	0.07	0	37	COMPASS	1	1	1
6	5	0	30	0.5	0.6	0.07	0	38	COMPASS	1	1	1
6	5	0	30	0.5	0.6	0.07	0	39	COMPASS	1	1	1
6	5	0	30	0.5	0.6	0.07	0	40	COMPASS	1	1	1
6	5	0	30	0.5	0.6	0.07	0	41	COMPASS	1	1	1
6	5	0	30	0.5	0.6	0.07	0	42	COMPASS	1	1	1
6	5	0	30	0.5	0.6	0.07	0	43	COMPASS	1	1	1
6	5	0	30	0.5	0.6	0.07	0	44	COMPASS	1	1	1
6	5	0	30	0.5	0.6	0.07	0	45	COMPASS	1	1	1
6	5	0	30	0.5	0.6	0.07	0	46	COMPASS	1	1	1
6	5	0	30	0.5	0.6	0.07	0	47	COMPASS	1	1	1
6	5	0	30	0.5	0.6	0.07	0	48	COMPASS	1	1	1
6	5	0	30	0.5	0.6	0.07	0	49	COMPASS	1	1	1
6	5	0	30	0.5	0.6	0.07	0	50	COMPASS	1	1	1
6	5	0	30	0.5	0.6	0.07	0	51	COMPASS	1	1	1
6	5	0	30	0.5	0.6	0.07	0	52	COMPASS	1	1	1
6	5	0	30	0.5	0.6	0.07	0	53	COMPASS	1	1	1
6	5	0	30	0.5	0.6	0.07	0	54	COMPASS	1	1	1
6	5	0	30	0.5	0.6	0.07	0	55	COMPASS	1	1	1
6	5	0	30	0.5	0.6	0.07	0	56	COMPASS	1	1	1
6	5	0	30	0.5	0.6	0.07	0	57	COMPASS	1	1	1
6	5	0	30	0.5	0.6	0.07	0	58	COMPASS	1	1	1
6	5	0	30	0.5	0.6	0.07	0	59	COMPASS	1	1	1
6	5	0	30	0.5	0.6	0.07	0	60	COMPASS	1	1	1
6	5	0	30	0.5	0.6	0.07	0	61	COMPASS	1	1	1
6	5	0	30	0.5	0.6	0.07	0	62	COMPASS	1	1	1
6	5	0	30	0.5	0.6	0.07	0	63	COMPASS	1	1	1
6	5	0	30	0.5	0.6	0.07	0	64	COMPASS	1	1	1
6	5	0	30	0.5	0.6	0.07	0	65	COMPASS	1	1	1
6	5	0	30	0.5	0.6	0.07	0	66	COMPASS	1	1	1
6	5	0	30	0.5	0.6	0.07	0	67	COMPASS	1	1	1
6	5	0	30	0.5	0.6	0.07	0	68	COMPASS	1	1	1
6	5	0	30	0.5	0.6	0.07	0	69	COMPASS	1	1	1
6	5	0	30	0.5	0.6	0.07	0	70	COMPASS	1	1	1
6	5	0	30	0.5	0.6	0.07	0	71	COMPASS	1	1	1
6	5	0	30	0.5	0.6	0.07	0	72	COMPASS	1	1	1
6	5	0	30	0.5	0.6	0.07	0	73	COMPASS	1	1	1
6	5	0	30	0.5	0.6	0.07	0	74	COMPASS	1	1	1
6	5	0	30	0.5	0.6	0.07	0	75	COMPASS	1	1	1
6	5	0	30	0.5	0.6	0.07	0	76	COMPASS	1	1	1
6	5	0	30	0.5	0.6	0.07	0	77	COMPASS	1	1	1
6	5	0	30	0.5	0.6	0.07	0	78	COMPASS	1	1	1
6	5	0	30	0.5	0.6	0.07	0	79	COMPASS	1	1	1
6	5	0	30	0.5	0.6	0.07	0	80	COMPASS	1	1	1
6	5	0	30	0.5	0.6	0.07	0	81	COMPASS	0.8	0.8	1
6	5	0	30	0.5	0.6	0.07	0	82	COMPASS	1	1	1
6	5	0	30	0.5	0.6	0.07	0	83	COMPASS	1	1	1
6	5	0	30	0.5	0.6	0.07	0	84	COMPASS	1	1	1
6	5	0	30	0.5	0.6	0.07	0	85	COMPASS	1	1	1
6	5	0	30	0.5	0.6	0.07	0	86	COMPASS	1	1	1
6	5	0	30	0.5	0.6	0.07	0	87	COMPASS	1	1	1
6	5	0	30	0.5	0.6	0.07	0	88	COMPASS	1	1	1
6	5	0	30	0.5	0.6	0.07	0	89	COMPASS	1	1	1
6	5	0	30	0.5	0.6	0.07	0	90	COMPASS	1	1	1
6	5	0	30	0.5	0.6	0.07	0	91	COMPASS	1	1	1
6	5	0	30	0.5	0.6	0.07	0	92	COMPASS	1	1	1
6	5	0	30	0.5	0.6	0.07	0	93	COMPASS	1	1	1
6	5	0	30	0.5	0.6	0.07	0	94	COMPASS	1	1	1
6	5	0	30	0.5	0.6	0.07	0	95	COMPASS	1	1	1
6	5	0	30	0.5	0.6	0.07	0	96	COMPASS	1	1	1
6	5	0	30	0.5	0.6	0.07	0	97	COMPASS	1	1	1
6	5	0	30	0.5	0.6	0.07	0	98	COMPASS	1	1	1
6	5	0	30	0.5	0.6	0.07	0	99	COMPASS	1	1	1
6	5	0	30	0.5	0.6	0.1	0	0	COMPASS	1	1	1
6	5	0	30	0.5	0.6	0.1	0	1	COMPASS	1	1	1
6	5	0	30	0.5	0.6	0.1	0	2	COMPASS	1	1	1
6	5	0	30	0.5	0.6	0.1	0	3	COMPASS	1	1	1
6	5	0	30	0.5	0.6	0.1	0	4	COMPASS	1	1	1
6	5	0	30	0.5	0.6	0.1	0	5	COMPASS	1	1	1
6	5	0	30	0.5	0.6	0.1	0	6	COMPASS	1	1	1
6	5	0	30	0.5	0.6	0.1	0	7	COMPASS	1	1	1
6	5	0	30	0.5	0.6	0.1	0	8	COMPASS	1	1	1
6	5	0	30	0.5	0.6	0.1	0	9	COMPASS	1	1	1
6	5	0	30	0.5	0.6	0.1	0	10	COMPASS	1	1	1
6	5	0	30	0.5	0.6	0.1	0	11	COMPASS	1	1	1
6	5	0	30	0.5	0.6	0.1	0	12	COMPASS	1	1	1
6	5	0	30	0.5	0.6	0.1	0	13	COMPASS	1	1	1
6	5	0	30	0.5	0.6	0.1	0	14	COMPASS	1	1	1
6	5	0	30	0.5	0.6	0.1	0	15	COMPASS	0.8	0.8	1
6	5	0	30	0.5	0.6	0.1	0	16	COMPASS	1	1	1
6	5	0	30	0.5	0.6	0.1	0	17	COMPASS	1	1	1
6	5	0	30	0.5	0.6	0.1	0	18	COMPASS	1	1	1
6	5	0	30	0.5	0.6	0.1	0	19	COMPASS	1	1	1
6	5	0	30	0.5	0.6	0.1	0	20	COMPASS	1	1	1
6	5	0	30	0.5	0.6	0.1	0	21	COMPASS	1	1	1
6	5	0	30	0.5	0.6	0.1	0	22	COMPASS	1	1	1
6	5	0	30	0.5	0.6	0.1	0	23	COMPASS	1	1	1
6	5	0	30	0.5	0.6	0.1	0	24	COMPASS	1	1	1
6	5	0	30	0.5	0.6	0.1	0	25	COMPASS	1	1	1
6	5	0	30	0.5	0.6	0.1	0	26	COMPASS	1	1	1
6	5	0	30	0.5	0.6	0.1	0	27	COMPASS	1	1	1
6	5	0	30	0.5	0.6	0.1	0	28	COMPASS	1	1	1
6	5	0	30	0.5	0.6	0.1	0	29	COMPASS	1	1	1
6	5	0	30	0.5	0.6	0.1	0	30	COMPASS	1	1	1
6	5	0	30	0.5	0.6	0.1	0	31	COMPASS	1	1	1
6	5	0	30	0.5	0.6	0.1	0	32	COMPASS	1	1	1
6	5	0	30	0.5	0.6	0.1	0	33	COMPASS	0.8	0.8	1
6	5	0	30	0.5	0.6	0.1	0	34	COMPASS	1	1	1
6	5	0	30	0.5	0.6	0.1	0	35	COMPASS	1	1	1
6	5	0	30	0.5	0.6	0.1	0	36	COMPASS	1	1	1
6	5	0	30	0.5	0.6	0.1	0	37	COMPASS	1	1	1
6	5	0	30	0.5	0.6	0.1	0	38	COMPASS	1	1	1
6	5	0	30	0.5	0.6	0.1	0	39	COMPASS	1	1	1
6	5	0	30	0.5	0.6	0.1	0	40	COMPASS	1	1	1
6	5	0	30	0.5	0.6	0.1	0	41	COMPASS	1	1	1
6	5	0	30	0.5	0.6	0.1	0	42	COMPASS	1	1	1
6	5	0	30	0.5	0.6	0.1	0	43	COMPASS	1	1	1
6	5	0	30	0.5	0.6	0.1	0	44	COMPASS	1	1	1
6	5	0	30	0.5	0.6	0.1	0	45	COMPASS	1	1	1
6	5	0	30	0.5	0.6	0.1	0	46	COMPASS	1	1	1
6	5	0	30	0.5	0.6	0.1	0	47	COMPASS	1	1	1
6	5	0	30	0.5	0.6	0.1	0	48	COMPASS	1	1	1
6	5	0	30	0.5	0.6	0.1	0	49	COMPASS	1	1	1
6	5	0	30	0.5	0.6	0.1	0	50	COMPASS	1	1	1
6	5	0	30	0.5	0.6	0.1	0	51	COMPASS	1	1	1
6	5	0	30	0.5	0.6	0.1	0	52	COMPASS	1	1	1
6	5	0	30	0.5	0.6	0.1	0	53	COMPASS	1	1	1
6	5	0	30	0.5	0.6	0.1	0	54	COMPASS	1	1	1
6	5	0	30	0.5	0.6	0.1	0	55	COMPASS	1	1	1
6	5	0	30	0.5	0.6	0.1	0	56	COMPASS	1	1	1
6	5	0	30	0.5	0.6	0.1	0	57	COMPASS	1	1	1
6	5	0	30	0.5	0.6	0.1	0	58	COMPASS	1	1	1
6	5	0	30	0.5	0.6	0.1	0	59	COMPASS	1	1	1
6	5	0	30	0.5	0.6	0.1	0	60	COMPASS	1	1	1
6	5	0	30	0.5	0.6	0.1	0	61	COMPASS	1	1	1
6	5	0	30	0.5	0.6	0.1	0	62	COMPASS	1	1	1
6	5	0	30	0.5	0.6	0.1	0	63	COMPASS	0.8	0.8	1
6	5	0	30	0.5	0.6	0.1	0	64	COMPASS	1	1	1
6	5	0	30	0.5	0.6	0.1	0	65	COMPASS	1	1	1
6	5	0	30	0.5	0.6	0.1	0	66	COMPASS	1	1	1
6	5	0	30	0.5	0.6	0.1	0	67	COMPASS	1	1	1
6	5	0	30	0.5	0.6	0.1	0	68	COMPASS	1	1	1
6	5	0	30	0.5	0.6	0.1	0	69	COMPASS	1	1	1
6	5	0	30	0.5	0.6	0.1	0	70	COMPASS	1	1	1
6	5	0	30	0.5	0.6	0.1	0	71	COMPASS	1	1	1
6	5	0	30	0.5	0.6	0.1	0	72	COMPASS	1	1	1
6	5	0	30	0.5	0.6	0.1	0	73	COMPASS	1	1	1
6	5	0	30	0.5	0.6	0.1	0	74	COMPASS	1	1	1
6	5	0	30	0.5	0.6	0.1	0	75	COMPASS	1	1	1
6	5	0	30	0.5	0.6	0.1	0	76	COMPASS	1	1	1
6	5	0	30	0.5	0.6	0.1	0	77	COMPASS	1	1	1
6	5	0	30	0.5	0.6	0.1	0	78	COMPASS	1	1	1
6	5	0	30	0.5	0.6	0.1	0	79	COMPASS	1	1	1
6	5	0	30	0.5	0.6	0.1	0	80	COMPASS	1	1	1
6	5	0	30	0.5	0.6	0.1	0	81	COMPASS	0.8	0.8	1
6	5	0	30	0.5	0.6	0.1	0	82	COMPASS	1	1	1
6	5	0	30	0.5	0.6	0.1	0	83	COMPASS	1	1	1
6	5	0	30	0.5	0.6	0.1	0	84	COMPASS	1	1	1
6	5	0	30	0.5	0.6	0.1	0	85	COMPASS	1	1	1
6	5	0	30	0.5	0.6	0.1	0	86	COMPASS	1	1	1
6	5	0	30	0.5	0.6	0.1	0	87	COMPASS	1	1	1
6	5	0	30	0.5	0.6	0.1	0	88	COMPASS	1	1	1
6	5	0	30	0.5	0.6	0.1	0	89	COMPASS	1	1	1
6	5	0	30	0.5	0.6	0.1	0	90	COMPASS	1	1	1
6	5	0	30	0.5	0.6	0.1	0	91	COMPASS	1	1	1
6	5	0	30	0.5	0.6	0.1	0	92	COMPASS	1	1	1
6	5	0	30	0.5	0.6	0.1	0	93	COMPASS	1	1	1
6	5	0	30	0.5	0.6	0.1	0	94	COMPASS	1	1	1
6	5	0	30	0.5	0.6	0.1	0	95	COMPASS	1	1	1
6	5	0	30	0.5	0.6	0.1	0	96	COMPASS	1	1	1
6	5	0	30	0.5	0.6	0.1	0	97	COMPASS	1	1	1
6	5	0	30	0.5	0.6	0.1	0	98	COMPASS	1	1	1
6	5	0	30	0.5	0.6	0.1	0	99	COMPASS	1	1	1
6	5	0	30	0.5	0.1	0.04	0	0	infSCITE	1	1	1
6	5	0	30	0.5	0.1	0.04	0	1	infSCITE	1	1	1
6	5	0	30	0.5	0.1	0.04	0	2	infSCITE	1	1	1
6	5	0	30	0.5	0.1	0.04	0	3	infSCITE	0.65	0.65	1
6	5	0	30	0.5	0.1	0.04	0	4	infSCITE	1	1	1
6	5	0	30	0.5	0.1	0.04	0	5	infSCITE	0.8	0.8	1
6	5	0	30	0.5	0.1	0.04	0	6	infSCITE	0.8	0.8	1
6	5	0	30	0.5	0.1	0.04	0	7	infSCITE	0.8	0.8	1
6	5	0	30	0.5	0.1	0.04	0	8	infSCITE	0.55	0.55	1
6	5	0	30	0.5	0.1	0.04	0	9	infSCITE	0.8	0.8	1
6	5	0	30	0.5	0.1	0.04	0	10	infSCITE	1	1	1
6	5	0	30	0.5	0.1	0.04	0	11	infSCITE	1	1	1
6	5	0	30	0.5	0.1	0.04	0	12	infSCITE	1	1	1
6	5	0	30	0.5	0.1	0.04	0	13	infSCITE	0.6	0.6	1
6	5	0	30	0.5	0.1	0.04	0	14	infSCITE	0.65	0.65	1
6	5	0	30	0.5	0.1	0.04	0	15	infSCITE	0.8	0.8	1
6	5	0	30	0.5	0.1	0.04	0	16	infSCITE	1	1	1
6	5	0	30	0.5	0.1	0.04	0	17	infSCITE	1	1	1
6	5	0	30	0.5	0.1	0.04	0	18	infSCITE	1	1	1
6	5	0	30	0.5	0.1	0.04	0	19	infSCITE	1	1	1
6	5	0	30	0.5	0.1	0.04	0	20	infSCITE	1	1	1
6	5	0	30	0.5	0.1	0.04	0	21	infSCITE	1	1	1
6	5	0	30	0.5	0.1	0.04	0	22	infSCITE	0.4	0.4	1
6	5	0	30	0.5	0.1	0.04	0	23	infSCITE	1	1	1
6	5	0	30	0.5	0.1	0.04	0	24	infSCITE	0.8	0.8	1
6	5	0	30	0.5	0.1	0.04	0	25	infSCITE	1	1	1
6	5	0	30	0.5	0.1	0.04	0	26	infSCITE	1	1	1
6	5	0	30	0.5	0.1	0.04	0	27	infSCITE	1	1	1
6	5	0	30	0.5	0.1	0.04	0	28	infSCITE	1	1	1
6	5	0	30	0.5	0.1	0.04	0	29	infSCITE	1	1	1
6	5	0	30	0.5	0.1	0.04	0	30	infSCITE	0.55	0.55	1
6	5	0	30	0.5	0.1	0.04	0	31	infSCITE	1	1	1
6	5	0	30	0.5	0.1	0.04	0	32	infSCITE	0.15	0.15	1
6	5	0	30	0.5	0.1	0.04	0	33	infSCITE	1	1	1
6	5	0	30	0.5	0.1	0.04	0	34	infSCITE	1	1	1
6	5	0	30	0.5	0.1	0.04	0	35	infSCITE	1	1	1
6	5	0	30	0.5	0.1	0.04	0	36	infSCITE	1	1	1
6	5	0	30	0.5	0.1	0.04	0	37	infSCITE	1	1	1
6	5	0	30	0.5	0.1	0.04	0	38	infSCITE	0.8	0.8	1
6	5	0	30	0.5	0.1	0.04	0	39	infSCITE	0.8	0.8	1
6	5	0	30	0.5	0.1	0.04	0	40	infSCITE	0.8	0.8	1
6	5	0	30	0.5	0.1	0.04	0	41	infSCITE	0.8	0.8	1
6	5	0	30	0.5	0.1	0.04	0	42	infSCITE	0.55	0.55	1
6	5	0	30	0.5	0.1	0.04	0	43	infSCITE	1	1	1
6	5	0	30	0.5	0.1	0.04	0	44	infSCITE	0.3	0.3	1
6	5	0	30	0.5	0.1	0.04	0	45	infSCITE	1	1	1
6	5	0	30	0.5	0.1	0.04	0	46	infSCITE	0.3	0.3	1
6	5	0	30	0.5	0.1	0.04	0	47	infSCITE	1	1	1
6	5	0	30	0.5	0.1	0.04	0	48	infSCITE	1	1	1
6	5	0	30	0.5	0.1	0.04	0	49	infSCITE	0.8	0.8	1
6	5	0	30	0.5	0.1	0.04	0	50	infSCITE	1	1	1
6	5	0	30	0.5	0.1	0.04	0	51	infSCITE	1	1	1
6	5	0	30	0.5	0.1	0.04	0	52	infSCITE	0.8	0.8	1
6	5	0	30	0.5	0.1	0.04	0	53	infSCITE	1	1	1
6	5	0	30	0.5	0.1	0.04	0	54	infSCITE	0.8	0.8	1
6	5	0	30	0.5	0.1	0.04	0	55	infSCITE	0.8	0.8	1
6	5	0	30	0.5	0.1	0.04	0	56	infSCITE	1	1	1
6	5	0	30	0.5	0.1	0.04	0	57	infSCITE	0.8	0.8	1
6	5	0	30	0.5	0.1	0.04	0	58	infSCITE	1	1	1
6	5	0	30	0.5	0.1	0.04	0	59	infSCITE	1	1	1
6	5	0	30	0.5	0.1	0.04	0	60	infSCITE	0.2	0.2	1
6	5	0	30	0.5	0.1	0.04	0	61	infSCITE	1	1	1
6	5	0	30	0.5	0.1	0.04	0	62	infSCITE	0.8	0.8	1
6	5	0	30	0.5	0.1	0.04	0	63	infSCITE	1	1	1
6	5	0	30	0.5	0.1	0.04	0	64	infSCITE	1	1	1
6	5	0	30	0.5	0.1	0.04	0	65	infSCITE	1	1	1
6	5	0	30	0.5	0.1	0.04	0	66	infSCITE	1	1	1
6	5	0	30	0.5	0.1	0.04	0	67	infSCITE	1	1	1
6	5	0	30	0.5	0.1	0.04	0	68	infSCITE	1	1	1
6	5	0	30	0.5	0.1	0.04	0	69	infSCITE	1	1	1
6	5	0	30	0.5	0.1	0.04	0	70	infSCITE	1	1	1
6	5	0	30	0.5	0.1	0.04	0	71	infSCITE	1	1	1
6	5	0	30	0.5	0.1	0.04	0	72	infSCITE	0.8	0.8	1
6	5	0	30	0.5	0.1	0.04	0	73	infSCITE	1	1	1
6	5	0	30	0.5	0.1	0.04	0	74	infSCITE	1	1	1
6	5	0	30	0.5	0.1	0.04	0	75	infSCITE	0.8	0.8	1
6	5	0	30	0.5	0.1	0.04	0	76	infSCITE	1	1	1
6	5	0	30	0.5	0.1	0.04	0	77	infSCITE	0.8	0.8	1
6	5	0	30	0.5	0.1	0.04	0	78	infSCITE	0.8	0.8	1
6	5	0	30	0.5	0.1	0.04	0	79	infSCITE	1	1	1
6	5	0	30	0.5	0.1	0.04	0	80	infSCITE	0.35	0.35	1
6	5	0	30	0.5	0.1	0.04	0	81	infSCITE	1	1	1
6	5	0	30	0.5	0.1	0.04	0	82	infSCITE	1	1	1
6	5	0	30	0.5	0.1	0.04	0	83	infSCITE	1	1	1
6	5	0	30	0.5	0.1	0.04	0	84	infSCITE	0.55	0.55	1
6	5	0	30	0.5	0.1	0.04	0	85	infSCITE	0.5	0.5	1
6	5	0	30	0.5	0.1	0.04	0	86	infSCITE	0.45	0.45	1
6	5	0	30	0.5	0.1	0.04	0	87	infSCITE	0.8	0.8	1
6	5	0	30	0.5	0.1	0.04	0	88	infSCITE	1	1	1
6	5	0	30	0.5	0.1	0.04	0	89	infSCITE	1	1	1
6	5	0	30	0.5	0.1	0.04	0	90	infSCITE	1	1	1
6	5	0	30	0.5	0.1	0.04	0	91	infSCITE	0.65	0.65	1
6	5	0	30	0.5	0.1	0.04	0	92	infSCITE	1	1	1
6	5	0	30	0.5	0.1	0.04	0	93	infSCITE	0.65	0.65	1
6	5	0	30	0.5	0.1	0.04	0	94	infSCITE	1	1	1
6	5	0	30	0.5	0.1	0.04	0	95	infSCITE	1	1	1
6	5	0	30	0.5	0.1	0.04	0	96	infSCITE	1	1	1
6	5	0	30	0.5	0.1	0.04	0	97	infSCITE	1	1	1
6	5	0	30	0.5	0.1	0.04	0	98	infSCITE	0.8	0.8	1
6	5	0	30	0.5	0.1	0.04	0	99	infSCITE	1	1	1
6	5	0	30	0.5	0.1	0.07	0	0	infSCITE	1	1	1
6	5	0	30	0.5	0.1	0.07	0	1	infSCITE	1	1	1
6	5	0	30	0.5	0.1	0.07	0	2	infSCITE	1	1	1
6	5	0	30	0.5	0.1	0.07	0	3	infSCITE	0.65	0.65	1
6	5	0	30	0.5	0.1	0.07	0	4	infSCITE	1	1	1
6	5	0	30	0.5	0.1	0.07	0	5	infSCITE	0.8	0.8	1
6	5	0	30	0.5	0.1	0.07	0	6	infSCITE	1	1	1
6	5	0	30	0.5	0.1	0.07	0	7	infSCITE	0.8	0.8	1
6	5	0	30	0.5	0.1	0.07	0	8	infSCITE	0.55	0.55	1
6	5	0	30	0.5	0.1	0.07	0	9	infSCITE	1	1	1
6	5	0	30	0.5	0.1	0.07	0	10	infSCITE	1	1	1
6	5	0	30	0.5	0.1	0.07	0	11	infSCITE	1	1	1
6	5	0	30	0.5	0.1	0.07	0	12	infSCITE	1	1	1
6	5	0	30	0.5	0.1	0.07	0	13	infSCITE	0.6	0.6	1
6	5	0	30	0.5	0.1	0.07	0	14	infSCITE	0.65	0.65	1
6	5	0	30	0.5	0.1	0.07	0	15	infSCITE	0.8	0.8	1
6	5	0	30	0.5	0.1	0.07	0	16	infSCITE	1	1	1
6	5	0	30	0.5	0.1	0.07	0	17	infSCITE	1	1	1
6	5	0	30	0.5	0.1	0.07	0	18	infSCITE	1	1	1
6	5	0	30	0.5	0.1	0.07	0	19	infSCITE	1	1	1
6	5	0	30	0.5	0.1	0.07	0	20	infSCITE	1	1	1
6	5	0	30	0.5	0.1	0.07	0	21	infSCITE	1	1	1
6	5	0	30	0.5	0.1	0.07	0	22	infSCITE	0.4	0.4	1
6	5	0	30	0.5	0.1	0.07	0	23	infSCITE	0.55	0.55	1
6	5	0	30	0.5	0.1	0.07	0	24	infSCITE	0.8	0.8	1
6	5	0	30	0.5	0.1	0.07	0	25	infSCITE	1	1	1
6	5	0	30	0.5	0.1	0.07	0	26	infSCITE	1	1	1
6	5	0	30	0.5	0.1	0.07	0	27	infSCITE	0.75	0.75	1
6	5	0	30	0.5	0.1	0.07	0	28	infSCITE	1	1	1
6	5	0	30	0.5	0.1	0.07	0	29	infSCITE	1	1	1
6	5	0	30	0.5	0.1	0.07	0	30	infSCITE	0.55	0.55	1
6	5	0	30	0.5	0.1	0.07	0	31	infSCITE	1	1	1
6	5	0	30	0.5	0.1	0.07	0	32	infSCITE	0.5	0.5	1
6	5	0	30	0.5	0.1	0.07	0	33	infSCITE	1	1	1
6	5	0	30	0.5	0.1	0.07	0	34	infSCITE	1	1	1
6	5	0	30	0.5	0.1	0.07	0	35	infSCITE	0.8	0.8	1
6	5	0	30	0.5	0.1	0.07	0	36	infSCITE	0.8	0.8	1
6	5	0	30	0.5	0.1	0.07	0	37	infSCITE	1	1	1
6	5	0	30	0.5	0.1	0.07	0	38	infSCITE	0.65	0.65	1
6	5	0	30	0.5	0.1	0.07	0	39	infSCITE	0.8	0.8	1
6	5	0	30	0.5	0.1	0.07	0	40	infSCITE	0.8	0.8	1
6	5	0	30	0.5	0.1	0.07	0	41	infSCITE	0.8	0.8	1
6	5	0	30	0.5	0.1	0.07	0	42	infSCITE	1	1	1
6	5	0	30	0.5	0.1	0.07	0	43	infSCITE	1	1	1
6	5	0	30	0.5	0.1	0.07	0	44	infSCITE	0.3	0.3	1
6	5	0	30	0.5	0.1	0.07	0	45	infSCITE	1	1	1
6	5	0	30	0.5	0.1	0.07	0	46	infSCITE	0.3	0.3	1
6	5	0	30	0.5	0.1	0.07	0	47	infSCITE	1	1	1
6	5	0	30	0.5	0.1	0.07	0	48	infSCITE	1	1	1
6	5	0	30	0.5	0.1	0.07	0	49	infSCITE	0.8	0.8	1
6	5	0	30	0.5	0.1	0.07	0	50	infSCITE	1	1	1
6	5	0	30	0.5	0.1	0.07	0	51	infSCITE	1	1	1
6	5	0	30	0.5	0.1	0.07	0	52	infSCITE	1	1	1
6	5	0	30	0.5	0.1	0.07	0	53	infSCITE	1	1	1
6	5	0	30	0.5	0.1	0.07	0	54	infSCITE	0.8	0.8	1
6	5	0	30	0.5	0.1	0.07	0	55	infSCITE	1	1	1
6	5	0	30	0.5	0.1	0.07	0	56	infSCITE	1	1	1
6	5	0	30	0.5	0.1	0.07	0	57	infSCITE	0.4	0.4	1
6	5	0	30	0.5	0.1	0.07	0	58	infSCITE	1	1	1
6	5	0	30	0.5	0.1	0.07	0	59	infSCITE	1	1	1
6	5	0	30	0.5	0.1	0.07	0	60	infSCITE	0.2	0.2	1
6	5	0	30	0.5	0.1	0.07	0	61	infSCITE	1	1	1
6	5	0	30	0.5	0.1	0.07	0	62	infSCITE	0.8	0.8	1
6	5	0	30	0.5	0.1	0.07	0	63	infSCITE	0.8	0.8	1
6	5	0	30	0.5	0.1	0.07	0	64	infSCITE	0.8	0.8	1
6	5	0	30	0.5	0.1	0.07	0	65	infSCITE	0.8	0.8	1
6	5	0	30	0.5	0.1	0.07	0	66	infSCITE	1	1	1
6	5	0	30	0.5	0.1	0.07	0	67	infSCITE	0.7	0.7	1
6	5	0	30	0.5	0.1	0.07	0	68	infSCITE	1	1	1
6	5	0	30	0.5	0.1	0.07	0	69	infSCITE	1	1	1
6	5	0	30	0.5	0.1	0.07	0	70	infSCITE	1	1	1
6	5	0	30	0.5	0.1	0.07	0	71	infSCITE	1	1	1
6	5	0	30	0.5	0.1	0.07	0	72	infSCITE	0.8	0.8	1
6	5	0	30	0.5	0.1	0.07	0	73	infSCITE	0.8	0.8	1
6	5	0	30	0.5	0.1	0.07	0	74	infSCITE	1	1	1
6	5	0	30	0.5	0.1	0.07	0	75	infSCITE	0.8	0.8	1
6	5	0	30	0.5	0.1	0.07	0	76	infSCITE	1	1	1
6	5	0	30	0.5	0.1	0.07	0	77	infSCITE	0.8	0.8	1
6	5	0	30	0.5	0.1	0.07	0	78	infSCITE	0.8	0.8	1
6	5	0	30	0.5	0.1	0.07	0	79	infSCITE	1	1	1
6	5	0	30	0.5	0.1	0.07	0	80	infSCITE	0.35	0.35	1
6	5	0	30	0.5	0.1	0.07	0	81	infSCITE	1	1	1
6	5	0	30	0.5	0.1	0.07	0	82	infSCITE	1	1	1
6	5	0	30	0.5	0.1	0.07	0	83	infSCITE	1	1	1
6	5	0	30	0.5	0.1	0.07	0	84	infSCITE	0.55	0.55	1
6	5	0	30	0.5	0.1	0.07	0	85	infSCITE	0.5	0.5	1
6	5	0	30	0.5	0.1	0.07	0	86	infSCITE	0.45	0.45	1
6	5	0	30	0.5	0.1	0.07	0	87	infSCITE	0.8	0.8	1
6	5	0	30	0.5	0.1	0.07	0	88	infSCITE	1	1	1
6	5	0	30	0.5	0.1	0.07	0	89	infSCITE	0.5	0.5	1
6	5	0	30	0.5	0.1	0.07	0	90	infSCITE	1	1	1
6	5	0	30	0.5	0.1	0.07	0	91	infSCITE	0.65	0.65	1
6	5	0	30	0.5	0.1	0.07	0	92	infSCITE	0.75	0.75	1
6	5	0	30	0.5	0.1	0.07	0	93	infSCITE	0.65	0.65	1
6	5	0	30	0.5	0.1	0.07	0	94	infSCITE	1	1	1
6	5	0	30	0.5	0.1	0.07	0	95	infSCITE	1	1	1
6	5	0	30	0.5	0.1	0.07	0	96	infSCITE	1	1	1
6	5	0	30	0.5	0.1	0.07	0	97	infSCITE	1	1	1
6	5	0	30	0.5	0.1	0.07	0	98	infSCITE	0.8	0.8	1
[truncated: 1,601 more rows]

## Sheet: Fig2F
method	n_cells	time
COMPASS	10000	1106.41
infSCITE	10000	343.443
COMPASS	10000	1420.02
infSCITE	10000	343.798
COMPASS	10000	920.542
infSCITE	10000	341.17
COMPASS	10000	1756.21
infSCITE	10000	336.911
COMPASS	10000	1215.64
infSCITE	10000	343.917
COMPASS	10000	1625.13
infSCITE	10000	401.689
COMPASS	10000	1557.3
infSCITE	10000	337.588
COMPASS	10000	1494.32
infSCITE	10000	347.51
COMPASS	10000	1133.18
infSCITE	10000	337.271
COMPASS	10000	1094.72
infSCITE	10000	334.118
COMPASS	10000	1833.33
infSCITE	10000	343.159
COMPASS	10000	1989.5
infSCITE	10000	342.455
COMPASS	10000	2339.55
infSCITE	10000	345.236
COMPASS	10000	1679.78
infSCITE	10000	336.491
COMPASS	10000	1883.72
infSCITE	10000	335.123
COMPASS	10000	2408.81
infSCITE	10000	339.12
COMPASS	10000	1241.75
infSCITE	10000	341.171
COMPASS	10000	1797.6
infSCITE	10000	341.808
COMPASS	10000	1637.94
infSCITE	10000	343.358
COMPASS	10000	1460.15
infSCITE	10000	340.785
COMPASS	10000	1609.43
infSCITE	10000	398.61
COMPASS	10000	1357.57
infSCITE	10000	339.765
COMPASS	10000	2262.21
infSCITE	10000	343.126
COMPASS	10000	1278.31
infSCITE	10000	333.725
COMPASS	10000	2283.44
infSCITE	10000	340.99
COMPASS	10000	1394.14
infSCITE	10000	397.249
COMPASS	10000	1305.06
infSCITE	10000	345.166
COMPASS	10000	2068.08
infSCITE	10000	342.458
COMPASS	10000	1359.78
infSCITE	10000	401.762
COMPASS	10000	1953.78
infSCITE	10000	341.501
COMPASS	10000	1323.44
infSCITE	10000	339.135
COMPASS	10000	1502.01
infSCITE	10000	334.116
COMPASS	10000	2131.01
infSCITE	10000	339.377
COMPASS	10000	1718.54
infSCITE	10000	340.99
COMPASS	10000	1566.39
infSCITE	10000	343.595
COMPASS	10000	1424.72
infSCITE	10000	339.442
COMPASS	10000	1671.9
infSCITE	10000	401.733
COMPASS	10000	1351.73
infSCITE	10000	340.478
COMPASS	10000	1240.03
infSCITE	10000	338.845
COMPASS	10000	1198.02
infSCITE	10000	345.234
COMPASS	10000	1537.07
infSCITE	10000	334.115
COMPASS	10000	1348.08
infSCITE	10000	336.125
COMPASS	10000	1599.96
infSCITE	10000	342.547
COMPASS	10000	1407.35
infSCITE	10000	397.549
COMPASS	10000	1294.6
infSCITE	10000	340.571
COMPASS	10000	1717.33
infSCITE	10000	340.638
COMPASS	10000	2589.87
infSCITE	10000	343.118
COMPASS	10000	1756.83
infSCITE	10000	340.145
COMPASS	10000	1760.3
infSCITE	10000	342.875
COMPASS	10000	1517.18
infSCITE	10000	339.127
BITSC2	1000	107797
COMPASS	1000	98.1651
infSCITE	1000	45.5604
BITSC2	1000	102124
COMPASS	1000	123.299
infSCITE	1000	37.2228
BITSC2	1000	91553
COMPASS	1000	91.3064
infSCITE	1000	46.1811
BITSC2	1000	78705.2
COMPASS	1000	140.498
infSCITE	1000	37.3078
BITSC2	1000	110473
COMPASS	1000	107.637
infSCITE	1000	36.3284
BITSC2	1000	123775
COMPASS	1000	147.786
infSCITE	1000	36.8139
BITSC2	1000	107982
COMPASS	1000	159.553
infSCITE	1000	37.3399
BITSC2	1000	111393
COMPASS	1000	126.228
infSCITE	1000	45.1119
BITSC2	1000	110875
COMPASS	1000	108.826
infSCITE	1000	39.901
BITSC2	1000	117227
COMPASS	1000	121.642
infSCITE	1000	37.4439
BITSC2	1000	112049
COMPASS	1000	146.631
infSCITE	1000	35.4298
BITSC2	1000	118189
COMPASS	1000	151.644
infSCITE	1000	45.8446
BITSC2	1000	122452
COMPASS	1000	197.555
infSCITE	1000	44.2182
BITSC2	1000	102837
COMPASS	1000	150.926
infSCITE	1000	39.9575
BITSC2	1000	82596.5
COMPASS	1000	128.315
infSCITE	1000	37.7942
BITSC2	1000	109432
COMPASS	1000	134.629
infSCITE	1000	37.0514
BITSC2	1000	119925
COMPASS	1000	109.857
infSCITE	1000	44.9597
BITSC2	1000	112095
COMPASS	1000	146.412
infSCITE	1000	37.1931
BITSC2	1000	115889
COMPASS	1000	126.223
infSCITE	1000	47.9466
BITSC2	1000	113236
COMPASS	1000	117.134
infSCITE	1000	43.88
BITSC2	1000	106950
COMPASS	1000	142.857
infSCITE	1000	37.1123
BITSC2	1000	114723
COMPASS	1000	121.16
infSCITE	1000	37.4012
BITSC2	1000	114503
COMPASS	1000	192.543
infSCITE	1000	43.0713
BITSC2	1000	104741
COMPASS	1000	112.683
infSCITE	1000	43.3559
BITSC2	1000	125380
COMPASS	1000	124.858
infSCITE	1000	39.9237
BITSC2	1000	117495
COMPASS	1000	114.737
infSCITE	1000	39.6947
BITSC2	1000	109543
COMPASS	1000	120.335
infSCITE	1000	41.345
BITSC2	1000	120131
COMPASS	1000	120.74
infSCITE	1000	34.9893
BITSC2	1000	113012
COMPASS	1000	111.662
infSCITE	1000	39.8294
BITSC2	1000	125397
COMPASS	1000	174.143
infSCITE	1000	46.133
BITSC2	1000	112159
COMPASS	1000	111.742
infSCITE	1000	39.0381
BITSC2	1000	106900
COMPASS	1000	189.463
infSCITE	1000	36.2062
BITSC2	1000	109565
COMPASS	1000	160.589
infSCITE	1000	45.3539
BITSC2	1000	116368
COMPASS	1000	126.325
infSCITE	1000	37.0824
BITSC2	1000	115835
COMPASS	1000	146.164
infSCITE	1000	35.1272
BITSC2	1000	115224
COMPASS	1000	113.076
infSCITE	1000	37.6359
BITSC2	1000	119549
COMPASS	1000	132.692
infSCITE	1000	40.2365
BITSC2	1000	117574
COMPASS	1000	115.204
infSCITE	1000	37.9534
BITSC2	1000	109883
COMPASS	1000	119.647
infSCITE	1000	37.1348
BITSC2	1000	82014.5
COMPASS	1000	93.6484
infSCITE	1000	37.0823
BITSC2	1000	101246
COMPASS	1000	121.936
infSCITE	1000	45.9208
BITSC2	1000	103863
COMPASS	1000	97.0979
infSCITE	1000	36.366
BITSC2	1000	119574
COMPASS	1000	135.613
infSCITE	1000	44.2244
BITSC2	1000	103171
COMPASS	1000	117.068
infSCITE	1000	44.1713
BITSC2	1000	109248
COMPASS	1000	149.424
infSCITE	1000	37.8608
BITSC2	1000	122366
COMPASS	1000	118.091
infSCITE	1000	37.2807
BITSC2	1000	121152
COMPASS	1000	132.78
infSCITE	1000	46.4594
BITSC2	1000	114097
COMPASS	1000	187.548
infSCITE	1000	37.4237
BITSC2	1000	118923
COMPASS	1000	160.714
infSCITE	1000	38.7958
BITSC2	1000	112597
COMPASS	1000	145.453
infSCITE	1000	38.2778
BITSC2	100	9552.8
COMPASS	100	4.0588
infSCITE	100	8.6905
BITSC2	100	9344.75
COMPASS	100	4.3787
infSCITE	100	7.6948
BITSC2	100	10457.2
COMPASS	100	3.7253
infSCITE	100	8.2812
BITSC2	100	9222.16
COMPASS	100	4.059
infSCITE	100	7.3517
BITSC2	100	9575.29
COMPASS	100	4.0676
infSCITE	100	7.2317
BITSC2	100	11403.9
COMPASS	100	4.2575
infSCITE	100	9.1598
BITSC2	100	9495.55
COMPASS	100	4.5012
infSCITE	100	9.3891
BITSC2	100	10304
COMPASS	100	6.6855
infSCITE	100	6.8586
BITSC2	100	9021.5
COMPASS	100	4.1979
infSCITE	100	9.3789
BITSC2	100	11862.3
COMPASS	100	4.4987
infSCITE	100	8.5312
BITSC2	100	9418.92
COMPASS	100	4.3994
infSCITE	100	9.5131
BITSC2	100	10807.5
COMPASS	100	4.5255
infSCITE	100	6.8691
BITSC2	100	12234.8
COMPASS	100	4.9716
infSCITE	100	6.8749
BITSC2	100	9534.98
COMPASS	100	4.7426
infSCITE	100	8.4811
BITSC2	100	10678.1
COMPASS	100	4.9046
infSCITE	100	7.2316
BITSC2	100	10633.4
COMPASS	100	5.6217
infSCITE	100	6.4254
BITSC2	100	11027.2
COMPASS	100	3.9125
infSCITE	100	6.2607
BITSC2	100	9203.91
COMPASS	100	5.2636
infSCITE	100	6.7422
BITSC2	100	10917.1
COMPASS	100	5.1048
infSCITE	100	9.7489
BITSC2	100	10604.8
COMPASS	100	5.1015
infSCITE	100	9.7069
BITSC2	100	9174.37
COMPASS	100	4.4179
infSCITE	100	12.091
BITSC2	100	9648.04
COMPASS	100	4.3455
infSCITE	100	7.5025
BITSC2	100	10359.4
COMPASS	100	4.8509
infSCITE	100	7.0581
BITSC2	100	10800.8
COMPASS	100	3.8642
infSCITE	100	10.5353
BITSC2	100	9686.42
COMPASS	100	4.3674
infSCITE	100	6.9659
BITSC2	100	11178.3
COMPASS	100	6.1553
infSCITE	100	8.1414
BITSC2	100	9748.92
COMPASS	100	3.9441
infSCITE	100	7.9257
BITSC2	100	10962.1
COMPASS	100	4.7645
infSCITE	100	8.284
BITSC2	100	9881.62
COMPASS	100	4.2471
infSCITE	100	9.5689
BITSC2	100	10651.7
COMPASS	100	5.0009
infSCITE	100	6.922
BITSC2	100	11106.6
COMPASS	100	5.7338
infSCITE	100	7.02
BITSC2	100	9698.8
COMPASS	100	4.3801
infSCITE	100	6.955
BITSC2	100	9916.56
COMPASS	100	4.7586
infSCITE	100	6.7826
BITSC2	100	11270.1
COMPASS	100	4.4271
infSCITE	100	6.6878
BITSC2	100	11632
COMPASS	100	6.194
infSCITE	100	7.0788
BITSC2	100	10518.4
COMPASS	100	3.6251
infSCITE	100	6.4512
BITSC2	100	9773.26
COMPASS	100	4.4674
infSCITE	100	9.5863
BITSC2	100	8238.5
COMPASS	100	5.551
infSCITE	100	6.4994
BITSC2	100	10211.1
COMPASS	100	8.5819
infSCITE	100	9.5881
BITSC2	100	10714.5
COMPASS	100	3.9983
infSCITE	100	6.8004
BITSC2	100	9834.53
COMPASS	100	4.5565
infSCITE	100	8.4249
BITSC2	100	9467.99
COMPASS	100	6.3649
infSCITE	100	6.6497
BITSC2	100	10206.3
COMPASS	100	3.9701
infSCITE	100	7.1543
BITSC2	100	8701.95
COMPASS	100	4.2405
infSCITE	100	6.9753
BITSC2	100	9709.48
COMPASS	100	5.7213
infSCITE	100	7.0693
BITSC2	100	10831.6
COMPASS	100	4.2812
infSCITE	100	8.1089
BITSC2	100	12470.5
COMPASS	100	5.2802
infSCITE	100	9.3144
BITSC2	100	11448.6
COMPASS	100	4.9104
infSCITE	100	10.2808
BITSC2	100	9157.2
COMPASS	100	5.6111
infSCITE	100	6.9555
BITSC2	100	9210.1
COMPASS	100	4.737
infSCITE	100	7.423
BITSC2	200	21667.9
COMPASS	200	10.9262
infSCITE	200	10.6032
BITSC2	200	20407.5
COMPASS	200	17.9053
infSCITE	200	10.0342
BITSC2	200	24119.7
COMPASS	200	8.0167
infSCITE	200	17.0014
BITSC2	200	17404.8
COMPASS	200	8.6647
infSCITE	200	10.8458
BITSC2	200	22580.5
COMPASS	200	14.8917
infSCITE	200	10.9428
BITSC2	200	20425.1
COMPASS	200	8.0198
infSCITE	200	10.6931
BITSC2	200	16438.9
COMPASS	200	21.4592
infSCITE	200	10.6661
BITSC2	200	20072
COMPASS	200	10.4271
infSCITE	200	10.9654
BITSC2	200	22614.5
COMPASS	200	13.8521
infSCITE	200	10.0371
BITSC2	200	23197.3
COMPASS	200	8.1347
infSCITE	200	9.7162
BITSC2	200	20391.8
COMPASS	200	10.3564
infSCITE	200	10.3635
BITSC2	200	18292.4
COMPASS	200	12.9492
infSCITE	200	10.1535
BITSC2	200	18502.7
COMPASS	200	10.4842
infSCITE	200	14.2696
BITSC2	200	20007.2
COMPASS	200	18.3961
infSCITE	200	13.9036
BITSC2	200	20223.3
COMPASS	200	9.6619
infSCITE	200	12.6797
BITSC2	200	19991
COMPASS	200	8.6291
infSCITE	200	10.2542
BITSC2	200	25669
COMPASS	200	8.9436
infSCITE	200	10.3689
BITSC2	200	18512.5
COMPASS	200	10.2122
infSCITE	200	10.1663
BITSC2	200	25880.1
COMPASS	200	10.9006
infSCITE	200	10.8036
BITSC2	200	23326.2
COMPASS	200	13.6278
infSCITE	200	9.5276
BITSC2	200	17454.3
COMPASS	200	21.6931
infSCITE	200	10.0576
BITSC2	200	19465.7
COMPASS	200	10.5905
infSCITE	200	13.723
BITSC2	200	20077.2
COMPASS	200	12.2552
infSCITE	200	10.5024
BITSC2	200	15987.2
COMPASS	200	8.6616
infSCITE	200	10.6227
BITSC2	200	19255.4
COMPASS	200	9.1042
infSCITE	200	13.4005
BITSC2	200	24511.9
COMPASS	200	10.8399
infSCITE	200	10.6256
BITSC2	200	21953
COMPASS	200	16.9734
infSCITE	200	11.4502
BITSC2	200	18906.9
COMPASS	200	9.7518
infSCITE	200	10.6684
BITSC2	200	19984.2
COMPASS	200	9.0442
infSCITE	200	15.5634
BITSC2	200	25510.4
COMPASS	200	9.8331
infSCITE	200	13.6077
BITSC2	200	19282.7
COMPASS	200	8.8468
infSCITE	200	12.9054
BITSC2	200	18910.8
COMPASS	200	19.3514
infSCITE	200	9.5805
BITSC2	200	19728.4
COMPASS	200	10.8298
infSCITE	200	14.0959
BITSC2	200	18878.6
COMPASS	200	9.8092
infSCITE	200	11.9068
BITSC2	200	20514.1
COMPASS	200	15.0722
infSCITE	200	12.1682
BITSC2	200	18496.4
COMPASS	200	19.5787
infSCITE	200	10.5752
BITSC2	200	20106.4
COMPASS	200	9.4124
infSCITE	200	10.6557
BITSC2	200	17772.4
COMPASS	200	19.296
infSCITE	200	14.3999
BITSC2	200	19115.3
COMPASS	200	10.7533
infSCITE	200	10.4648
BITSC2	200	20087.3
COMPASS	200	8.7314
infSCITE	200	13.1528
BITSC2	200	17917.6
COMPASS	200	10.5799
infSCITE	200	12.6131
BITSC2	200	17838.4
COMPASS	200	10.9311
infSCITE	200	10.0308
BITSC2	200	22183
COMPASS	200	10.0724
infSCITE	200	10.4129
BITSC2	200	16621.8
COMPASS	200	17.3767
infSCITE	200	14.7005
BITSC2	200	19423.7
COMPASS	200	9.2623
infSCITE	200	13.1535
BITSC2	200	18633.4
COMPASS	200	19.5017
infSCITE	200	11.3298
BITSC2	200	21448.7
COMPASS	200	9.3563
infSCITE	200	11.1185
BITSC2	200	16520.2
COMPASS	200	21.0218
infSCITE	200	10.2922
BITSC2	200	20163.3
COMPASS	200	9.9729
infSCITE	200	14.1345
BITSC2	200	19247.4
COMPASS	200	21.9268
infSCITE	200	12.0192
BITSC2	500	50266.3
COMPASS	500	44.7428
infSCITE	500	20.5051
BITSC2	500	49953
COMPASS	500	58.5332
infSCITE	500	25.0726
BITSC2	500	51923.4
COMPASS	500	18.6646
infSCITE	500	26.7535
BITSC2	500	49204.8
COMPASS	500	59.1331
infSCITE	500	25.7595
BITSC2	500	49689
COMPASS	500	87.1181
infSCITE	500	20.6458
BITSC2	500	58807.3
COMPASS	500	92.893
infSCITE	500	20.6539
BITSC2	500	48908.7
COMPASS	500	63.0002
infSCITE	500	20.686
BITSC2	500	50955.3
COMPASS	500	56.0959
infSCITE	500	26.8759
BITSC2	500	47964.9
COMPASS	500	81.8675
infSCITE	500	20.273
BITSC2	500	52014.7
COMPASS	500	51.5917
infSCITE	500	20.3321
BITSC2	500	58270.4
COMPASS	500	62.1951
infSCITE	500	27.7235
BITSC2	500	51545
COMPASS	500	69.0103
infSCITE	500	21.0101
BITSC2	500	51644.1
COMPASS	500	69.6734
infSCITE	500	20.242
BITSC2	500	47080.5
COMPASS	500	67.4509
infSCITE	500	20.2572
BITSC2	500	49634.8
COMPASS	500	60.9988
infSCITE	500	25.8699
BITSC2	500	57601.9
COMPASS	500	54.1155
infSCITE	500	20.447
BITSC2	500	57736.8
COMPASS	500	49.3314
infSCITE	500	25.0216
BITSC2	500	58473.4
COMPASS	500	63.3213
infSCITE	500	20.3058
BITSC2	500	51529.9
COMPASS	500	60.1068
infSCITE	500	22.3471
BITSC2	500	54998.7
COMPASS	500	54.1622
infSCITE	500	23.0388
BITSC2	500	48923.1
COMPASS	500	75.2952
infSCITE	500	20.4493
BITSC2	500	48255.4
COMPASS	500	55.1421
infSCITE	500	19.9273
BITSC2	500	48480.6
COMPASS	500	64.2991
infSCITE	500	20.6819
BITSC2	500	47003
COMPASS	500	45.9955
infSCITE	500	20.023
BITSC2	500	60795.9
COMPASS	500	52.9613
infSCITE	500	25.5948
BITSC2	500	53190.8
COMPASS	500	56.3583
infSCITE	500	20.2829
BITSC2	500	51294.4
COMPASS	500	65.5805
infSCITE	500	20.2037
BITSC2	500	51053.9
COMPASS	500	71.3659
infSCITE	500	20.7394
BITSC2	500	53091
COMPASS	500	60.8698
infSCITE	500	23.5642
BITSC2	500	58776
COMPASS	500	65.0261
infSCITE	500	26.1131
BITSC2	500	51245.9
COMPASS	500	55.5775
infSCITE	500	23.5705
BITSC2	500	48725.4
COMPASS	500	52.107
infSCITE	500	24.2779
BITSC2	500	49451.8
COMPASS	500	81.4827
infSCITE	500	21.0604
BITSC2	500	53909.3
COMPASS	500	73.5712
infSCITE	500	20.7164
BITSC2	500	49689.5
COMPASS	500	65.9498
infSCITE	500	21.0568
BITSC2	500	49835.5
COMPASS	500	50.381
infSCITE	500	21.7245
BITSC2	500	54594.1
COMPASS	500	62.2616
infSCITE	500	21.9702
BITSC2	500	48266.1
COMPASS	500	50.434
infSCITE	500	19.5989
BITSC2	500	56615.6
COMPASS	500	36.8227
infSCITE	500	21.4271
BITSC2	500	49405.5
COMPASS	500	63.3739
infSCITE	500	20.8259
BITSC2	500	53006.5
COMPASS	500	61.135
infSCITE	500	20.2131
BITSC2	500	55009.7
COMPASS	500	45.4877
infSCITE	500	25.3831
BITSC2	500	54178.8
COMPASS	500	70.0809
infSCITE	500	25.5346
BITSC2	500	45789.6
COMPASS	500	48.5524
infSCITE	500	26.1018
BITSC2	500	48417.5
COMPASS	500	61.6658
infSCITE	500	24.5324
BITSC2	500	50293.6
COMPASS	500	59.4282
infSCITE	500	20.7821
BITSC2	500	58278.2
COMPASS	500	59.7724
infSCITE	500	22.6769
BITSC2	500	53991
COMPASS	500	64.7703
infSCITE	500	20.7701
BITSC2	500	54126.6
COMPASS	500	71.676
infSCITE	500	21.1525
BITSC2	500	51768.2
COMPASS	500	67.8699
infSCITE	500	26.8325

## Sheet: Fig4E
genotype	read count fraction	gene
RUNX1 p.N153fs	0.0451789	EZH2
RUNX1 p.N153fs	0.0221365	EZH2
DNMT3A WT	0.0408329	EZH2
RUNX1 p.N153fs	0.0249458	EZH2
DNMT3A WT	0.0183196	EZH2
RUNX1 p.N153fs	0.0372106	EZH2
DNMT3A WT	0.0414823	EZH2
RUNX1 p.N153fs	0.0107191	EZH2
RUNX1 p.N153fs	0.0557103	EZH2
DNMT3A WT	0.0304212	EZH2
DNMT3A WT	0.0549557	EZH2
DNMT3A WT	0.058269	EZH2
DNMT3A WT	0.0278805	EZH2
RUNX1 p.N153fs	0.0417237	EZH2
RUNX1 p.N153fs	0.0178914	EZH2
RUNX1 p.N153fs	0.025578	EZH2
DNMT3A WT	0.0433391	EZH2
RUNX1 p.N153fs	0.0337079	EZH2
RUNX1 p.N153fs	0.0379433	EZH2
RUNX1 p.D198N	0.038999	EZH2
RUNX1 p.N153fs	0.034338	EZH2
RUNX1 p.N153fs	0.0227334	EZH2
RUNX1 p.N153fs	0.037046	EZH2
RUNX1 p.N153fs	0.0330375	EZH2
RUNX1 p.N153fs	0.0232611	EZH2
RUNX1 p.N153fs	0.0371747	EZH2
RUNX1 p.N153fs	0.0313917	EZH2
RUNX1 p.N153fs	0.0337687	EZH2
RUNX1 p.N153fs	0.0278476	EZH2
RUNX1 p.N153fs	0.0160632	EZH2
RUNX1 p.N153fs	0.03046	EZH2
RUNX1 p.N153fs	0.0435005	EZH2
RUNX1 p.N153fs	0.033557	EZH2
RUNX1 p.N153fs	0.0348121	EZH2
RUNX1 p.D198N	0.0502301	EZH2
RUNX1 p.N153fs	0.0604683	EZH2
RUNX1 p.N153fs	0.0272799	EZH2
RUNX1 p.N153fs	0.0318841	EZH2
RUNX1 p.N153fs	0.0286228	EZH2
RUNX1 p.N153fs	0.0524755	EZH2
RUNX1 p.N153fs	0.0423501	EZH2
RUNX1 p.N153fs	0.0297487	EZH2
RUNX1 p.N153fs	0.0542212	EZH2
RUNX1 p.N153fs	0.0297108	EZH2
RUNX1 p.N153fs	0.070851	EZH2
RUNX1 p.N153fs	0.027204	EZH2
RUNX1 p.N153fs	0.0459259	EZH2
RUNX1 p.N153fs	0.0331247	EZH2
RUNX1 p.N153fs	0.0337304	EZH2
RUNX1 p.N153fs	0.0300827	EZH2
RUNX1 p.N153fs	0.0193622	EZH2
RUNX1 p.N153fs	0.0237747	EZH2
RUNX1 p.N153fs	0.0305308	EZH2
RUNX1 p.N153fs	0.0507084	EZH2
RUNX1 p.N153fs	0.0636468	EZH2
DNMT3A WT	0.0534062	EZH2
RUNX1 p.N153fs	0.0324053	EZH2
RUNX1 p.N153fs	0.0345098	EZH2
RUNX1 p.N153fs	0.0308601	EZH2
RUNX1 p.N153fs	0.0511577	EZH2
RUNX1 p.N153fs	0.035736	EZH2
RUNX1 p.N153fs	0.0286528	EZH2
RUNX1 p.N153fs	0.0284251	EZH2
RUNX1 p.N153fs	0.034338	EZH2
RUNX1 p.N153fs	0.0318631	EZH2
RUNX1 p.N153fs	0.0127585	EZH2
RUNX1 p.N153fs	0.0460299	EZH2
RUNX1 p.N153fs	0.0310356	EZH2
RUNX1 p.N153fs	0.00340136	EZH2
RUNX1 p.N153fs	0.029129	EZH2
RUNX1 p.N153fs	0.0246565	EZH2
DNMT3A WT	0.0521084	EZH2
DNMT3A WT	0.0223378	EZH2
RUNX1 p.N153fs	0.0274217	EZH2
RUNX1 p.N153fs	0.0337821	EZH2
RUNX1 p.N153fs	0.0103011	EZH2
RUNX1 p.N153fs	0.0362062	EZH2
RUNX1 p.N153fs	0.0247525	EZH2
RUNX1 p.N153fs	0.0351155	EZH2
RUNX1 p.N153fs	0.0293638	EZH2
DNMT3A WT	0.0264237	EZH2
RUNX1 p.N153fs	0.0365449	EZH2
RUNX1 p.N153fs	0.0258811	EZH2
RUNX1 p.N153fs	0.0316041	EZH2
RUNX1 p.N153fs	0.0313878	EZH2
RUNX1 p.N153fs	0.00858545	EZH2
RUNX1 p.N153fs	0.0202889	EZH2
RUNX1 p.N153fs	0.0246124	EZH2
RUNX1 p.N153fs	0.0361399	EZH2
DNMT3A WT	0.0484782	EZH2
RUNX1 p.N153fs	0.038124	EZH2
RUNX1 p.N153fs	0.0208457	EZH2
RUNX1 p.N153fs	0.018622	EZH2
RUNX1 p.N153fs	0.0400407	EZH2
RUNX1 p.N153fs	0.0604587	EZH2
RUNX1 p.N153fs	0.019106	EZH2
RUNX1 p.N153fs	0.0330969	EZH2
RUNX1 p.N153fs	0.0340011	EZH2
RUNX1 p.N153fs	0.0914779	EZH2
RUNX1 p.N153fs	0.0364669	EZH2
DNMT3A WT	0.0262987	EZH2
RUNX1 p.N153fs	0.0356406	EZH2
RUNX1 p.N153fs	0.0371966	EZH2
DNMT3A WT	0.0278042	EZH2
RUNX1 p.N153fs	0.034264	EZH2
RUNX1 p.N153fs	0.0323864	EZH2
RUNX1 p.N153fs	0.0301329	EZH2
DNMT3A WT	0.0434601	EZH2
RUNX1 p.N153fs	0.0253613	EZH2
RUNX1 p.N153fs	0.0261164	EZH2
RUNX1 p.N153fs	0.0255335	EZH2
DNMT3A WT	0.0391951	EZH2
RUNX1 p.N153fs	0.0225924	EZH2
RUNX1 p.N153fs	0.01015	EZH2
RUNX1 p.N153fs	0.006875	EZH2
RUNX1 p.N153fs	0.0439599	EZH2
RUNX1 p.N153fs	0.0348423	EZH2
RUNX1 p.N153fs	0.028167	EZH2
DNMT3A WT	0.0240028	EZH2
RUNX1 p.N153fs	0.0292398	EZH2
RUNX1 p.N153fs	0.0430647	EZH2
RUNX1 p.N153fs	0.0208375	EZH2
RUNX1 p.N153fs	0.0292921	EZH2
RUNX1 p.N153fs	0.0502712	EZH2
RUNX1 p.N153fs	0.0274032	EZH2
RUNX1 p.N153fs	0.0266815	EZH2
RUNX1 p.N153fs	0.0359347	EZH2
RUNX1 p.N153fs	0.0296522	EZH2
RUNX1 p.N153fs	0.0334566	EZH2
RUNX1 p.N153fs	0.0226798	EZH2
RUNX1 p.N153fs	0.0210049	EZH2
RUNX1 p.N153fs	0.0336725	EZH2
RUNX1 p.N153fs	0.0634805	EZH2
RUNX1 p.N153fs	0.0290119	EZH2
RUNX1 p.N153fs	0.0143184	EZH2
RUNX1 p.N153fs	0.0376679	EZH2
RUNX1 p.N153fs	0.0199237	EZH2
RUNX1 p.N153fs	0.0577701	EZH2
RUNX1 p.N153fs	0.0320543	EZH2
RUNX1 p.N153fs	0.0513531	EZH2
RUNX1 p.N153fs	0.0121902	EZH2
RUNX1 p.N153fs	0.0303169	EZH2
RUNX1 p.N153fs	0.0329389	EZH2
DNMT3A WT	0.0654632	EZH2
RUNX1 p.N153fs	0.0206547	EZH2
RUNX1 p.N153fs	0.0370585	EZH2
RUNX1 p.D198N	0.0236579	EZH2
RUNX1 p.D198N	0.0501064	EZH2
RUNX1 p.N153fs	0.0448048	EZH2
DNMT3A WT	0.0580116	EZH2
RUNX1 p.N153fs	0.0363579	EZH2
DNMT3A WT	0.0457372	EZH2
RUNX1 p.N153fs	0.0274064	EZH2
RUNX1 p.N153fs	0	EZH2
DNMT3A WT	0.0262391	EZH2
RUNX1 p.N153fs	0.0179928	EZH2
RUNX1 p.N153fs	0.0272823	EZH2
RUNX1 p.N153fs	0.0292579	EZH2
RUNX1 p.N153fs	0.0603956	EZH2
RUNX1 p.N153fs	0.0272195	EZH2
RUNX1 p.N153fs	0.0318709	EZH2
RUNX1 p.N153fs	0.0180937	EZH2
DNMT3A WT	0.0338662	EZH2
RUNX1 p.N153fs	0.0299738	EZH2
RUNX1 p.N153fs	0.0275029	EZH2
RUNX1 p.N153fs	0.0260921	EZH2
RUNX1 p.N153fs	0.0207205	EZH2
RUNX1 p.N153fs	0.0365149	EZH2
RUNX1 p.N153fs	0.0442699	EZH2
DNMT3A WT	0.0490262	EZH2
RUNX1 p.N153fs	0.0297904	EZH2
RUNX1 p.N153fs	0.0334335	EZH2
RUNX1 p.N153fs	0.029333	EZH2
RUNX1 p.N153fs	0.0334928	EZH2
RUNX1 p.N153fs	0.0337098	EZH2
DNMT3A WT	0.0296482	EZH2
RUNX1 p.N153fs	0.0349269	EZH2
RUNX1 p.N153fs	0.0236356	EZH2
RUNX1 p.N153fs	0.0281996	EZH2
RUNX1 p.N153fs	0.0268538	EZH2
RUNX1 p.N153fs	0.0343564	EZH2
RUNX1 p.N153fs	0.0189873	EZH2
RUNX1 p.N153fs	0.0280447	EZH2
RUNX1 p.N153fs	0.0245681	EZH2
RUNX1 p.N153fs	0.0240844	EZH2
RUNX1 p.N153fs	0.0502451	EZH2
RUNX1 p.N153fs	0.0316623	EZH2
DNMT3A WT	0.038992	EZH2
RUNX1 p.N153fs	0.0312175	EZH2
RUNX1 p.N153fs	0.0386686	EZH2
RUNX1 p.N153fs	0.0331675	EZH2
RUNX1 p.N153fs	0.034658	EZH2
RUNX1 p.N153fs	0.0368888	EZH2
RUNX1 p.N153fs	0.023889	EZH2
RUNX1 p.N153fs	0.0413926	EZH2
RUNX1 p.N153fs	0	EZH2
DNMT3A WT	0.0574985	EZH2
RUNX1 p.N153fs	0.0326052	EZH2
RUNX1 p.N153fs	0.0169173	EZH2
RUNX1 p.N153fs	0.022759	EZH2
RUNX1 p.N153fs	0.0355114	EZH2
DNMT3A WT	0.0544788	EZH2
RUNX1 p.N153fs	0.0426609	EZH2
RUNX1 p.N153fs	0	EZH2
RUNX1 p.N153fs	0.0277194	EZH2
RUNX1 p.N153fs	0.0238802	EZH2
RUNX1 p.D198N	0.0476066	EZH2
DNMT3A WT	0.043153	EZH2
RUNX1 p.N153fs	0.0201613	EZH2
RUNX1 p.N153fs	0.0358297	EZH2
RUNX1 p.N153fs	0.0284504	EZH2
RUNX1 p.N153fs	0.0334962	EZH2
RUNX1 p.N153fs	0.019425	EZH2
RUNX1 p.N153fs	0.0304242	EZH2
RUNX1 p.N153fs	0.0283156	EZH2
DNMT3A WT	0.0555673	EZH2
DNMT3A WT	0.0456887	EZH2
RUNX1 p.N153fs	0.0315111	EZH2
RUNX1 p.N153fs	0.0324081	EZH2
RUNX1 p.N153fs	0.033821	EZH2
RUNX1 p.N153fs	0.0555201	EZH2
RUNX1 p.D198N	0.0485537	EZH2
RUNX1 p.N153fs	0.0159501	EZH2
RUNX1 p.N153fs	0.0608281	EZH2
RUNX1 p.N153fs	0.0397399	EZH2
RUNX1 p.N153fs	0.0444281	EZH2
RUNX1 p.N153fs	0.0284425	EZH2
RUNX1 p.N153fs	0.0281592	EZH2
RUNX1 p.D198N	0.0524799	EZH2
RUNX1 p.N153fs	0.0284083	EZH2
RUNX1 p.N153fs	0.0450364	EZH2
RUNX1 p.N153fs	0.0233213	EZH2
RUNX1 p.N153fs	0.050639	EZH2
RUNX1 p.N153fs	0.0225709	EZH2
RUNX1 p.N153fs	0.0292781	EZH2
RUNX1 p.N153fs	0.0279009	EZH2
RUNX1 p.N153fs	0.000223864	EZH2
RUNX1 p.D198N	0.0491571	EZH2
RUNX1 p.N153fs	0.0311952	EZH2
RUNX1 p.N153fs	0.0287879	EZH2
RUNX1 p.N153fs	0.038961	EZH2
RUNX1 p.N153fs	0.0276933	EZH2
RUNX1 p.N153fs	0.0243528	EZH2
DNMT3A WT	0.0598729	EZH2
RUNX1 p.N153fs	0.0287557	EZH2
RUNX1 p.N153fs	0.00765625	EZH2
RUNX1 p.D198N	0.0598432	EZH2
RUNX1 p.N153fs	0.0294887	EZH2
RUNX1 p.N153fs	0.0221675	EZH2
RUNX1 p.N153fs	0.0251828	EZH2
DNMT3A WT	0.0468286	EZH2
RUNX1 p.N153fs	0.000288392	EZH2
RUNX1 p.N153fs	0.0645426	EZH2
RUNX1 p.N153fs	0.0533241	EZH2
RUNX1 p.N153fs	0.0304878	EZH2
RUNX1 p.N153fs	0.0507006	EZH2
RUNX1 p.N153fs	0.029079	EZH2
RUNX1 p.N153fs	0.0352095	EZH2
DNMT3A WT	0.040201	EZH2
RUNX1 p.N153fs	0.033055	EZH2
RUNX1 p.D198N	0.0524379	EZH2
RUNX1 p.N153fs	0.0174529	EZH2
RUNX1 p.N153fs	0.0303867	EZH2
RUNX1 p.N153fs	0.0304959	EZH2
RUNX1 p.N153fs	0.0305319	EZH2
RUNX1 p.N153fs	0.0308609	EZH2
RUNX1 p.N153fs	0.0477517	EZH2
RUNX1 p.N153fs	0.0182232	EZH2
RUNX1 p.N153fs	0.033073	EZH2
RUNX1 p.N153fs	0.0331982	EZH2
RUNX1 p.N153fs	0.0314302	EZH2
RUNX1 p.N153fs	0.0390606	EZH2
RUNX1 p.N153fs	0.0322845	EZH2
RUNX1 p.N153fs	0.0238146	EZH2
RUNX1 p.D198N	0.0704846	EZH2
RUNX1 p.N153fs	0.0206098	EZH2
RUNX1 p.N153fs	0.0363128	EZH2
RUNX1 p.N153fs	0.0262918	EZH2
RUNX1 p.N153fs	0.0283854	EZH2
RUNX1 p.N153fs	0.0329803	EZH2
RUNX1 p.N153fs	0.0276636	EZH2
DNMT3A WT	0.0553058	EZH2
RUNX1 p.N153fs	0.0187688	EZH2
RUNX1 p.N153fs	0.0418238	EZH2
RUNX1 p.N153fs	0.0102448	EZH2
RUNX1 p.N153fs	0.0331372	EZH2
RUNX1 p.N153fs	0.0303588	EZH2
RUNX1 p.N153fs	0.0322322	EZH2
RUNX1 p.N153fs	0.0125475	EZH2
DNMT3A WT	0.0513963	EZH2
RUNX1 p.N153fs	0.0315376	EZH2
RUNX1 p.N153fs	0.0358657	EZH2
RUNX1 p.N153fs	0.0341578	EZH2
RUNX1 p.N153fs	0.0300236	EZH2
RUNX1 p.N153fs	0.0324211	EZH2
RUNX1 p.N153fs	0.0254732	EZH2
RUNX1 p.N153fs	0.0451076	EZH2
DNMT3A WT	0.045379	EZH2
RUNX1 p.N153fs	0.0238172	EZH2
RUNX1 p.D198N	0.046754	EZH2
RUNX1 p.N153fs	0.0427444	EZH2
RUNX1 p.N153fs	0.0319335	EZH2
RUNX1 p.N153fs	0.0173275	EZH2
RUNX1 p.N153fs	0.0275031	EZH2
RUNX1 p.N153fs	0.0392297	EZH2
DNMT3A WT	0.0162572	EZH2
RUNX1 p.N153fs	0.0285873	EZH2
RUNX1 p.N153fs	0.0285948	EZH2
RUNX1 p.N153fs	0.0417259	EZH2
RUNX1 p.N153fs	0.0335798	EZH2
RUNX1 p.N153fs	0.0133333	EZH2
RUNX1 p.N153fs	0.0231596	EZH2
DNMT3A WT	0.0593449	EZH2
RUNX1 p.N153fs	0.027682	EZH2
DNMT3A WT	0.0418006	EZH2
DNMT3A WT	0.0429038	EZH2
RUNX1 p.N153fs	0.0239893	EZH2
RUNX1 p.D198N	0.0247077	EZH2
DNMT3A WT	0.0189917	EZH2
RUNX1 p.N153fs	0.028531	EZH2
RUNX1 p.N153fs	0.0265617	EZH2
RUNX1 p.N153fs	0.0465116	EZH2
RUNX1 p.N153fs	0.0247302	EZH2
RUNX1 p.N153fs	0.0342556	EZH2
RUNX1 p.N153fs	0.0295543	EZH2
DNMT3A WT	0.0655738	EZH2
RUNX1 p.D198N	0.0561447	EZH2
RUNX1 p.N153fs	0.000304971	EZH2
DNMT3A WT	0.0421416	EZH2
RUNX1 p.N153fs	0.00983685	EZH2
RUNX1 p.N153fs	0.0255137	EZH2
RUNX1 p.N153fs	0.0336784	EZH2
RUNX1 p.N153fs	0.0319149	EZH2
RUNX1 p.N153fs	0.000246914	EZH2
RUNX1 p.N153fs	0.0542294	EZH2
DNMT3A WT	0.0462428	EZH2
RUNX1 p.N153fs	0.0387445	EZH2
RUNX1 p.N153fs	0.0339529	EZH2
RUNX1 p.N153fs	0.0404512	EZH2
RUNX1 p.N153fs	0.0276361	EZH2
RUNX1 p.N153fs	0.0222331	EZH2
RUNX1 p.N153fs	0.0313036	EZH2
RUNX1 p.N153fs	0.0565436	EZH2
DNMT3A WT	0.0142923	EZH2
RUNX1 p.N153fs	0.0300524	EZH2
RUNX1 p.N153fs	0.0303601	EZH2
DNMT3A WT	0.0525799	EZH2
RUNX1 p.N153fs	0.0250325	EZH2
RUNX1 p.N153fs	0.0583647	EZH2
RUNX1 p.N153fs	0.0218232	EZH2
RUNX1 p.N153fs	0.034323	EZH2
RUNX1 p.N153fs	0.023793	EZH2
RUNX1 p.N153fs	0.0375184	EZH2
RUNX1 p.N153fs	0.0247831	EZH2
RUNX1 p.N153fs	0.0197204	EZH2
RUNX1 p.N153fs	0.0268784	EZH2
RUNX1 p.N153fs	0.0375465	EZH2
RUNX1 p.N153fs	0.0132131	EZH2
RUNX1 p.N153fs	0.0318682	EZH2
DNMT3A WT	0.0535027	EZH2
RUNX1 p.N153fs	0.0269653	EZH2
RUNX1 p.N153fs	0.0292253	EZH2
RUNX1 p.N153fs	0	EZH2
RUNX1 p.D198N	0.0571989	EZH2
RUNX1 p.N153fs	0.0561373	EZH2
RUNX1 p.N153fs	0.0489982	EZH2
RUNX1 p.D198N	0.0708772	EZH2
DNMT3A WT	0.0585862	EZH2
RUNX1 p.N153fs	0.0111888	EZH2
RUNX1 p.N153fs	0.000746965	EZH2
RUNX1 p.N153fs	0.0329437	EZH2
RUNX1 p.N153fs	0.0297195	EZH2
RUNX1 p.N153fs	0.0238211	EZH2
RUNX1 p.N153fs	0.0353732	EZH2
RUNX1 p.N153fs	0.0332861	EZH2
RUNX1 p.N153fs	0.0159787	EZH2
RUNX1 p.D198N	0.0261397	EZH2
RUNX1 p.N153fs	0.0299618	EZH2
RUNX1 p.N153fs	0.0422507	EZH2
RUNX1 p.N153fs	0.00125156	EZH2
RUNX1 p.N153fs	0.0533611	EZH2
RUNX1 p.N153fs	0.0274518	EZH2
RUNX1 p.N153fs	0.0484334	EZH2
RUNX1 p.N153fs	0.0336549	EZH2
RUNX1 p.N153fs	0.0306837	EZH2
DNMT3A WT	0	EZH2
RUNX1 p.N153fs	0.000138793	EZH2
RUNX1 p.N153fs	0.0157906	EZH2
RUNX1 p.N153fs	0.0346926	EZH2
DNMT3A WT	0.0263466	EZH2
RUNX1 p.N153fs	0.0483301	EZH2
DNMT3A WT	0.00987876	EZH2
RUNX1 p.N153fs	0.0348259	EZH2
RUNX1 p.N153fs	0.0316019	EZH2
DNMT3A WT	0.0403769	EZH2
RUNX1 p.N153fs	0.0280874	EZH2
RUNX1 p.N153fs	0.024968	EZH2
DNMT3A WT	0.0358923	EZH2
RUNX1 p.N153fs	0.0311427	EZH2
RUNX1 p.N153fs	0.0289116	EZH2
RUNX1 p.N153fs	0.0303779	EZH2
DNMT3A WT	0.0588147	EZH2
DNMT3A WT	0.000179695	EZH2
RUNX1 p.N153fs	0.0123675	EZH2
RUNX1 p.N153fs	0.0419735	EZH2
RUNX1 p.N153fs	0.0315591	EZH2
RUNX1 p.N153fs	0.0225052	EZH2
RUNX1 p.N153fs	0	EZH2
RUNX1 p.N153fs	0.053243	EZH2
RUNX1 p.N153fs	0.0438072	EZH2
RUNX1 p.N153fs	0.0484392	EZH2
RUNX1 p.N153fs	0.0189977	EZH2
RUNX1 p.N153fs	0.0120946	EZH2
RUNX1 p.N153fs	0.0127784	EZH2
DNMT3A WT	0.0505952	EZH2
RUNX1 p.N153fs	0.0354543	EZH2
RUNX1 p.N153fs	0.015676	EZH2
RUNX1 p.N153fs	0.0395277	EZH2
DNMT3A WT	0.0473808	EZH2
RUNX1 p.N153fs	0.0374849	EZH2
RUNX1 p.N153fs	0.026174	EZH2
RUNX1 p.N153fs	0.0351868	EZH2
RUNX1 p.N153fs	0.040223	EZH2
DNMT3A WT	0.0448959	EZH2
RUNX1 p.N153fs	0.0493771	EZH2
RUNX1 p.N153fs	0.0159357	EZH2
RUNX1 p.N153fs	0.0443944	EZH2
DNMT3A WT	0.0448691	EZH2
RUNX1 p.N153fs	0.0284218	EZH2
RUNX1 p.N153fs	0.0080405	EZH2
RUNX1 p.N153fs	0.0284515	EZH2
RUNX1 p.N153fs	0.0333136	EZH2
RUNX1 p.N153fs	0.0449878	EZH2
RUNX1 p.N153fs	0.00888192	EZH2
DNMT3A WT	0.0519966	EZH2
RUNX1 p.N153fs	0.00154202	EZH2
RUNX1 p.N153fs	0.0118749	EZH2
RUNX1 p.N153fs	0.00356798	EZH2
RUNX1 p.N153fs	0.0260485	EZH2
RUNX1 p.N153fs	0.0223926	EZH2
DNMT3A WT	0.0404838	EZH2
RUNX1 p.N153fs	0.0137363	EZH2
RUNX1 p.N153fs	0.0354978	EZH2
RUNX1 p.N153fs	0.0411712	EZH2
RUNX1 p.N153fs	0.0327778	EZH2
RUNX1 p.N153fs	0.00116913	EZH2
DNMT3A WT	0.0342284	EZH2
RUNX1 p.N153fs	0.025958	EZH2
DNMT3A WT	0.0564334	EZH2
DNMT3A WT	0.0579789	EZH2
RUNX1 p.N153fs	0.0283105	EZH2
RUNX1 p.D198N	0.00479744	EZH2
RUNX1 p.N153fs	0.0217805	EZH2
RUNX1 p.N153fs	0.0430293	EZH2
RUNX1 p.N153fs	0.0359402	EZH2
RUNX1 p.N153fs	0.0348863	EZH2
RUNX1 p.N153fs	0.042393	EZH2
RUNX1 p.N153fs	0.0283067	EZH2
RUNX1 p.N153fs	0.0398176	EZH2
RUNX1 p.N153fs	0.0260265	EZH2
RUNX1 p.N153fs	0.0324932	EZH2
RUNX1 p.N153fs	0.0663466	EZH2
RUNX1 p.N153fs	0.0257256	EZH2
RUNX1 p.N153fs	0.0166003	EZH2
RUNX1 p.N153fs	0.0303746	EZH2
RUNX1 p.N153fs	0.0287669	EZH2
RUNX1 p.N153fs	0.0346174	EZH2
RUNX1 p.N153fs	0.0298246	EZH2
DNMT3A WT	0.0518004	EZH2
RUNX1 p.N153fs	0.0286497	EZH2
RUNX1 p.N153fs	0.00181447	EZH2
RUNX1 p.N153fs	0.0245455	EZH2
RUNX1 p.N153fs	0.0349788	EZH2
RUNX1 p.N153fs	0.0416063	EZH2
RUNX1 p.N153fs	0.0384615	EZH2
RUNX1 p.N153fs	0.0293738	EZH2
RUNX1 p.N153fs	0.0407068	EZH2
RUNX1 p.N153fs	0.0636627	EZH2
RUNX1 p.N153fs	0.023038	EZH2
RUNX1 p.N153fs	0.0376599	EZH2
DNMT3A WT	0.0446361	EZH2
RUNX1 p.N153fs	0.0322729	EZH2
RUNX1 p.N153fs	0.0354403	EZH2
RUNX1 p.N153fs	0.0332283	EZH2
RUNX1 p.N153fs	0.0114621	EZH2
RUNX1 p.N153fs	0.0600311	EZH2
DNMT3A WT	0.0550705	EZH2
RUNX1 p.N153fs	0.0255239	EZH2
RUNX1 p.N153fs	0.0386158	EZH2
RUNX1 p.N153fs	0.0531661	EZH2
RUNX1 p.N153fs	0.0233816	EZH2
RUNX1 p.N153fs	0.0292343	EZH2
RUNX1 p.N153fs	0.0553886	EZH2
RUNX1 p.N153fs	0.0511688	EZH2
RUNX1 p.N153fs	0.035061	EZH2
DNMT3A WT	0.0676356	EZH2
RUNX1 p.N153fs	0.0362573	EZH2
RUNX1 p.N153fs	0.0194746	EZH2
DNMT3A WT	0.0455117	EZH2
RUNX1 p.N153fs	0.0305197	EZH2
RUNX1 p.N153fs	0.0201005	EZH2
RUNX1 p.N153fs	0.0274859	EZH2
RUNX1 p.N153fs	0.0182972	EZH2
RUNX1 p.N153fs	0.0156757	EZH2
RUNX1 p.N153fs	0.0577215	EZH2
RUNX1 p.N153fs	0.0229479	EZH2
DNMT3A WT	0.0479574	EZH2
RUNX1 p.N153fs	0.0487589	EZH2
RUNX1 p.N153fs	0.0393166	EZH2
RUNX1 p.N153fs	0.0236838	EZH2
DNMT3A WT	0.0549082	EZH2
RUNX1 p.N153fs	0.0329775	EZH2
RUNX1 p.N153fs	0.0357336	EZH2
RUNX1 p.D198N	0.0250962	EZH2
DNMT3A WT	0.0576686	EZH2
DNMT3A WT	0.0266935	EZH2
RUNX1 p.N153fs	0.032163	EZH2
RUNX1 p.N153fs	0.030934	EZH2
RUNX1 p.N153fs	0.0218135	EZH2
RUNX1 p.N153fs	0.0343813	EZH2
RUNX1 p.N153fs	0.0354777	EZH2
RUNX1 p.N153fs	0.0224104	EZH2
RUNX1 p.N153fs	0.0233503	EZH2
RUNX1 p.N153fs	0.0311772	EZH2
RUNX1 p.N153fs	0.0276056	EZH2
RUNX1 p.D198N	0.0443864	EZH2
RUNX1 p.N153fs	0.0405017	EZH2
DNMT3A WT	0.0530428	EZH2
RUNX1 p.N153fs	0.0316197	EZH2
DNMT3A WT	0.0590412	EZH2
RUNX1 p.N153fs	0.0289495	EZH2
RUNX1 p.N153fs	0.0268679	EZH2
DNMT3A WT	0.0388146	EZH2
RUNX1 p.N153fs	0.0269618	EZH2
RUNX1 p.N153fs	0.0322272	EZH2
RUNX1 p.N153fs	0.0168052	EZH2
RUNX1 p.N153fs	0.0300729	EZH2
RUNX1 p.D198N	0.0487805	EZH2
RUNX1 p.N153fs	0.0401146	EZH2
RUNX1 p.N153fs	0.0266419	EZH2
DNMT3A WT	0.0491699	EZH2
RUNX1 p.D198N	0.0626605	EZH2
RUNX1 p.N153fs	0.073636	EZH2
RUNX1 p.N153fs	0.0308432	EZH2
RUNX1 p.N153fs	0.0521288	EZH2
RUNX1 p.N153fs	0.0256266	EZH2
RUNX1 p.N153fs	0.025414	EZH2
RUNX1 p.N153fs	0.0227677	EZH2
DNMT3A WT	0.066704	EZH2
RUNX1 p.N153fs	0.0413432	EZH2
RUNX1 p.N153fs	0.058476	EZH2
RUNX1 p.N153fs	0.0301309	EZH2
DNMT3A WT	0.0570146	EZH2
RUNX1 p.D198N	0.0293059	EZH2
RUNX1 p.N153fs	0.030556	EZH2
RUNX1 p.N153fs	0.0331461	EZH2
RUNX1 p.N153fs	0.0314293	EZH2
RUNX1 p.N153fs	0.0189673	EZH2
RUNX1 p.N153fs	0.042076	EZH2
RUNX1 p.N153fs	0.0472494	EZH2
RUNX1 p.N153fs	0.0472238	EZH2
RUNX1 p.N153fs	0.020798	EZH2
RUNX1 p.N153fs	0.0380639	EZH2
RUNX1 p.N153fs	0.0322628	EZH2
RUNX1 p.N153fs	0.0545546	EZH2
RUNX1 p.N153fs	0.0146582	EZH2
RUNX1 p.N153fs	0.0364128	EZH2
DNMT3A WT	0.0592075	EZH2
RUNX1 p.N153fs	0.0412917	EZH2
RUNX1 p.N153fs	0.0391297	EZH2
RUNX1 p.N153fs	0.0204489	EZH2
RUNX1 p.N153fs	0.021001	EZH2
RUNX1 p.N153fs	0.0403551	EZH2
DNMT3A WT	0.0356143	EZH2
RUNX1 p.N153fs	0.0247773	EZH2
RUNX1 p.N153fs	0.0140432	EZH2
RUNX1 p.N153fs	0.0439059	EZH2
RUNX1 p.N153fs	0.0360808	EZH2
DNMT3A WT	0.0455042	EZH2
RUNX1 p.D198N	0.0541366	EZH2
RUNX1 p.N153fs	0.041146	EZH2
RUNX1 p.N153fs	0.0415927	EZH2
RUNX1 p.N153fs	0.0250706	EZH2
RUNX1 p.D198N	0.0582248	EZH2
RUNX1 p.N153fs	0.0374175	EZH2
RUNX1 p.N153fs	0.0216216	EZH2
RUNX1 p.N153fs	0.0371548	EZH2
RUNX1 p.N153fs	0.0400802	EZH2
RUNX1 p.N153fs	0.0389755	EZH2
RUNX1 p.N153fs	0.0401424	EZH2
RUNX1 p.N153fs	0.0324291	EZH2
DNMT3A WT	0.0524699	EZH2
RUNX1 p.N153fs	0.0299029	EZH2
RUNX1 p.D198N	0.0587114	EZH2
RUNX1 p.N153fs	0.00342298	EZH2
RUNX1 p.N153fs	0.0220994	EZH2
RUNX1 p.N153fs	0.0269137	EZH2
RUNX1 p.N153fs	0.025046	EZH2
RUNX1 p.N153fs	0.0325419	EZH2
RUNX1 p.N153fs	0.0364594	EZH2
RUNX1 p.N153fs	0.0265664	EZH2
DNMT3A WT	0.0397639	EZH2
RUNX1 p.N153fs	0.0575371	EZH2
RUNX1 p.N153fs	0.0339051	EZH2
RUNX1 p.N153fs	0.0296905	EZH2
RUNX1 p.N153fs	0.00596728	EZH2
RUNX1 p.N153fs	0.0230508	EZH2
RUNX1 p.N153fs	0.0289325	EZH2
RUNX1 p.N153fs	0.0395732	EZH2
RUNX1 p.N153fs	0.0494505	EZH2
RUNX1 p.N153fs	0.0287533	EZH2
RUNX1 p.N153fs	0.0246671	EZH2
RUNX1 p.N153fs	0.0428571	EZH2
RUNX1 p.N153fs	0.0673585	EZH2
RUNX1 p.N153fs	0.0209403	EZH2
RUNX1 p.N153fs	0.033312	EZH2
RUNX1 p.N153fs	0.0352869	EZH2
RUNX1 p.N153fs	0.052687	EZH2
RUNX1 p.N153fs	0.0340275	EZH2
RUNX1 p.N153fs	0.0201113	EZH2
DNMT3A WT	0.0350808	EZH2
RUNX1 p.N153fs	0.0355178	EZH2
RUNX1 p.N153fs	0.0325749	EZH2
RUNX1 p.N153fs	0.0389064	EZH2
RUNX1 p.N153fs	0.0223015	EZH2
RUNX1 p.D198N	0.0613088	EZH2
RUNX1 p.D198N	0.0413954	EZH2
RUNX1 p.N153fs	0.0248403	EZH2
DNMT3A WT	0.03119	EZH2
RUNX1 p.N153fs	0.0363773	EZH2
RUNX1 p.N153fs	0.0202138	EZH2
RUNX1 p.N153fs	0.00174902	EZH2
RUNX1 p.N153fs	0.0343455	EZH2
RUNX1 p.N153fs	0.0343075	EZH2
RUNX1 p.N153fs	0.0200893	EZH2
RUNX1 p.D198N	0.0473846	EZH2
RUNX1 p.N153fs	0.0310717	EZH2
RUNX1 p.N153fs	0.0407045	EZH2
RUNX1 p.N153fs	0.0207312	EZH2
RUNX1 p.N153fs	0.0351661	EZH2
DNMT3A WT	0.0347682	EZH2
RUNX1 p.N153fs	0.0231469	EZH2
RUNX1 p.N153fs	0.0315775	EZH2
RUNX1 p.D198N	0.0608632	EZH2
RUNX1 p.N153fs	0.00726392	EZH2
RUNX1 p.N153fs	0.0422122	EZH2
RUNX1 p.N153fs	0.0141732	EZH2
RUNX1 p.N153fs	0.0286482	EZH2
RUNX1 p.N153fs	0.0318313	EZH2
RUNX1 p.N153fs	0.0307239	EZH2
RUNX1 p.N153fs	0.0334876	EZH2
RUNX1 p.N153fs	0.0164109	EZH2
RUNX1 p.N153fs	0.02457	EZH2
RUNX1 p.N153fs	0.0335227	EZH2
RUNX1 p.D198N	0.0138946	EZH2
RUNX1 p.N153fs	0.0286867	EZH2
RUNX1 p.D198N	0.0469301	EZH2
RUNX1 p.D198N	0.0495495	EZH2
RUNX1 p.N153fs	0.0523586	EZH2
RUNX1 p.N153fs	0.012466	EZH2
RUNX1 p.D198N	0.0699211	EZH2
RUNX1 p.N153fs	0.0571118	EZH2
DNMT3A WT	0.0318618	EZH2
RUNX1 p.N153fs	0.0549451	EZH2
RUNX1 p.N153fs	0.0276423	EZH2
RUNX1 p.N153fs	0.0273534	EZH2
RUNX1 p.N153fs	0.0380264	EZH2
RUNX1 p.N153fs	0.0535635	EZH2
RUNX1 p.N153fs	0.0253165	EZH2
DNMT3A WT	0.030445	EZH2
RUNX1 p.N153fs	0.0237497	EZH2
DNMT3A WT	0.0591808	EZH2
RUNX1 p.N153fs	0.0301937	EZH2
RUNX1 p.N153fs	0.0739505	EZH2
RUNX1 p.N153fs	0.0344379	EZH2
RUNX1 p.N153fs	0.0397815	EZH2
RUNX1 p.N153fs	0.0120063	EZH2
DNMT3A WT	0.0597561	EZH2
RUNX1 p.N153fs	0.044148	EZH2
DNMT3A WT	0.00929368	EZH2
RUNX1 p.N153fs	0.0576376	EZH2
RUNX1 p.N153fs	0.0341449	EZH2
RUNX1 p.N153fs	0.00877426	EZH2
RUNX1 p.N153fs	0.0339198	EZH2
RUNX1 p.N153fs	0.011988	EZH2
DNMT3A WT	0.046301	EZH2
RUNX1 p.N153fs	0.0590372	EZH2
RUNX1 p.N153fs	0.0335177	EZH2
RUNX1 p.N153fs	0.0464565	EZH2
DNMT3A WT	0.0598036	EZH2
RUNX1 p.N153fs	0.0351248	EZH2
RUNX1 p.N153fs	0.0287788	EZH2
RUNX1 p.N153fs	0.0223905	EZH2
RUNX1 p.N153fs	0.023097	EZH2
RUNX1 p.N153fs	0.0511759	EZH2
RUNX1 p.N153fs	0.027514	EZH2
RUNX1 p.N153fs	0.0357341	EZH2
RUNX1 p.N153fs	0.0564546	EZH2
RUNX1 p.N153fs	0.0247797	EZH2
RUNX1 p.N153fs	0.0614985	EZH2
RUNX1 p.N153fs	0.0523547	EZH2
RUNX1 p.D198N	0.0410543	EZH2
RUNX1 p.N153fs	0.052243	EZH2
RUNX1 p.N153fs	0.0392726	EZH2
RUNX1 p.D198N	0.0492063	EZH2
RUNX1 p.N153fs	0.0173764	EZH2
RUNX1 p.N153fs	0.0292607	EZH2
RUNX1 p.N153fs	0.0283951	EZH2
RUNX1 p.N153fs	0.0222691	EZH2
RUNX1 p.N153fs	0.0307052	EZH2
RUNX1 p.N153fs	0.0280713	EZH2
RUNX1 p.N153fs	0.018528	EZH2
RUNX1 p.N153fs	0.0373634	EZH2
RUNX1 p.N153fs	0.0387541	EZH2
RUNX1 p.N153fs	0.0266787	EZH2
DNMT3A WT	0.0431479	EZH2
DNMT3A WT	0.0561902	EZH2
RUNX1 p.N153fs	0.0453507	EZH2
RUNX1 p.N153fs	0.0273373	EZH2
RUNX1 p.N153fs	0.00355691	EZH2
RUNX1 p.N153fs	0.0184725	EZH2
RUNX1 p.N153fs	0.033206	EZH2
RUNX1 p.N153fs	0.0598764	EZH2
RUNX1 p.N153fs	0.0353461	EZH2
RUNX1 p.N153fs	0.0492826	EZH2
RUNX1 p.N153fs	0.0117401	EZH2
RUNX1 p.N153fs	0.0511098	EZH2
RUNX1 p.N153fs	0.0401631	EZH2
RUNX1 p.N153fs	0.0488389	EZH2
RUNX1 p.N153fs	0.0312747	EZH2
RUNX1 p.N153fs	0.0452109	EZH2
RUNX1 p.N153fs	0.0620268	EZH2
RUNX1 p.N153fs	0.0304596	EZH2
DNMT3A WT	0.0397048	EZH2
RUNX1 p.N153fs	0.0324841	EZH2
RUNX1 p.N153fs	0.0290217	EZH2
RUNX1 p.N153fs	0.0189604	EZH2
RUNX1 p.N153fs	0.0522307	EZH2
RUNX1 p.N153fs	0.038662	EZH2
DNMT3A WT	0.0647038	EZH2
RUNX1 p.N153fs	0.0134753	EZH2
RUNX1 p.N153fs	0.05	EZH2
RUNX1 p.N153fs	0.0386507	EZH2
RUNX1 p.N153fs	0.0237338	EZH2
RUNX1 p.N153fs	0.0394847	EZH2
DNMT3A WT	0.0558437	EZH2
RUNX1 p.N153fs	0.0309613	EZH2
DNMT3A WT	0.0514531	EZH2
RUNX1 p.N153fs	0.0323334	EZH2
DNMT3A WT	0.0480201	EZH2
RUNX1 p.N153fs	0.0378957	EZH2
RUNX1 p.N153fs	0.0160592	EZH2
RUNX1 p.N153fs	0.0329864	EZH2
DNMT3A WT	0.0589141	EZH2
RUNX1 p.N153fs	0.0251346	EZH2
RUNX1 p.N153fs	0.0332994	EZH2
RUNX1 p.N153fs	0.0274851	EZH2
RUNX1 p.N153fs	0.0144861	EZH2
RUNX1 p.N153fs	0.0239744	EZH2
RUNX1 p.N153fs	0.0303443	EZH2
RUNX1 p.N153fs	0.0301572	EZH2
RUNX1 p.N153fs	0.0166926	EZH2
RUNX1 p.N153fs	0.0420813	EZH2
DNMT3A WT	0.0301065	EZH2
RUNX1 p.N153fs	0.0319048	EZH2
RUNX1 p.N153fs	0.0320163	EZH2
RUNX1 p.N153fs	0.0542833	EZH2
RUNX1 p.N153fs	0.0211793	EZH2
DNMT3A WT	0.0506329	EZH2
RUNX1 p.N153fs	0.029842	EZH2
DNMT3A WT	0.0557377	EZH2
RUNX1 p.N153fs	0.0292897	EZH2
RUNX1 p.N153fs	0.0510689	EZH2
RUNX1 p.N153fs	0.032706	EZH2
RUNX1 p.N153fs	0.0260659	EZH2
RUNX1 p.N153fs	0.028982	EZH2
RUNX1 p.N153fs	0.0266059	EZH2
RUNX1 p.N153fs	0.0523327	EZH2
RUNX1 p.N153fs	0.0233607	EZH2
RUNX1 p.D198N	0.0268949	EZH2
RUNX1 p.N153fs	0.0578616	EZH2
RUNX1 p.N153fs	0.0424666	EZH2
RUNX1 p.N153fs	0.034098	EZH2
RUNX1 p.N153fs	0.0451763	EZH2
RUNX1 p.N153fs	0.0271248	EZH2
RUNX1 p.N153fs	0.039786	EZH2
RUNX1 p.N153fs	0.0338912	EZH2
DNMT3A WT	0.0527773	EZH2
RUNX1 p.N153fs	0.0319308	EZH2
RUNX1 p.N153fs	0.0324969	EZH2
RUNX1 p.N153fs	0.0340704	EZH2
RUNX1 p.N153fs	0.0209394	EZH2
RUNX1 p.N153fs	0.0260529	EZH2
RUNX1 p.N153fs	0.0328337	EZH2
RUNX1 p.N153fs	0.0371661	EZH2
DNMT3A WT	0.0159292	EZH2
DNMT3A WT	0.0507998	EZH2
DNMT3A WT	0.0506149	EZH2
RUNX1 p.N153fs	0.0336776	EZH2
RUNX1 p.N153fs	0.0219207	EZH2
RUNX1 p.N153fs	0.025717	EZH2
RUNX1 p.N153fs	0.0323927	EZH2
RUNX1 p.N153fs	0.0366721	EZH2
RUNX1 p.N153fs	0.0250616	EZH2
DNMT3A WT	0.0645295	EZH2
RUNX1 p.N153fs	0.0337079	EZH2
RUNX1 p.N153fs	0.0102759	EZH2
RUNX1 p.N153fs	0.022897	EZH2
RUNX1 p.N153fs	0.0239089	EZH2
RUNX1 p.N153fs	0.0373216	EZH2
RUNX1 p.N153fs	0.0325798	EZH2
RUNX1 p.N153fs	0.0410379	EZH2
RUNX1 p.D198N	0.0497362	EZH2
DNMT3A WT	0.0358829	EZH2
RUNX1 p.N153fs	0.00244243	EZH2
RUNX1 p.N153fs	0.0332829	EZH2
RUNX1 p.N153fs	0.0304059	EZH2
RUNX1 p.N153fs	0.0248834	EZH2
RUNX1 p.N153fs	0.0273095	EZH2
RUNX1 p.N153fs	0.0442201	EZH2
DNMT3A WT	0.0323764	EZH2
DNMT3A WT	0.0611326	EZH2
RUNX1 p.N153fs	0.0255259	EZH2
RUNX1 p.N153fs	0.0680359	EZH2
RUNX1 p.N153fs	0.0311731	EZH2
DNMT3A WT	0.0103573	EZH2
RUNX1 p.N153fs	0.0274007	EZH2
DNMT3A WT	0.0369421	EZH2
RUNX1 p.N153fs	0.0204167	EZH2
RUNX1 p.N153fs	0.0540848	EZH2
DNMT3A WT	0.0505533	EZH2
RUNX1 p.N153fs	0.0327136	EZH2
RUNX1 p.N153fs	0.0471545	EZH2
DNMT3A WT	0.0512129	EZH2
RUNX1 p.N153fs	0.0354573	EZH2
RUNX1 p.N153fs	0.0261032	EZH2
RUNX1 p.N153fs	0.0146067	EZH2
RUNX1 p.N153fs	0.0318428	EZH2
RUNX1 p.N153fs	0.0180874	EZH2
RUNX1 p.N153fs	0.0273038	EZH2
DNMT3A WT	0.0262917	EZH2
RUNX1 p.D198N	0.0599922	EZH2
RUNX1 p.D198N	0.0575938	EZH2
RUNX1 p.N153fs	0.0224777	EZH2
RUNX1 p.N153fs	0.00752644	EZH2
RUNX1 p.N153fs	0.0270652	EZH2
RUNX1 p.N153fs	0.0251341	EZH2
RUNX1 p.N153fs	0.0309187	EZH2
RUNX1 p.N153fs	0.0335452	EZH2
RUNX1 p.N153fs	0.0308609	EZH2
RUNX1 p.N153fs	0.0363488	EZH2
RUNX1 p.N153fs	0.0358101	EZH2
RUNX1 p.N153fs	0.0233451	EZH2
RUNX1 p.D198N	0.0544731	EZH2
RUNX1 p.N153fs	0.0507751	EZH2
RUNX1 p.D198N	0.057602	EZH2
DNMT3A WT	0.0542108	EZH2
RUNX1 p.N153fs	0.0524851	EZH2
RUNX1 p.N153fs	0.0234102	EZH2
RUNX1 p.N153fs	0.0388889	EZH2
RUNX1 p.N153fs	0.0331284	EZH2
RUNX1 p.N153fs	0.0317797	EZH2
RUNX1 p.N153fs	0.0349386	EZH2
RUNX1 p.N153fs	0.0372065	EZH2
RUNX1 p.N153fs	0.0344611	EZH2
RUNX1 p.N153fs	0.0242103	EZH2
RUNX1 p.N153fs	0.0327159	EZH2
RUNX1 p.N153fs	0.00971946	EZH2
RUNX1 p.N153fs	0.0458069	EZH2
RUNX1 p.N153fs	0.0281731	EZH2
RUNX1 p.N153fs	0.0255806	EZH2
RUNX1 p.N153fs	0.0339412	EZH2
RUNX1 p.N153fs	0.0527449	EZH2
RUNX1 p.N153fs	0.0318	EZH2
RUNX1 p.N153fs	0.0313427	EZH2
DNMT3A WT	0.0533463	EZH2
DNMT3A WT	0.0518203	EZH2
DNMT3A WT	0.0585709	EZH2
RUNX1 p.N153fs	0.0344388	EZH2
RUNX1 p.D198N	0.0529698	EZH2
RUNX1 p.N153fs	0.0208589	EZH2
RUNX1 p.D198N	0.030103	EZH2
RUNX1 p.N153fs	0.0313088	EZH2
RUNX1 p.N153fs	0.00519322	EZH2
RUNX1 p.N153fs	0.000191205	EZH2
RUNX1 p.N153fs	0.0309402	EZH2
RUNX1 p.N153fs	0.0352024	EZH2
RUNX1 p.N153fs	0.0549296	EZH2
RUNX1 p.N153fs	0.0268168	EZH2
RUNX1 p.N153fs	0.0237118	EZH2
DNMT3A WT	0.0588822	EZH2
RUNX1 p.D198N	0.0301704	EZH2
RUNX1 p.N153fs	0.0211464	EZH2
RUNX1 p.N153fs	0.0170279	EZH2
RUNX1 p.N153fs	0.0357454	EZH2
RUNX1 p.N153fs	0.0381115	EZH2
RUNX1 p.N153fs	0.032666	EZH2
RUNX1 p.N153fs	0.0350877	EZH2
RUNX1 p.D198N	0.0478596	EZH2
DNMT3A WT	0.0161043	EZH2
DNMT3A WT	0.0488641	EZH2
RUNX1 p.N153fs	0.0359362	EZH2
RUNX1 p.N153fs	0.0241878	EZH2
RUNX1 p.N153fs	0.0349547	EZH2
RUNX1 p.N153fs	0.0245671	EZH2
RUNX1 p.D198N	0.0293718	EZH2
RUNX1 p.N153fs	0.0127494	EZH2
RUNX1 p.N153fs	0.0301035	EZH2
RUNX1 p.N153fs	0.0217603	EZH2
RUNX1 p.N153fs	0.0369276	EZH2
RUNX1 p.N153fs	0.037869	EZH2
RUNX1 p.N153fs	0.0425935	EZH2
RUNX1 p.N153fs	0.0630324	EZH2
RUNX1 p.N153fs	0.0303558	EZH2
RUNX1 p.N153fs	0.0692788	EZH2
DNMT3A WT	0.0463249	EZH2
RUNX1 p.N153fs	0.0137325	EZH2
RUNX1 p.N153fs	0.0289186	EZH2
RUNX1 p.N153fs	0.0290926	EZH2
RUNX1 p.N153fs	0.0361111	EZH2
RUNX1 p.N153fs	0.0367024	EZH2
RUNX1 p.N153fs	0.04965	EZH2
DNMT3A WT	0.0485334	EZH2
DNMT3A WT	0.0399386	EZH2
RUNX1 p.N153fs	0.0318976	EZH2
RUNX1 p.N153fs	0.0186335	EZH2
RUNX1 p.N153fs	0.0330649	EZH2
RUNX1 p.N153fs	0.0203947	EZH2
RUNX1 p.N153fs	0.0340173	EZH2
RUNX1 p.N153fs	0.0334789	EZH2
RUNX1 p.N153fs	0.0276292	EZH2
RUNX1 p.N153fs	0.00128653	EZH2
RUNX1 p.N153fs	0.0543952	EZH2
RUNX1 p.N153fs	0.0102758	EZH2
DNMT3A WT	0.033315	EZH2
RUNX1 p.N153fs	0.0339192	EZH2
RUNX1 p.N153fs	0.0203666	EZH2
RUNX1 p.N153fs	0.0263713	EZH2
RUNX1 p.N153fs	0.000694686	EZH2
RUNX1 p.N153fs	0.00846395	EZH2
RUNX1 p.N153fs	0.000928505	EZH2
RUNX1 p.N153fs	0.0214425	EZH2
RUNX1 p.N153fs	0.0315575	EZH2
RUNX1 p.N153fs	0.0331239	EZH2
RUNX1 p.N153fs	0.0234964	EZH2
RUNX1 p.N153fs	0.00057463	EZH2
RUNX1 p.N153fs	0.031277	EZH2
RUNX1 p.N153fs	0.0522441	EZH2
RUNX1 p.N153fs	0.0230892	EZH2
RUNX1 p.N153fs	0.0260955	EZH2
RUNX1 p.N153fs	0.0352963	EZH2
RUNX1 p.N153fs	0.0316877	EZH2
RUNX1 p.N153fs	0.0316755	EZH2
RUNX1 p.N153fs	0.0407062	EZH2
RUNX1 p.N153fs	0.0354689	EZH2
RUNX1 p.N153fs	0.0398512	EZH2
RUNX1 p.N153fs	0.0491676	EZH2
RUNX1 p.N153fs	0.0360243	EZH2
DNMT3A WT	0.0356962	EZH2
RUNX1 p.N153fs	0.0357095	EZH2
RUNX1 p.N153fs	0.0124224	EZH2
RUNX1 p.N153fs	0.0318246	EZH2
RUNX1 p.N153fs	0.0236472	EZH2
RUNX1 p.N153fs	0.0335893	EZH2
RUNX1 p.N153fs	0.0286006	EZH2
RUNX1 p.N153fs	0.0292887	EZH2
RUNX1 p.N153fs	0.0323582	EZH2
RUNX1 p.N153fs	0.0370688	EZH2
RUNX1 p.N153fs	0.0192922	EZH2
RUNX1 p.N153fs	0.0250582	EZH2
RUNX1 p.N153fs	0.0311462	EZH2
RUNX1 p.N153fs	0.053755	EZH2
RUNX1 p.N153fs	0.0570562	EZH2
RUNX1 p.N153fs	0.0346352	EZH2
RUNX1 p.N153fs	0.0808271	EZH2
RUNX1 p.N153fs	0.0312409	EZH2
RUNX1 p.N153fs	0.0395464	EZH2
RUNX1 p.N153fs	0.0381279	EZH2
RUNX1 p.N153fs	0.0296425	EZH2
RUNX1 p.N153fs	0.0282748	EZH2
RUNX1 p.N153fs	0.0345708	EZH2
RUNX1 p.N153fs	0.0256964	EZH2
RUNX1 p.N153fs	0.056944	EZH2
RUNX1 p.D198N	0.0323087	EZH2
RUNX1 p.N153fs	0.0354485	EZH2
RUNX1 p.N153fs	0.0332157	EZH2
RUNX1 p.N153fs	0.0293742	EZH2
RUNX1 p.N153fs	0.0226185	EZH2
RUNX1 p.N153fs	0.0419596	EZH2
RUNX1 p.N153fs	0.0297262	EZH2
RUNX1 p.N153fs	0.0318493	EZH2
RUNX1 p.N153fs	0.0362872	EZH2
RUNX1 p.N153fs	0.02	EZH2
RUNX1 p.N153fs	0.0359815	EZH2
RUNX1 p.N153fs	0.0325951	EZH2
RUNX1 p.N153fs	0.0315315	EZH2
RUNX1 p.N153fs	0.0550725	EZH2
RUNX1 p.N153fs	0.0668617	EZH2
RUNX1 p.N153fs	0.0191062	EZH2
RUNX1 p.N153fs	0.032832	EZH2
RUNX1 p.N153fs	0.0322464	EZH2
RUNX1 p.N153fs	0.0293099	EZH2
DNMT3A WT	0.0167037	EZH2
RUNX1 p.N153fs	0.0103456	EZH2
RUNX1 p.N153fs	0.059619	EZH2
RUNX1 p.N153fs	0.047952	EZH2
RUNX1 p.N153fs	0.0028481	EZH2
RUNX1 p.N153fs	0.0273152	EZH2
RUNX1 p.N153fs	0.0552712	EZH2
RUNX1 p.N153fs	0.0516129	EZH2
RUNX1 p.D198N	0.0498107	EZH2
DNMT3A WT	0.047681	EZH2
RUNX1 p.N153fs	0.0238672	EZH2
RUNX1 p.N153fs	0.0457574	EZH2
RUNX1 p.N153fs	0.0245981	EZH2
RUNX1 p.N153fs	0.0323989	EZH2
RUNX1 p.N153fs	0.024689	EZH2
RUNX1 p.N153fs	0.0208544	EZH2
DNMT3A WT	0.0474249	EZH2
RUNX1 p.N153fs	0.0282127	EZH2
RUNX1 p.N153fs	0.0296965	EZH2
RUNX1 p.N153fs	0.031443	EZH2
RUNX1 p.N153fs	0.0161518	EZH2
RUNX1 p.N153fs	0.0222856	EZH2
RUNX1 p.N153fs	0.0384817	EZH2
RUNX1 p.N153fs	0.0353958	EZH2
RUNX1 p.N153fs	0.0272526	EZH2
RUNX1 p.N153fs	0.0238394	EZH2
DNMT3A WT	0.0474326	EZH2
RUNX1 p.N153fs	0.0355455	EZH2
RUNX1 p.N153fs	0.0163714	EZH2
RUNX1 p.N153fs	0.0339233	EZH2
RUNX1 p.N153fs	0.040272	EZH2
RUNX1 p.N153fs	0.025745	EZH2
RUNX1 p.N153fs	0.0265403	EZH2
RUNX1 p.N153fs	0.0186638	EZH2
RUNX1 p.N153fs	0.027845	EZH2
RUNX1 p.N153fs	0.00257378	EZH2
DNMT3A WT	0.0547486	EZH2
RUNX1 p.N153fs	0.0426845	EZH2
RUNX1 p.N153fs	0.020829	EZH2
RUNX1 p.N153fs	0.017796	EZH2
RUNX1 p.N153fs	0.0320573	EZH2
RUNX1 p.N153fs	0.0380338	EZH2
RUNX1 p.N153fs	0.0301268	EZH2
DNMT3A WT	0.0347313	EZH2
RUNX1 p.N153fs	0.026973	EZH2
RUNX1 p.N153fs	0.0345958	EZH2
RUNX1 p.N153fs	0.0374112	EZH2
RUNX1 p.N153fs	0.0322875	EZH2
RUNX1 p.N153fs	0.0211372	EZH2
RUNX1 p.N153fs	0.0183099	EZH2
RUNX1 p.N153fs	0.0265714	EZH2
RUNX1 p.N153fs	0.0166284	EZH2
RUNX1 p.N153fs	0.0298301	EZH2
RUNX1 p.N153fs	0.0379377	EZH2
RUNX1 p.N153fs	0.0215677	EZH2
RUNX1 p.N153fs	0.0476654	EZH2
RUNX1 p.N153fs	0	EZH2
RUNX1 p.N153fs	0.00769405	EZH2
RUNX1 p.N153fs	0.0344721	EZH2
RUNX1 p.N153fs	0.0238181	EZH2
RUNX1 p.N153fs	0.0264292	EZH2
RUNX1 p.N153fs	0.0218295	EZH2
RUNX1 p.N153fs	0.0513755	EZH2
RUNX1 p.N153fs	0.025718	EZH2
DNMT3A WT	0.0546553	EZH2
DNMT3A WT	0.075045	EZH2
RUNX1 p.N153fs	0.0263219	EZH2
RUNX1 p.N153fs	0.0636053	EZH2
RUNX1 p.N153fs	0.040631	EZH2
RUNX1 p.N153fs	0.0285845	EZH2
RUNX1 p.D198N	0.0470518	EZH2
RUNX1 p.N153fs	0.0323725	EZH2
RUNX1 p.N153fs	0.0622113	EZH2
RUNX1 p.N153fs	0.0776022	EZH2
RUNX1 p.N153fs	0.0157729	EZH2
RUNX1 p.N153fs	0.0249741	EZH2
RUNX1 p.N153fs	0.0123239	EZH2
RUNX1 p.N153fs	0.0262182	EZH2
RUNX1 p.N153fs	0.0268052	EZH2
RUNX1 p.N153fs	0.0267708	EZH2
RUNX1 p.N153fs	0.0523007	EZH2
RUNX1 p.N153fs	0.0372117	EZH2
RUNX1 p.N153fs	0.0309907	EZH2
RUNX1 p.N153fs	0.0224673	EZH2
RUNX1 p.N153fs	0.0330697	EZH2
RUNX1 p.N153fs	0.0342493	EZH2
DNMT3A WT	0.0367622	EZH2
RUNX1 p.N153fs	0.0348837	EZH2
RUNX1 p.N153fs	0.0374686	EZH2
RUNX1 p.N153fs	0.0454271	EZH2
RUNX1 p.N153fs	0.0237702	EZH2
RUNX1 p.N153fs	0.0173049	EZH2
RUNX1 p.N153fs	0	EZH2
RUNX1 p.D198N	0	EZH2
RUNX1 p.N153fs	0.0307933	EZH2
RUNX1 p.N153fs	0.0391441	EZH2
RUNX1 p.N153fs	0.0196829	EZH2
RUNX1 p.N153fs	0.0325539	EZH2
RUNX1 p.N153fs	0.0209307	EZH2
RUNX1 p.N153fs	0.0369946	EZH2
RUNX1 p.D198N	0	EZH2
RUNX1 p.N153fs	0.0227273	EZH2
RUNX1 p.N153fs	0.0326765	EZH2
RUNX1 p.N153fs	0.0390045	EZH2
RUNX1 p.N153fs	0.0166065	EZH2
RUNX1 p.N153fs	0.0310279	EZH2
RUNX1 p.N153fs	0.0290424	EZH2
RUNX1 p.N153fs	0.0356989	EZH2
RUNX1 p.N153fs	0.0288893	EZH2
RUNX1 p.N153fs	0.0551537	EZH2
RUNX1 p.N153fs	0.0279893	EZH2
RUNX1 p.N153fs	0.00297247	EZH2
RUNX1 p.N153fs	0.0238932	EZH2
RUNX1 p.N153fs	0.0196274	EZH2
RUNX1 p.N153fs	0.0439142	EZH2
RUNX1 p.N153fs	0.0261318	EZH2
RUNX1 p.N153fs	0.0306036	EZH2
RUNX1 p.N153fs	0.0426523	EZH2
RUNX1 p.N153fs	0.0325603	EZH2
RUNX1 p.N153fs	0.0314961	EZH2
RUNX1 p.N153fs	0.029777	EZH2
RUNX1 p.N153fs	0.0524926	EZH2
RUNX1 p.N153fs	0.032571	EZH2
RUNX1 p.N153fs	0.0346916	EZH2
RUNX1 p.N153fs	0.028065	EZH2
RUNX1 p.N153fs	0.0616912	EZH2
RUNX1 p.N153fs	0.0286387	EZH2
RUNX1 p.N153fs	0.0100787	EZH2
RUNX1 p.N153fs	0	EZH2
RUNX1 p.N153fs	0.0344951	EZH2
RUNX1 p.N153fs	0.0377753	EZH2
RUNX1 p.N153fs	0.0235415	EZH2
RUNX1 p.D198N	0.0636657	EZH2
RUNX1 p.N153fs	0.0342046	EZH2
RUNX1 p.N153fs	0.0362365	EZH2
RUNX1 p.N153fs	0.0360531	EZH2
RUNX1 p.N153fs	0.0522901	EZH2
RUNX1 p.N153fs	0.0301909	EZH2
RUNX1 p.N153fs	0.0399822	EZH2
RUNX1 p.N153fs	0.0411043	EZH2
RUNX1 p.N153fs	0.0367334	EZH2
RUNX1 p.D198N	0.0523959	EZH2
DNMT3A WT	0.0590792	EZH2
RUNX1 p.N153fs	0.000342114	EZH2
RUNX1 p.N153fs	0.0246892	EZH2
RUNX1 p.N153fs	0.0230185	EZH2
RUNX1 p.D198N	0.057448	EZH2
RUNX1 p.N153fs	0	EZH2
RUNX1 p.N153fs	0.0385276	EZH2
RUNX1 p.N153fs	0.0375128	EZH2
RUNX1 p.N153fs	0.0276733	EZH2
RUNX1 p.N153fs	0.0348945	EZH2
RUNX1 p.N153fs	0.0808163	EZH2
RUNX1 p.N153fs	0	EZH2
RUNX1 p.N153fs	0.0236977	EZH2
RUNX1 p.N153fs	0.0253419	EZH2
RUNX1 p.N153fs	0.0240049	EZH2
RUNX1 p.N153fs	0.028264	EZH2
RUNX1 p.N153fs	0.0404732	EZH2
RUNX1 p.N153fs	0.0029554	EZH2
DNMT3A WT	0.019857	EZH2
RUNX1 p.N153fs	0.0447483	EZH2
RUNX1 p.N153fs	0.04207	EZH2
RUNX1 p.N153fs	0.037608	EZH2
RUNX1 p.N153fs	0.0301065	EZH2
RUNX1 p.N153fs	0.0471479	EZH2
RUNX1 p.N153fs	0.0344225	EZH2
RUNX1 p.N153fs	0.0141807	EZH2
DNMT3A WT	0.0368304	EZH2
RUNX1 p.N153fs	0.0368359	EZH2
RUNX1 p.N153fs	0.0206813	EZH2
RUNX1 p.N153fs	0.0437345	EZH2
RUNX1 p.N153fs	0.030952	EZH2
RUNX1 p.N153fs	0.0284892	EZH2
RUNX1 p.N153fs	0.0276705	EZH2
DNMT3A WT	0.0443168	EZH2
RUNX1 p.N153fs	0.0387916	EZH2
RUNX1 p.N153fs	0.0388865	EZH2
DNMT3A WT	0.0408359	EZH2
DNMT3A WT	0.0485836	EZH2
RUNX1 p.N153fs	0.031393	EZH2
RUNX1 p.N153fs	0.0405911	EZH2
RUNX1 p.N153fs	0.0312615	EZH2
RUNX1 p.N153fs	0.0318396	EZH2
RUNX1 p.N153fs	0.0251694	EZH2
RUNX1 p.N153fs	0.0341317	EZH2
RUNX1 p.N153fs	0.0195484	EZH2
RUNX1 p.N153fs	0.0402897	EZH2
RUNX1 p.N153fs	0.026274	EZH2
RUNX1 p.N153fs	0.0339609	EZH2
DNMT3A WT	0.0567232	EZH2
DNMT3A WT	0.0526904	EZH2
RUNX1 p.N153fs	0.00746269	EZH2
RUNX1 p.N153fs	0.0277904	EZH2
RUNX1 p.N153fs	0.0343137	EZH2
RUNX1 p.N153fs	0.0318888	EZH2
DNMT3A WT	0.048457	EZH2
RUNX1 p.D198N	0.0619072	EZH2
RUNX1 p.D198N	0.0549421	EZH2
RUNX1 p.N153fs	0.0245621	EZH2
RUNX1 p.D198N	0.054953	EZH2
RUNX1 p.N153fs	0.0219748	EZH2
RUNX1 p.N153fs	0.000198138	EZH2
RUNX1 p.N153fs	0.0387521	EZH2
RUNX1 p.D198N	0.0548499	EZH2
RUNX1 p.D198N	0.0381805	EZH2
RUNX1 p.N153fs	0.0389471	EZH2
RUNX1 p.N153fs	0.0469361	EZH2
DNMT3A WT	0.0497458	EZH2
RUNX1 p.N153fs	0.0314005	EZH2
RUNX1 p.N153fs	0.0131512	EZH2
RUNX1 p.N153fs	0.0271845	EZH2
RUNX1 p.N153fs	0.0329317	EZH2
RUNX1 p.N153fs	0.0241433	EZH2
RUNX1 p.N153fs	0.0155945	EZH2
RUNX1 p.N153fs	0.0313546	EZH2
RUNX1 p.N153fs	0.034274	EZH2
RUNX1 p.N153fs	0.0334495	EZH2
RUNX1 p.N153fs	0.0464387	EZH2
RUNX1 p.N153fs	0.028438	EZH2
RUNX1 p.N153fs	0.0295625	EZH2
RUNX1 p.N153fs	0.0280838	EZH2
RUNX1 p.N153fs	0.0354716	EZH2
RUNX1 p.N153fs	0.0321738	EZH2
RUNX1 p.N153fs	0.0353425	EZH2
RUNX1 p.N153fs	0.0051878	EZH2
RUNX1 p.N153fs	0.0306377	EZH2
RUNX1 p.N153fs	0.00136333	EZH2
RUNX1 p.N153fs	0.0353698	EZH2
RUNX1 p.N153fs	0.056328	EZH2
RUNX1 p.N153fs	0.0344905	EZH2
RUNX1 p.N153fs	0.0329462	EZH2
DNMT3A WT	0.0110468	EZH2
RUNX1 p.N153fs	0.0576211	EZH2
RUNX1 p.N153fs	0.0293545	EZH2
RUNX1 p.N153fs	0.00930356	EZH2
RUNX1 p.N153fs	0.0237525	EZH2
RUNX1 p.N153fs	0.0356436	EZH2
RUNX1 p.N153fs	0.025988	EZH2
RUNX1 p.N153fs	0.0306449	EZH2
RUNX1 p.N153fs	0.0339463	EZH2
DNMT3A WT	0.0263421	EZH2
RUNX1 p.N153fs	0.0441767	EZH2
RUNX1 p.N153fs	0.0190442	EZH2
RUNX1 p.N153fs	0.0312133	EZH2
RUNX1 p.N153fs	0.0356102	EZH2
RUNX1 p.N153fs	0.0244724	EZH2
RUNX1 p.N153fs	0.0231158	EZH2
RUNX1 p.N153fs	0.0277033	EZH2
RUNX1 p.N153fs	0.00132979	EZH2
RUNX1 p.N153fs	0.0237926	EZH2
RUNX1 p.N153fs	0.0568606	EZH2
RUNX1 p.N153fs	0.0154057	EZH2
RUNX1 p.N153fs	0.0258978	EZH2
RUNX1 p.N153fs	0.044396	EZH2
RUNX1 p.N153fs	0.0397122	EZH2
RUNX1 p.N153fs	0.0401242	EZH2
RUNX1 p.N153fs	0.0123133	EZH2
RUNX1 p.N153fs	0.0288864	EZH2
RUNX1 p.N153fs	0.0497497	EZH2
RUNX1 p.N153fs	0.0365411	EZH2
RUNX1 p.N153fs	0.030816	EZH2
RUNX1 p.N153fs	0.0412275	EZH2
RUNX1 p.D198N	0.0566162	EZH2
RUNX1 p.N153fs	0.0284791	EZH2
RUNX1 p.N153fs	0.0023856	EZH2
RUNX1 p.N153fs	0.020276	EZH2
RUNX1 p.N153fs	0.0282033	EZH2
RUNX1 p.N153fs	0.0423779	EZH2
RUNX1 p.N153fs	0.0375396	EZH2
RUNX1 p.N153fs	0.0268319	EZH2
RUNX1 p.D198N	0.0837617	EZH2
RUNX1 p.D198N	0.0322937	EZH2
DNMT3A WT	0.0682999	EZH2
RUNX1 p.N153fs	0.0250575	EZH2
DNMT3A WT	0.0386973	EZH2
RUNX1 p.N153fs	0.0432578	EZH2
RUNX1 p.N153fs	0	EZH2
DNMT3A WT	0.0443182	EZH2
RUNX1 p.N153fs	0.030179	EZH2
RUNX1 p.N153fs	0.0322736	EZH2
RUNX1 p.N153fs	0.0514745	EZH2
RUNX1 p.N153fs	0.0291431	EZH2
RUNX1 p.N153fs	0.0309335	EZH2
RUNX1 p.N153fs	0.0464212	EZH2
DNMT3A WT	0.0493472	EZH2
RUNX1 p.N153fs	0.03528	EZH2
RUNX1 p.N153fs	0.0293843	EZH2
RUNX1 p.N153fs	0.0221363	EZH2
RUNX1 p.N153fs	0.0254558	EZH2
DNMT3A WT	0.0398684	EZH2
RUNX1 p.N153fs	0.000128057	EZH2
DNMT3A WT	0.041476	EZH2
DNMT3A WT	0.0616016	EZH2
RUNX1 p.N153fs	0.0306038	EZH2
RUNX1 p.N153fs	0.025147	EZH2
RUNX1 p.N153fs	0.0390815	EZH2
RUNX1 p.N153fs	0.0384294	EZH2
RUNX1 p.N153fs	0.0413517	EZH2
DNMT3A WT	0.0499174	EZH2
RUNX1 p.N153fs	0.0329273	EZH2
RUNX1 p.N153fs	0.0349253	EZH2
RUNX1 p.N153fs	0.00851409	EZH2
RUNX1 p.N153fs	0.0350645	EZH2
RUNX1 p.N153fs	0.00704336	EZH2
RUNX1 p.N153fs	0.0367703	EZH2
RUNX1 p.N153fs	0.0291163	EZH2
DNMT3A WT	0.0459455	EZH2
RUNX1 p.D198N	0.0611885	EZH2
RUNX1 p.N153fs	0.019337	EZH2
RUNX1 p.N153fs	0.0353102	EZH2
RUNX1 p.N153fs	0.0360448	EZH2
RUNX1 p.N153fs	0.0306883	EZH2
RUNX1 p.N153fs	0.0294864	EZH2
RUNX1 p.N153fs	0.0254815	EZH2
RUNX1 p.N153fs	0.0278942	EZH2
RUNX1 p.D198N	0.049595	EZH2
RUNX1 p.N153fs	0.0229282	EZH2
DNMT3A WT	0.0478228	EZH2
RUNX1 p.D198N	0.0551253	EZH2
RUNX1 p.N153fs	0.0315315	EZH2
RUNX1 p.N153fs	0.0291428	EZH2
RUNX1 p.N153fs	0.0374719	EZH2
RUNX1 p.N153fs	0.0376154	EZH2
RUNX1 p.N153fs	0.0146081	EZH2
RUNX1 p.N153fs	0.0201968	EZH2
RUNX1 p.N153fs	0.0287782	EZH2
DNMT3A WT	0.059232	EZH2
RUNX1 p.N153fs	0.0320447	EZH2
RUNX1 p.N153fs	0.0695652	EZH2
RUNX1 p.D198N	0.0293047	EZH2
RUNX1 p.D198N	0.048249	EZH2
RUNX1 p.D198N	0.0287004	EZH2
RUNX1 p.N153fs	0.0312337	EZH2
RUNX1 p.N153fs	0.0109164	EZH2
RUNX1 p.N153fs	0.0384059	EZH2
RUNX1 p.N153fs	0.0397845	EZH2
RUNX1 p.N153fs	0.0299746	EZH2
RUNX1 p.D198N	0.026053	EZH2
RUNX1 p.N153fs	0.0565289	EZH2
RUNX1 p.N153fs	0.0414048	EZH2
DNMT3A WT	0.0322019	EZH2
RUNX1 p.N153fs	0.0329151	EZH2
RUNX1 p.N153fs	0.0373049	EZH2
RUNX1 p.N153fs	0.0715186	EZH2
RUNX1 p.N153fs	0.0476495	EZH2
RUNX1 p.N153fs	0.0251293	EZH2
RUNX1 p.N153fs	0.0358106	EZH2
RUNX1 p.N153fs	0.0433259	EZH2
DNMT3A WT	0.0448156	EZH2
RUNX1 p.N153fs	0.0549245	EZH2
RUNX1 p.N153fs	0.0360712	EZH2
RUNX1 p.N153fs	0.0243414	EZH2
DNMT3A WT	0.0167043	EZH2
RUNX1 p.N153fs	0.0239056	EZH2
RUNX1 p.N153fs	0.0260482	EZH2
RUNX1 p.N153fs	0.0430346	EZH2
RUNX1 p.N153fs	0.0320992	EZH2
RUNX1 p.N153fs	0.0308271	EZH2
RUNX1 p.N153fs	0.0312849	EZH2
RUNX1 p.N153fs	0.0408537	EZH2
RUNX1 p.N153fs	0.0150582	EZH2
RUNX1 p.N153fs	0.026805	EZH2
RUNX1 p.N153fs	0.0245543	EZH2
RUNX1 p.N153fs	0.0365489	EZH2
RUNX1 p.N153fs	0.0478881	EZH2
RUNX1 p.N153fs	0.0453665	EZH2
RUNX1 p.N153fs	0.0326971	EZH2
RUNX1 p.N153fs	0.00571565	EZH2
RUNX1 p.N153fs	0.036092	EZH2
RUNX1 p.N153fs	0.040764	EZH2
RUNX1 p.N153fs	0.0294408	EZH2
RUNX1 p.N153fs	0.00395377	EZH2
RUNX1 p.N153fs	0.0370668	EZH2
RUNX1 p.N153fs	0.0245296	EZH2
RUNX1 p.N153fs	0.0325771	EZH2
RUNX1 p.N153fs	0.0304795	EZH2
RUNX1 p.N153fs	0.0145175	EZH2
DNMT3A WT	0.0301263	EZH2
RUNX1 p.N153fs	0.00897029	EZH2
RUNX1 p.N153fs	0.0388292	EZH2
RUNX1 p.N153fs	0.0380192	EZH2
RUNX1 p.N153fs	0.0368696	EZH2
RUNX1 p.N153fs	0.0296209	EZH2
RUNX1 p.N153fs	0.0277604	EZH2
RUNX1 p.N153fs	0.0339045	EZH2
RUNX1 p.N153fs	0.0231616	EZH2
RUNX1 p.N153fs	0.0284293	EZH2
RUNX1 p.N153fs	0.0294294	EZH2
RUNX1 p.N153fs	0.0308937	EZH2
RUNX1 p.N153fs	0.040011	EZH2
DNMT3A WT	0.0496211	EZH2
RUNX1 p.N153fs	0.0241417	EZH2
RUNX1 p.N153fs	0.0312885	EZH2
RUNX1 p.N153fs	0.0269442	EZH2
RUNX1 p.N153fs	0.0239774	EZH2
RUNX1 p.N153fs	0.0361579	EZH2
RUNX1 p.N153fs	0.0298211	EZH2
RUNX1 p.N153fs	0.0318882	EZH2
RUNX1 p.N153fs	0.0286241	EZH2
RUNX1 p.N153fs	0.0635272	EZH2
RUNX1 p.N153fs	0.0140066	EZH2
RUNX1 p.D198N	0.0291455	EZH2
RUNX1 p.N153fs	0.0473684	EZH2
RUNX1 p.N153fs	0.0500653	EZH2
RUNX1 p.N153fs	0.0514073	EZH2
RUNX1 p.N153fs	0.0351351	EZH2
RUNX1 p.N153fs	0.0312809	EZH2
RUNX1 p.N153fs	0.0506608	EZH2
RUNX1 p.N153fs	0.0176086	EZH2
RUNX1 p.N153fs	0.0412592	EZH2
RUNX1 p.N153fs	0.00431928	EZH2
RUNX1 p.N153fs	0.0585443	EZH2
RUNX1 p.N153fs	0.0336115	EZH2
RUNX1 p.N153fs	0.0258126	EZH2
RUNX1 p.N153fs	0.0316054	EZH2
RUNX1 p.N153fs	0.0175913	EZH2
RUNX1 p.N153fs	0.028333	EZH2
RUNX1 p.N153fs	0.0234077	EZH2
DNMT3A WT	0.0631477	EZH2
RUNX1 p.N153fs	0.0227445	EZH2
RUNX1 p.N153fs	0.0603175	EZH2
RUNX1 p.N153fs	0.0447255	EZH2
RUNX1 p.N153fs	0.0254208	EZH2
RUNX1 p.N153fs	0.0295987	EZH2
DNMT3A WT	0.0384028	EZH2
RUNX1 p.N153fs	0.0296228	EZH2
RUNX1 p.N153fs	0.0331707	EZH2
DNMT3A WT	0.0125442	EZH2
RUNX1 p.D198N	0.0662666	EZH2
RUNX1 p.N153fs	0.0269857	EZH2
RUNX1 p.N153fs	0.0262878	EZH2
RUNX1 p.N153fs	0.0569551	EZH2
RUNX1 p.N153fs	0.0156564	EZH2
RUNX1 p.N153fs	0.0233396	EZH2
RUNX1 p.N153fs	0.0394424	EZH2
RUNX1 p.N153fs	0.0206853	EZH2
DNMT3A WT	0.0438757	EZH2
RUNX1 p.N153fs	0.0252154	EZH2
RUNX1 p.N153fs	0.0306389	EZH2
RUNX1 p.N153fs	0.0637609	EZH2
RUNX1 p.N153fs	0.0275229	EZH2
RUNX1 p.N153fs	0.0128302	EZH2
RUNX1 p.N153fs	0	EZH2
RUNX1 p.N153fs	0.0713874	EZH2
RUNX1 p.N153fs	0.0352216	EZH2
RUNX1 p.N153fs	0.0264712	EZH2
RUNX1 p.N153fs	0.060928	EZH2
RUNX1 p.D198N	0.0441523	EZH2
RUNX1 p.N153fs	0.0399084	EZH2
RUNX1 p.N153fs	0.0530633	EZH2
RUNX1 p.N153fs	0.0315645	EZH2
RUNX1 p.N153fs	0.0324187	EZH2
RUNX1 p.N153fs	0.0535547	EZH2
RUNX1 p.N153fs	0.0452602	EZH2
RUNX1 p.N153fs	0.0418552	EZH2
RUNX1 p.N153fs	0.0294385	EZH2
RUNX1 p.N153fs	0.0333946	EZH2
RUNX1 p.N153fs	0.0183074	EZH2
RUNX1 p.N153fs	0.0280492	EZH2
RUNX1 p.N153fs	0.0403806	EZH2
RUNX1 p.N153fs	0.0258981	EZH2
RUNX1 p.N153fs	0.0345222	EZH2
RUNX1 p.N153fs	0.0293278	EZH2
RUNX1 p.N153fs	0.0566866	EZH2
RUNX1 p.N153fs	0.0262112	EZH2
RUNX1 p.N153fs	0.0226954	EZH2
RUNX1 p.N153fs	0.037963	EZH2
RUNX1 p.N153fs	0.0318813	EZH2
RUNX1 p.N153fs	0.0324351	EZH2
RUNX1 p.N153fs	0.0327576	EZH2
RUNX1 p.N153fs	0.0348777	EZH2
RUNX1 p.N153fs	0.037142	EZH2
RUNX1 p.N153fs	0	EZH2
RUNX1 p.N153fs	0.02976	EZH2
RUNX1 p.N153fs	0.0472792	EZH2
DNMT3A WT	0.034313	EZH2
RUNX1 p.N153fs	0.0505804	EZH2
RUNX1 p.N153fs	0.00180791	EZH2
RUNX1 p.N153fs	0.0348672	EZH2
DNMT3A WT	0.0532032	EZH2
DNMT3A WT	0.0657549	EZH2
RUNX1 p.N153fs	0.0382341	EZH2
RUNX1 p.N153fs	0.0299984	EZH2
DNMT3A WT	0.0555556	EZH2
RUNX1 p.N153fs	0.0248934	EZH2
RUNX1 p.D198N	0.0514781	EZH2
RUNX1 p.N153fs	0.0378072	EZH2
RUNX1 p.N153fs	0.0352038	EZH2
RUNX1 p.N153fs	0.0316148	EZH2
RUNX1 p.N153fs	0	EZH2
DNMT3A WT	0.0530387	EZH2
RUNX1 p.N153fs	0.0325177	EZH2
RUNX1 p.N153fs	0.0331336	EZH2
RUNX1 p.D198N	0.0586788	EZH2
RUNX1 p.N153fs	0.0300222	EZH2
RUNX1 p.N153fs	0.0313792	EZH2
RUNX1 p.N153fs	0.0329742	EZH2
RUNX1 p.N153fs	0.028614	EZH2
RUNX1 p.N153fs	0.0309958	EZH2
RUNX1 p.N153fs	0.0191617	EZH2
RUNX1 p.N153fs	0.027618	EZH2
RUNX1 p.N153fs	0.01997	EZH2
RUNX1 p.N153fs	0.0340517	EZH2
RUNX1 p.N153fs	0.0134983	EZH2
RUNX1 p.N153fs	0.0401815	EZH2
RUNX1 p.N153fs	0.0282139	EZH2
RUNX1 p.N153fs	0.0231006	EZH2
RUNX1 p.N153fs	0.0196866	EZH2
RUNX1 p.N153fs	0.0248414	EZH2
RUNX1 p.N153fs	0.0287003	EZH2
RUNX1 p.N153fs	0.000239751	EZH2
RUNX1 p.N153fs	0.0216638	EZH2
RUNX1 p.N153fs	0.0272979	EZH2
RUNX1 p.N153fs	0.0412705	EZH2
RUNX1 p.N153fs	0.0355573	EZH2
RUNX1 p.N153fs	0.0278984	EZH2
RUNX1 p.N153fs	0.0627971	EZH2
RUNX1 p.N153fs	0.0292595	EZH2
RUNX1 p.N153fs	0.0507099	EZH2
RUNX1 p.N153fs	0.0381771	EZH2
RUNX1 p.D198N	0.0569318	EZH2
RUNX1 p.N153fs	0.0111393	EZH2
RUNX1 p.N153fs	0.0285935	EZH2
RUNX1 p.N153fs	0.045651	EZH2
RUNX1 p.N153fs	0.0383877	EZH2
RUNX1 p.N153fs	0.030308	EZH2
RUNX1 p.N153fs	0.0309598	EZH2
RUNX1 p.N153fs	0.0238195	EZH2
RUNX1 p.N153fs	0.0380558	EZH2
RUNX1 p.N153fs	0.0278155	EZH2
RUNX1 p.N153fs	0.0484293	EZH2
RUNX1 p.N153fs	0.0388401	EZH2
RUNX1 p.N153fs	0.0551137	EZH2
RUNX1 p.N153fs	0.0293416	EZH2
DNMT3A WT	0.0352941	EZH2
RUNX1 p.N153fs	0.0288032	EZH2
RUNX1 p.D198N	0.0516932	EZH2
RUNX1 p.N153fs	0.0242145	EZH2
RUNX1 p.N153fs	0.0362854	EZH2
RUNX1 p.N153fs	0.0348632	EZH2
RUNX1 p.N153fs	0.0257361	EZH2
RUNX1 p.N153fs	0	EZH2
DNMT3A WT	0.0515329	EZH2
RUNX1 p.N153fs	0.037096	EZH2
RUNX1 p.N153fs	0.0364222	EZH2
DNMT3A WT	0.044201	EZH2
RUNX1 p.N153fs	0.0295001	EZH2
RUNX1 p.N153fs	0.0361171	EZH2
RUNX1 p.N153fs	0.0389785	EZH2
RUNX1 p.N153fs	0.0410484	EZH2
RUNX1 p.N153fs	0.0132654	EZH2
RUNX1 p.N153fs	0.00882786	EZH2
RUNX1 p.N153fs	0.0376895	EZH2
RUNX1 p.N153fs	0.023293	EZH2
DNMT3A WT	0.0375	EZH2
DNMT3A WT	0.0529657	EZH2
RUNX1 p.N153fs	0.0101251	EZH2
RUNX1 p.N153fs	0.0335946	EZH2
RUNX1 p.N153fs	0.037214	EZH2
RUNX1 p.N153fs	0.0243439	EZH2
RUNX1 p.D198N	0.0369423	EZH2
RUNX1 p.N153fs	0.0566038	EZH2
DNMT3A WT	0	EZH2
DNMT3A WT	0.0467498	EZH2
RUNX1 p.D198N	0.0708416	EZH2
RUNX1 p.N153fs	0.0360015	EZH2
DNMT3A WT	0.0561315	EZH2
RUNX1 p.N153fs	0.0340123	EZH2
RUNX1 p.N153fs	0.0447003	EZH2
RUNX1 p.N153fs	0.0388577	EZH2
RUNX1 p.N153fs	0.0196271	EZH2
DNMT3A WT	0.0278756	EZH2
RUNX1 p.N153fs	0.0515886	EZH2
RUNX1 p.N153fs	0.0364346	EZH2
RUNX1 p.N153fs	0.0362398	EZH2
RUNX1 p.N153fs	0.0301239	EZH2
RUNX1 p.N153fs	0.0379841	EZH2
RUNX1 p.N153fs	0.0103463	EZH2
RUNX1 p.N153fs	0.0263465	EZH2
RUNX1 p.N153fs	0.0299556	EZH2
RUNX1 p.N153fs	0.0145326	EZH2
RUNX1 p.N153fs	0.0207391	EZH2
RUNX1 p.N153fs	0.0552403	EZH2
RUNX1 p.D198N	0.0488206	EZH2
RUNX1 p.N153fs	0.0364512	EZH2
RUNX1 p.N153fs	0.0273074	EZH2
RUNX1 p.N153fs	0.0265243	EZH2
RUNX1 p.N153fs	0.00331614	EZH2
RUNX1 p.N153fs	0.0473804	EZH2
RUNX1 p.N153fs	0.0259545	EZH2
RUNX1 p.N153fs	0.0360178	EZH2
RUNX1 p.N153fs	0.0323861	EZH2
RUNX1 p.N153fs	0.0476781	EZH2
RUNX1 p.N153fs	0.0313076	EZH2
RUNX1 p.N153fs	0.0279232	EZH2
DNMT3A WT	0.00282201	EZH2
RUNX1 p.N153fs	0.0332706	EZH2
RUNX1 p.N153fs	0.0445329	EZH2
RUNX1 p.N153fs	0.0152039	EZH2
DNMT3A WT	0.0580457	EZH2
RUNX1 p.N153fs	0.0278419	EZH2
RUNX1 p.N153fs	0.0262484	EZH2
DNMT3A WT	0.0491579	EZH2
RUNX1 p.D198N	0.0429175	EZH2
RUNX1 p.D198N	0.019296	EZH2
RUNX1 p.N153fs	0.0339071	EZH2
RUNX1 p.N153fs	0	EZH2
RUNX1 p.D198N	0.062595	EZH2
RUNX1 p.D198N	0.0649909	EZH2
DNMT3A WT	0.0251989	EZH2
RUNX1 p.N153fs	0.0171192	EZH2
DNMT3A WT	0.0196486	EZH2
RUNX1 p.N153fs	0.0181741	EZH2
RUNX1 p.N153fs	0.00460358	EZH2
RUNX1 p.N153fs	0.030397	EZH2
RUNX1 p.D198N	0.0487901	EZH2
RUNX1 p.N153fs	0.0207748	EZH2
RUNX1 p.N153fs	0.0358107	EZH2
RUNX1 p.N153fs	0.0285873	EZH2
RUNX1 p.N153fs	0.0121012	EZH2
RUNX1 p.N153fs	0.0247569	EZH2
RUNX1 p.N153fs	0.0423391	EZH2
RUNX1 p.N153fs	0.00555556	EZH2
RUNX1 p.N153fs	0.0291096	EZH2
RUNX1 p.N153fs	0.0071966	EZH2
RUNX1 p.N153fs	0.015201	EZH2
DNMT3A WT	0.0415104	EZH2
DNMT3A WT	0.0266052	EZH2
RUNX1 p.N153fs	0.00107458	EZH2
RUNX1 p.N153fs	0.0224719	EZH2
RUNX1 p.N153fs	0.0376163	EZH2
RUNX1 p.N153fs	0.0318851	EZH2
RUNX1 p.N153fs	0.0285756	EZH2
RUNX1 p.N153fs	0.0260264	EZH2
RUNX1 p.N153fs	0.0301482	EZH2
RUNX1 p.N153fs	0.030533	EZH2
RUNX1 p.N153fs	0.0354767	EZH2
RUNX1 p.N153fs	0.0140625	EZH2
RUNX1 p.N153fs	0.00324807	EZH2
RUNX1 p.N153fs	0.0156306	EZH2
RUNX1 p.N153fs	0.0312704	EZH2
RUNX1 p.N153fs	0.0275862	EZH2
RUNX1 p.N153fs	0.031937	EZH2
DNMT3A WT	0.0361753	EZH2
RUNX1 p.N153fs	0.0388205	EZH2
RUNX1 p.N153fs	0.0246861	EZH2
DNMT3A WT	0.0495337	EZH2
DNMT3A WT	0.0445751	EZH2
DNMT3A WT	0.0547482	EZH2
RUNX1 p.N153fs	0.063552	EZH2
RUNX1 p.N153fs	0.0284878	EZH2
RUNX1 p.N153fs	0.0571659	EZH2
DNMT3A WT	0.0324477	EZH2
RUNX1 p.N153fs	0.0242698	EZH2
RUNX1 p.N153fs	0.0520854	EZH2
DNMT3A WT	0.0169271	EZH2
RUNX1 p.N153fs	0.0165531	EZH2
RUNX1 p.N153fs	0.0516032	EZH2
RUNX1 p.N153fs	0.0230395	EZH2
RUNX1 p.N153fs	0.0372327	EZH2
RUNX1 p.N153fs	0.0364111	EZH2
RUNX1 p.N153fs	0.0301716	EZH2
RUNX1 p.N153fs	0.0262896	EZH2
RUNX1 p.N153fs	0.0300573	EZH2
RUNX1 p.D198N	0.0522605	EZH2
RUNX1 p.N153fs	0.0397614	EZH2
RUNX1 p.D198N	0.0173027	EZH2
RUNX1 p.N153fs	0.0410924	EZH2
RUNX1 p.N153fs	0.0476056	EZH2
RUNX1 p.N153fs	0.0298669	EZH2
RUNX1 p.N153fs	0.0280347	EZH2
RUNX1 p.N153fs	0.0328947	EZH2
RUNX1 p.N153fs	0.0273137	EZH2
RUNX1 p.N153fs	0.0300708	EZH2
RUNX1 p.N153fs	0.028125	EZH2
RUNX1 p.N153fs	0.0227527	EZH2
RUNX1 p.N153fs	0.0352208	EZH2
DNMT3A WT	0.0497773	EZH2
RUNX1 p.N153fs	0.0304989	EZH2
RUNX1 p.N153fs	0.0314941	EZH2
RUNX1 p.N153fs	0.0233456	EZH2
RUNX1 p.N153fs	0.0223037	EZH2
RUNX1 p.N153fs	0.0349716	EZH2
RUNX1 p.N153fs	0.0347913	EZH2
RUNX1 p.N153fs	0.0272415	EZH2
RUNX1 p.N153fs	0.0405125	EZH2
RUNX1 p.N153fs	0.0336306	EZH2
RUNX1 p.N153fs	0	EZH2
RUNX1 p.N153fs	0.0322977	EZH2
RUNX1 p.N153fs	0.0294479	EZH2
RUNX1 p.D198N	0.0281714	EZH2
RUNX1 p.N153fs	0.0143717	EZH2
RUNX1 p.N153fs	0.0398805	EZH2
RUNX1 p.N153fs	0.0339381	EZH2
RUNX1 p.N153fs	0.0206107	EZH2
RUNX1 p.N153fs	0.0315016	EZH2
RUNX1 p.N153fs	0.0383733	EZH2
RUNX1 p.N153fs	0.0283603	EZH2
RUNX1 p.N153fs	0.0323239	EZH2
RUNX1 p.N153fs	0.0269896	EZH2
RUNX1 p.N153fs	0.0577227	EZH2
RUNX1 p.N153fs	0.023207	EZH2
RUNX1 p.D198N	0.0378895	EZH2
RUNX1 p.N153fs	0.0295375	EZH2
RUNX1 p.N153fs	0.0317518	EZH2
RUNX1 p.N153fs	0.0286477	EZH2
RUNX1 p.N153fs	0.0357948	EZH2
RUNX1 p.N153fs	0.0334181	EZH2
RUNX1 p.N153fs	0.0311927	EZH2
RUNX1 p.N153fs	0.0390016	EZH2
RUNX1 p.N153fs	0.0339817	EZH2
RUNX1 p.N153fs	0.0339823	EZH2
RUNX1 p.N153fs	0.0370997	EZH2
RUNX1 p.N153fs	0.0231953	EZH2
RUNX1 p.N153fs	0.0448359	EZH2
RUNX1 p.N153fs	0.00360685	EZH2
RUNX1 p.N153fs	0.0242742	EZH2
RUNX1 p.N153fs	0.0323741	EZH2
RUNX1 p.N153fs	0.0491135	EZH2
RUNX1 p.N153fs	0.0363334	EZH2
RUNX1 p.N153fs	0	EZH2
RUNX1 p.N153fs	0.0262422	EZH2
RUNX1 p.N153fs	0.0243496	EZH2
RUNX1 p.D198N	0.0416667	EZH2
RUNX1 p.N153fs	0.0293275	EZH2
RUNX1 p.N153fs	0.0530722	EZH2
RUNX1 p.N153fs	0.0268373	EZH2
RUNX1 p.N153fs	0.0232357	EZH2
RUNX1 p.N153fs	0.0406803	EZH2
RUNX1 p.N153fs	0.030105	EZH2
RUNX1 p.N153fs	0.0192922	EZH2
RUNX1 p.N153fs	0.0292522	EZH2
RUNX1 p.N153fs	0.0291383	EZH2
RUNX1 p.N153fs	0.0277706	EZH2
RUNX1 p.N153fs	0	EZH2
RUNX1 p.N153fs	0.0188153	EZH2
RUNX1 p.N153fs	0.0347063	EZH2
RUNX1 p.N153fs	0.0187459	EZH2
RUNX1 p.N153fs	0.0286769	EZH2
RUNX1 p.N153fs	0.07051	EZH2
RUNX1 p.N153fs	0.0305052	EZH2
RUNX1 p.N153fs	0.0252101	EZH2
RUNX1 p.N153fs	0.0260133	EZH2
RUNX1 p.N153fs	0.044725	EZH2
RUNX1 p.D198N	0.0382027	EZH2
RUNX1 p.D198N	0.0200445	EZH2
RUNX1 p.N153fs	0.0160329	EZH2
DNMT3A WT	0.0430576	EZH2
DNMT3A WT	0.0378788	EZH2
RUNX1 p.N153fs	0.0341034	EZH2
RUNX1 p.N153fs	0.035976	EZH2
RUNX1 p.D198N	0.0788571	EZH2
RUNX1 p.N153fs	0.0335888	EZH2
RUNX1 p.N153fs	0.0282187	EZH2
RUNX1 p.N153fs	0.0283768	EZH2
RUNX1 p.N153fs	0.0231518	EZH2
RUNX1 p.N153fs	0.0261057	EZH2
DNMT3A WT	0.0488423	EZH2
RUNX1 p.D198N	0.0519051	EZH2
RUNX1 p.N153fs	0.0245091	EZH2
DNMT3A WT	0.0469108	EZH2
RUNX1 p.D198N	0.027457	EZH2
RUNX1 p.D198N	0.0365854	EZH2
DNMT3A WT	0.0579306	EZH2
RUNX1 p.N153fs	0.00976864	EZH2
RUNX1 p.N153fs	0.0164737	EZH2
RUNX1 p.N153fs	0.0449907	EZH2
RUNX1 p.N153fs	0.00961959	EZH2
RUNX1 p.N153fs	0.0426439	EZH2
RUNX1 p.N153fs	0.0325697	EZH2
RUNX1 p.N153fs	0.033734	EZH2
RUNX1 p.D198N	0.05	EZH2
RUNX1 p.D198N	0.0509347	EZH2
DNMT3A WT	0.0286498	EZH2
RUNX1 p.N153fs	0.0200425	EZH2
RUNX1 p.N153fs	0.0491218	EZH2
RUNX1 p.N153fs	0.0281856	EZH2
RUNX1 p.N153fs	0.00634795	EZH2
RUNX1 p.N153fs	0.0318302	EZH2
RUNX1 p.N153fs	0.0308796	EZH2
RUNX1 p.N153fs	0.0299721	EZH2
RUNX1 p.N153fs	0.026176	EZH2
RUNX1 p.N153fs	0.02687	EZH2
RUNX1 p.N153fs	0.0318382	EZH2
RUNX1 p.N153fs	0.0222657	EZH2
RUNX1 p.N153fs	0.013739	EZH2
RUNX1 p.N153fs	0.035982	EZH2
RUNX1 p.N153fs	0.0348033	EZH2
DNMT3A WT	0.0649941	EZH2
RUNX1 p.N153fs	0.0220357	EZH2
RUNX1 p.N153fs	0.00486449	EZH2
RUNX1 p.N153fs	0.0213309	EZH2
DNMT3A WT	0.0440823	EZH2
RUNX1 p.N153fs	0.0161607	EZH2
RUNX1 p.N153fs	0.028865	EZH2
RUNX1 p.N153fs	0.0288141	EZH2
RUNX1 p.N153fs	0.0400225	EZH2
RUNX1 p.N153fs	0.0414418	EZH2
DNMT3A WT	0.0574815	EZH2
DNMT3A WT	0.0549318	EZH2
RUNX1 p.N153fs	0.0328587	EZH2
RUNX1 p.N153fs	0.0385574	EZH2
RUNX1 p.N153fs	0.0155567	EZH2
RUNX1 p.N153fs	0.0404524	EZH2
RUNX1 p.N153fs	0.0302627	EZH2
RUNX1 p.N153fs	0.0632204	EZH2
RUNX1 p.N153fs	0.0633873	EZH2
RUNX1 p.N153fs	0.0311067	EZH2
RUNX1 p.N153fs	0.031583	EZH2
RUNX1 p.N153fs	0.0245175	EZH2
RUNX1 p.N153fs	0.0238861	EZH2
RUNX1 p.N153fs	0.0109218	EZH2
DNMT3A WT	0.0722643	EZH2
RUNX1 p.N153fs	0.0304245	EZH2
RUNX1 p.N153fs	0.0293511	EZH2
RUNX1 p.N153fs	0.0419126	EZH2
RUNX1 p.N153fs	0.0259459	EZH2
DNMT3A WT	0.0298622	EZH2
RUNX1 p.N153fs	0.00087108	EZH2
RUNX1 p.N153fs	0.0283473	EZH2
RUNX1 p.N153fs	0.0332614	EZH2
RUNX1 p.N153fs	0.0460683	EZH2
RUNX1 p.N153fs	0.044289	EZH2
RUNX1 p.N153fs	0.0257791	EZH2
RUNX1 p.N153fs	0.0729302	EZH2
RUNX1 p.N153fs	0.0307443	EZH2
RUNX1 p.N153fs	0.02867	EZH2
RUNX1 p.N153fs	0.0451546	EZH2
RUNX1 p.N153fs	0.0166254	EZH2
RUNX1 p.N153fs	0.0311133	EZH2
RUNX1 p.N153fs	0.0493126	EZH2
RUNX1 p.N153fs	0.028151	EZH2
RUNX1 p.N153fs	0.0309441	EZH2
RUNX1 p.N153fs	0.0278284	EZH2
RUNX1 p.D198N	0.0609497	EZH2
RUNX1 p.N153fs	0.0514684	EZH2
RUNX1 p.N153fs	0.0218156	EZH2
RUNX1 p.N153fs	0.0356275	EZH2
RUNX1 p.N153fs	0.0304926	EZH2
RUNX1 p.N153fs	0.0331422	EZH2
DNMT3A WT	0.0590137	EZH2
RUNX1 p.N153fs	0.0328333	EZH2
RUNX1 p.N153fs	0.0288617	EZH2
RUNX1 p.N153fs	0.0478711	EZH2
RUNX1 p.N153fs	0.0371838	EZH2
RUNX1 p.N153fs	0.0353424	EZH2
RUNX1 p.N153fs	0.0113924	EZH2
RUNX1 p.D198N	0.0627116	EZH2
RUNX1 p.N153fs	0.0296629	EZH2
RUNX1 p.N153fs	0.0603754	EZH2
RUNX1 p.N153fs	0.0320831	EZH2
RUNX1 p.N153fs	0.0335052	EZH2
RUNX1 p.N153fs	0.0155136	EZH2
DNMT3A WT	0.0231924	EZH2
DNMT3A WT	0.0522906	EZH2
RUNX1 p.N153fs	0.0340751	EZH2
RUNX1 p.N153fs	0.0209244	EZH2
RUNX1 p.N153fs	0.0241778	EZH2
DNMT3A WT	0.0311919	EZH2
RUNX1 p.N153fs	0.0369231	EZH2
DNMT3A WT	0.0371753	EZH2
DNMT3A WT	0.0543848	EZH2
RUNX1 p.N153fs	0.0217249	EZH2
RUNX1 p.N153fs	0.0362875	EZH2
RUNX1 p.N153fs	0.0307957	EZH2
RUNX1 p.N153fs	0.0362981	EZH2
RUNX1 p.N153fs	0.0296782	EZH2
RUNX1 p.N153fs	0.0200819	EZH2
RUNX1 p.N153fs	0.0318343	EZH2
DNMT3A WT	0.0465782	EZH2
RUNX1 p.N153fs	0.00078064	EZH2
RUNX1 p.N153fs	0.0450763	EZH2
RUNX1 p.N153fs	0.00272063	EZH2
RUNX1 p.N153fs	0.0319687	EZH2
DNMT3A WT	0.0557129	EZH2
RUNX1 p.N153fs	0.0314827	EZH2
RUNX1 p.N153fs	0.0351095	EZH2
RUNX1 p.N153fs	0.0279487	EZH2
RUNX1 p.N153fs	0.0414875	EZH2
RUNX1 p.N153fs	0.0382296	EZH2
RUNX1 p.N153fs	0.0316324	EZH2
RUNX1 p.N153fs	0.0332584	EZH2
RUNX1 p.N153fs	0.0232919	EZH2
RUNX1 p.N153fs	0.0373972	EZH2
DNMT3A WT	0.0578752	EZH2
RUNX1 p.D198N	0.0210131	EZH2
RUNX1 p.N153fs	0.0131842	EZH2
RUNX1 p.N153fs	0.0314416	EZH2
DNMT3A WT	0.0524255	EZH2
RUNX1 p.N153fs	0.0283934	EZH2
RUNX1 p.N153fs	0.0201559	EZH2
DNMT3A WT	0.0542997	EZH2
RUNX1 p.N153fs	0.0340646	EZH2
RUNX1 p.N153fs	0.0243149	EZH2
RUNX1 p.N153fs	0.033856	EZH2
RUNX1 p.N153fs	0.0345324	EZH2
RUNX1 p.N153fs	0.0456559	EZH2
RUNX1 p.N153fs	0.0296015	EZH2
RUNX1 p.N153fs	0.0448892	EZH2
RUNX1 p.N153fs	0.0317205	EZH2
RUNX1 p.D198N	0.0515971	EZH2
RUNX1 p.N153fs	0.029309	EZH2
RUNX1 p.N153fs	0.0218665	EZH2
RUNX1 p.N153fs	0.025226	EZH2
DNMT3A WT	0.0559484	EZH2
RUNX1 p.N153fs	0.0246824	EZH2
RUNX1 p.N153fs	0.0369865	EZH2
RUNX1 p.N153fs	0.0335782	EZH2
RUNX1 p.N153fs	0.0288847	EZH2
RUNX1 p.N153fs	0.0493373	EZH2
RUNX1 p.N153fs	0.0359083	EZH2
RUNX1 p.N153fs	0	EZH2
RUNX1 p.D198N	0.0556922	EZH2
RUNX1 p.N153fs	0.0704743	EZH2
RUNX1 p.N153fs	0.0318287	EZH2
RUNX1 p.N153fs	0.0201987	EZH2
RUNX1 p.N153fs	0.0193629	EZH2
RUNX1 p.N153fs	0.019599	EZH2
RUNX1 p.N153fs	0.0230109	EZH2
RUNX1 p.N153fs	0.0123967	EZH2
RUNX1 p.N153fs	0.049576	EZH2
RUNX1 p.N153fs	0.0382916	EZH2
RUNX1 p.N153fs	0.0323298	EZH2
DNMT3A WT	0.0348865	EZH2
DNMT3A WT	0.027807	EZH2
RUNX1 p.D198N	0.052961	EZH2
RUNX1 p.N153fs	0.0286172	EZH2
RUNX1 p.N153fs	0.0319961	EZH2
RUNX1 p.N153fs	0.0305905	EZH2
RUNX1 p.N153fs	0.0303295	EZH2
DNMT3A WT	0.0725205	EZH2
RUNX1 p.N153fs	0.0598629	EZH2
RUNX1 p.N153fs	0.0350708	EZH2
DNMT3A WT	0.0319015	EZH2
DNMT3A WT	0.0392974	EZH2
RUNX1 p.N153fs	0.0240358	EZH2
RUNX1 p.N153fs	0.0277248	EZH2
RUNX1 p.N153fs	0.0394901	EZH2
DNMT3A WT	0.0515788	EZH2
DNMT3A WT	0.0210593	EZH2
RUNX1 p.N153fs	0.0381072	EZH2
RUNX1 p.N153fs	0.0313304	EZH2
RUNX1 p.N153fs	0.0328045	EZH2
RUNX1 p.N153fs	0.0278429	EZH2
RUNX1 p.N153fs	0.00329218	EZH2
RUNX1 p.N153fs	0.0591854	EZH2
RUNX1 p.N153fs	0.0362301	EZH2
RUNX1 p.N153fs	0.0299776	EZH2
RUNX1 p.N153fs	0	EZH2
RUNX1 p.N153fs	0.0220742	EZH2
RUNX1 p.N153fs	0.0401152	EZH2
RUNX1 p.N153fs	0.0279783	EZH2
RUNX1 p.N153fs	0.0396807	EZH2
RUNX1 p.N153fs	0.0328218	EZH2
DNMT3A WT	0.0404527	EZH2
RUNX1 p.N153fs	0.040681	EZH2
RUNX1 p.N153fs	0.0555175	EZH2
RUNX1 p.N153fs	0.0483122	EZH2
RUNX1 p.N153fs	0.0379706	EZH2
RUNX1 p.N153fs	0.0355777	EZH2
RUNX1 p.N153fs	0.022474	EZH2
DNMT3A WT	0.0559554	EZH2
DNMT3A WT	0.0479594	EZH2
RUNX1 p.N153fs	0.0307046	EZH2
RUNX1 p.N153fs	0.0278914	EZH2
RUNX1 p.N153fs	0.0453773	EZH2
RUNX1 p.N153fs	0.0477532	EZH2
RUNX1 p.N153fs	0.0507363	EZH2
RUNX1 p.N153fs	0.0277027	EZH2
RUNX1 p.N153fs	0.0336449	EZH2
RUNX1 p.D198N	0.0507105	EZH2
DNMT3A WT	0.0304269	EZH2
RUNX1 p.N153fs	0.0263899	EZH2
RUNX1 p.N153fs	0	EZH2
RUNX1 p.D198N	0.0402299	EZH2
RUNX1 p.N153fs	0.0358141	EZH2
RUNX1 p.N153fs	0.0287081	EZH2
RUNX1 p.N153fs	0	EZH2
RUNX1 p.N153fs	0.0189476	EZH2
RUNX1 p.N153fs	0.0313152	EZH2
RUNX1 p.N153fs	0.0111138	EZH2
RUNX1 p.D198N	0.051511	EZH2
RUNX1 p.N153fs	0.0241546	EZH2
DNMT3A WT	0.057898	EZH2
RUNX1 p.N153fs	0.0137821	EZH2
RUNX1 p.N153fs	0.0286597	EZH2
RUNX1 p.N153fs	0.0376259	EZH2
DNMT3A WT	0.0801129	EZH2
RUNX1 p.D198N	0.0532826	EZH2
RUNX1 p.N153fs	0.0271932	EZH2
RUNX1 p.N153fs	0.0279543	EZH2
RUNX1 p.N153fs	0.0293454	EZH2
RUNX1 p.D198N	0.0511865	EZH2
RUNX1 p.N153fs	0.0292181	EZH2
DNMT3A WT	0.0562402	EZH2
RUNX1 p.N153fs	0.0428363	EZH2
[truncated: 4,052 more rows]

## Sheet: Fig4K
VAF	genotype
0.923913	wt
0	wt
0.263158	wt
0.684211	wt
0.616667	wt
0.723077	wt
0.401961	wt
0.990991	wt
0.459016	wt
0.0697674	wt
0.351351	wt
0.297297	wt
1	wt
0.658273	wt
0.100457	wt
0.345679	wt
0.15894	wt
0.41875	wt
0.663551	wt
0.702128	wt
0.37037	wt
0.633333	wt
0.177632	wt
0.822785	wt
0.383929	wt
0.55814	wt
0.514451	wt
0.916667	wt
0.794258	wt
0.477273	wt
0.401274	wt
0.454545	wt
0.212121	wt
0.416667	wt
0.460432	wt
0.695652	wt
0.241107	wt
0.707317	wt
0.587755	wt
0.625668	wt
0.311688	wt
0.838235	wt
0.560345	wt
0.343434	wt
0.40458	wt
0.66129	wt
0.652778	wt
0.23913	wt
0.883333	wt
0.38806	wt
0.58	wt
0.567376	wt
0.100917	wt
0.864078	wt
0.344828	wt
0.929204	wt
0.450199	wt
0.563981	mut
0.768707	mut
0.525424	mut
0.766082	mut
0.946341	mut
0.393443	mut
0.95935	mut
0.788235	mut
0.479885	mut
0.80754	mut
0.885	mut
0.63138	mut
0.48855	mut
0.736607	mut
0.868932	mut
0.909502	mut
0.5	mut
0.797297	mut
0.896552	mut
0.678431	mut
0.740741	mut
0.827068	mut
0.4	mut
0.405797	mut
0.860465	mut
0.748603	mut
0.310638	mut
0.748971	mut
0.567073	mut
0.586387	mut
0.617391	mut
0.628763	mut
0.854167	mut
0.327586	mut
0.72	mut
0.985337	mut
0.553571	mut
0.721154	mut
0.423729	mut
0.896774	mut
0.604255	mut
0.739766	mut
0.722727	mut
0.578947	mut
0.642857	mut
0.716688	mut
0.871369	mut
0.625	mut
0.728571	mut
0.509494	mut
0.526132	mut
0.448598	mut
0.406162	mut
0.272727	mut
0.709877	mut
0.567867	mut
0.918367	mut
0.508772	mut
0.512821	mut
0.892308	mut
0.781893	mut
0.671329	mut
0.743119	mut
0.618182	mut
0.716418	mut
0.705426	mut
0.691131	mut
0.449275	mut
0.928571	mut
0.776238	mut
0.0877193	mut
0.788679	mut
0.983607	mut
0.528689	mut
0.303797	mut
0.618123	mut
0.413043	mut
0.834711	mut
0.859375	mut
0.294118	mut
0.440367	mut
0.352941	mut
0.661972	mut
0.817757	mut
0.714286	mut
0.582278	mut
0.590909	mut
0.542435	mut
0.52381	mut
0.790123	mut
0.787037	mut
0.711864	mut
0.966387	mut
0.606557	mut
0.801347	mut
0.578182	mut
0.984	mut
0.631034	mut
0.954545	mut
0.588028	mut
0.635838	mut
0.915966	mut
1	mut
0.615385	mut
0.408451	mut
0.821429	mut
0.779904	mut
0.324675	mut
0.700508	mut
0.618182	mut
0.652406	mut
0.639706	mut
0.852713	mut
1	mut
0.657303	mut
0.440678	mut
0.654867	mut
0.97	mut
0.575758	mut
0.242857	mut
0.380952	mut
0.582697	mut
0.639024	mut
0.797297	mut
0.95679	mut
0.625418	mut
0.660377	mut
0.815287	mut
0.917647	mut
0.535714	mut
0.0733333	mut
0.651982	mut
0.771429	mut
0.548872	mut
0.840595	mut
0.890244	mut
0.855932	mut
0.685714	mut
0.715278	mut
0.512346	mut
0.698864	mut
0.816	mut
0.786408	mut
0.558559	mut
0.901042	mut
0.598291	mut
0.952381	mut
0.473054	mut
0.642534	mut
1	mut
0.843537	mut
0.790795	mut
0.607955	mut
0.218447	mut
0.845361	mut
0.610478	mut
0.446991	mut
0.661905	mut
0.8	mut
0.726744	mut
0.60452	mut
0.81749	mut
0.938389	mut
0.787037	mut
0.806557	mut
0.674157	mut
0.985507	mut
0.343434	mut
0.632479	mut
0.526829	mut
0.667964	mut
0.896907	mut
0.896104	mut
0.830508	mut
0.816879	mut
0.743421	mut
0.822006	mut
0.860335	mut
0.922018	mut
0.784314	mut
0.595442	mut
0.719048	mut
0.794872	mut
0.536667	mut
0.603774	mut
0.734513	mut
0.58159	mut
0.593103	mut
0.645614	mut
0.858639	mut
0.805	mut
0.684211	mut
0.895425	mut
0.793893	mut
0.722222	mut
0.985185	mut
0.629921	mut
0.338645	mut
0.605634	mut
0.590476	mut
0.5	mut
0.814286	mut
0.618812	mut
1	mut
0.557823	mut
0.661111	mut
0.488263	mut
0.860294	mut
0.461756	mut
0.567797	mut
0.810909	mut
0.752137	mut
0.452756	mut
0.626667	mut
0.452736	mut
0.364198	mut
0.598765	mut
0.52	mut
0.647799	mut
0.895238	mut
0.85119	mut
0.657801	mut
0.8425	mut
0.275362	mut
0.508671	mut
0.615094	mut
0.563934	mut
0.797297	mut
0.730519	mut
0.858736	mut
0.728814	mut
0.777174	mut
0.831169	mut
0.619266	mut
0.395161	mut
0.686047	mut
0.816583	mut
0.626712	mut
0.25974	mut
0.454545	mut
0.865096	mut
0.959184	mut
0.666667	mut
0.45283	mut
0.8	mut
0.610465	mut
0.432258	mut
0.714859	mut
0.488722	mut
0.816667	mut
0.772947	mut
0.738806	mut
0.734375	mut
0.467949	mut
0.496	mut
0.442478	mut
0.753247	mut
0.746032	mut
0.716667	mut
0.8125	mut
0.666667	mut
0.670886	mut
0.87619	mut
0.622222	mut
0.919643	mut
0.433333	mut
0.440678	mut
0.244	mut
0.734127	mut
0.864407	mut
0.62037	mut
0.895349	mut
0.758242	mut
0.894737	mut
0.782123	mut
0.48285	mut
0.741071	mut
0.610063	mut
0.601942	mut
0.172414	mut
0.795276	mut
0.304833	mut
0.729885	mut
0.729469	mut
0.3	mut
0.5	mut
0.889734	mut
0.769784	mut
0.883065	mut
0.96131	mut
0.554745	mut
0.652482	mut
0.93956	mut
0.64878	mut
0.765957	mut
0.575163	mut
0.185714	mut
0.751553	mut
0.875	mut
0.609195	mut
0.831169	mut
0.862069	mut
0.585062	mut
0.947522	mut
0.508772	mut
0.58159	mut
0.568493	mut
0.75	mut
0.762712	mut
0.686782	mut
0.804348	mut
0.53913	mut
0.433824	mut
0.598616	mut
0.719008	mut

## Sheet: Fig5B
genotype	read count fraction	gene
KRAS	0.0193548	TP53
PTPN11	0.0192512	TP53
TP53 p.V143M hom	0.0168625	TP53
KRAS	0.0231628	TP53
TP53 p.Y220C hom	0.0153227	TP53
TP53 p.V143M hom	0.0103781	TP53
TP53 p.Y220C hom	0.0246628	TP53
PTPN11	0.0145106	TP53
TP53 p.V143M hom	0.0071508	TP53
TP53 p.Y220C hom	0.0161964	TP53
TP53 p.Y220C hom	0.00819876	TP53
PTPN11	0.0175333	TP53
PTPN11	0.0231293	TP53
TP53 p.V143M hom	0.00824642	TP53
PTPN11	0.0123267	TP53
TP53 p.V143M hom	0.016033	TP53
TP53 p.V143M hom	0.0142723	TP53
PTPN11	0.0142786	TP53
TP53 p.V143M hom	0.00843198	TP53
PTPN11	0.0126507	TP53
TP53 p.V143M hom	0.0101839	TP53
TP53 p.V143M hom	0.0210922	TP53
PTPN11	0.0198918	TP53
TP53 p.V143M hom	0.00700384	TP53
TP53 p.V143M hom	0.0189453	TP53
TP53 p.V143M hom	0.0171227	TP53
PTPN11	0.0219801	TP53
TP53 p.V143M hom	0.0129661	TP53
TP53 p.V143M hom	0.0118207	TP53
KRAS	0.0226403	TP53
TP53 p.V143M hom	0.0142643	TP53
TP53 p.V143M hom	0.0123522	TP53
PTPN11	0.0238168	TP53
KRAS	0.0158348	TP53
KRAS	0.018655	TP53
TP53 p.Y220C hom	0.0133021	TP53
TP53 p.Y220C hom	0.0132311	TP53
TP53 p.Y220C hom	0.0129132	TP53
TP53 p.Y220C hom	0.0149334	TP53
TP53 p.Y220C hom	0.0168163	TP53
TP53 p.V143M hom	0.0125397	TP53
TP53 p.Y220C hom	0.00668368	TP53
PTPN11	0.0192401	TP53
PTPN11	0.0220138	TP53
TP53 p.Y220C hom	0.0123131	TP53
TP53 p.V143M hom	0.0111551	TP53
TP53 p.V143M hom	0.0174552	TP53
TP53 p.V143M hom	0.0122579	TP53
TP53 p.Y220C hom	0.00570832	TP53
PTPN11	0.0192274	TP53
KRAS	0.023567	TP53
TP53 p.V143M hom	0.0121704	TP53
PTPN11	0.0175373	TP53
TP53 p.Y220C hom	0.0121337	TP53
TP53 p.V143M hom	0.0231078	TP53
PTPN11	0.0236692	TP53
TP53 p.V143M hom	0.0133245	TP53
TP53 p.V143M hom	0.0169205	TP53
TP53 p.Y220C hom	0.0100983	TP53
TP53 p.V143M hom	0.0167702	TP53
PTPN11	0.017033	TP53
PTPN11	0.0295065	TP53
TP53 p.V143M hom	0.0129341	TP53
TP53 p.V143M hom	0.0140023	TP53
TP53 p.V143M hom	0.00834631	TP53
PTPN11	0.0164038	TP53
TP53 p.Y220C hom	0.0130244	TP53
TP53 p.Y220C hom	0.0163722	TP53
TP53 p.Y220C hom	0.0178885	TP53
KRAS	0.014969	TP53
TP53 p.V143M hom	0.010152	TP53
TP53 p.Y220C hom	0.0115875	TP53
TP53 p.V143M hom	0.0118864	TP53
TP53 p.Y220C hom	0.0153846	TP53
KRAS	0.0243509	TP53
TP53 p.Y220C hom	0.012727	TP53
TP53 p.V143M hom	0.0126956	TP53
PTPN11	0.0158704	TP53
TP53 p.V143M hom	0.0198985	TP53
TP53 p.Y220C hom	0.0125749	TP53
TP53 p.Y220C hom	0.0183084	TP53
TP53 p.Y220C hom	0.0138041	TP53
TP53 p.V143M hom	0.0130907	TP53
PTPN11	0.0101292	TP53
TP53 p.V143M hom	0.00997151	TP53
TP53 p.V143M hom	0.0102364	TP53
TP53 p.V143M hom	0.0177538	TP53
KRAS	0.0274281	TP53
TP53 p.V143M hom	0.0175615	TP53
TP53 p.V143M hom	0.0114213	TP53
PTPN11	0.0215162	TP53
TP53 p.Y220C hom	0.0171301	TP53
TP53 p.V143M hom	0.011193	TP53
TP53 p.Y220C hom	0.00908421	TP53
PTPN11	0.00339321	TP53
TP53 p.Y220C hom	0.0098946	TP53
TP53 p.V143M hom	0.0120069	TP53
TP53 p.V143M hom	0.0185283	TP53
TP53 p.V143M hom	0.0173938	TP53
TP53 p.V143M hom	0.0182869	TP53
TP53 p.V143M hom	0.0149269	TP53
TP53 p.Y220C hom	0.0176618	TP53
TP53 p.Y220C hom	0.0094654	TP53
TP53 p.Y220C hom	0.0246182	TP53
TP53 p.Y220C hom	0.0108178	TP53
TP53 p.Y220C hom	0.0122715	TP53
PTPN11	0.018309	TP53
KRAS	0.0120462	TP53
TP53 p.Y220C hom	0.012202	TP53
TP53 p.V143M hom	0.00965728	TP53
TP53 p.V143M hom	0.0106909	TP53
TP53 p.Y220C hom	0.0133509	TP53
TP53 p.Y220C hom	0.015579	TP53
KRAS	0.0189068	TP53
TP53 p.Y220C hom	0.0162993	TP53
TP53 p.V143M hom	0.00955414	TP53
TP53 p.V143M hom	0.0124654	TP53
TP53 p.V143M hom	0.0152815	TP53
TP53 p.V143M hom	0.0168839	TP53
PTPN11	0.0168216	TP53
KRAS	0.0217861	TP53
PTPN11	0.0128238	TP53
TP53 p.Y220C hom	0.0152144	TP53
TP53 p.Y220C hom	0.0108207	TP53
TP53 p.Y220C hom	0.0101442	TP53
TP53 p.Y220C hom	0.0142167	TP53
PTPN11	0.0203151	TP53
TP53 p.Y220C hom	0.0193502	TP53
TP53 p.V143M hom	0.0157833	TP53
TP53 p.Y220C hom	0.0147852	TP53
PTPN11	0.012969	TP53
TP53 p.Y220C hom	0.00637939	TP53
PTPN11	0.0162722	TP53
PTPN11	0.0218421	TP53
PTPN11	0.0288938	TP53
PTPN11	0.0208763	TP53
TP53 p.V143M hom	0.0148098	TP53
KRAS	0.0297077	TP53
TP53 p.Y220C hom	0.0123206	TP53
TP53 p.Y220C hom	0.0210188	TP53
PTPN11	0.0163196	TP53
PTPN11	0.0174268	TP53
TP53 p.Y220C hom	0.016937	TP53
TP53 p.V143M hom	0.00563825	TP53
TP53 p.V143M hom	0.0120608	TP53
TP53 p.V143M hom	0.00890472	TP53
PTPN11	0.0121807	TP53
TP53 p.Y220C hom	0.0137646	TP53
TP53 p.V143M hom	0.00981472	TP53
TP53 p.Y220C hom	0.0128962	TP53
PTPN11	0.0127871	TP53
TP53 p.Y220C hom	0.0125031	TP53
PTPN11	0.019069	TP53
TP53 p.Y220C hom	0.0183692	TP53
TP53 p.V143M hom	0.0191795	TP53
TP53 p.V143M hom	0.0168105	TP53
TP53 p.Y220C hom	0.0128901	TP53
TP53 p.Y220C hom	0.0121055	TP53
TP53 p.V143M hom	0.0149162	TP53
KRAS	0.00879839	TP53
TP53 p.V143M hom	0.0125583	TP53
TP53 p.V143M hom	0.0146597	TP53
TP53 p.V143M hom	0.0156823	TP53
TP53 p.Y220C hom	0.0118533	TP53
TP53 p.V143M hom	0.0112374	TP53
TP53 p.Y220C hom	0.00639606	TP53
TP53 p.V143M hom	0.0184779	TP53
TP53 p.V143M hom	0.00700894	TP53
TP53 p.Y220C hom	0.0110728	TP53
TP53 p.V143M hom	0.0137987	TP53
TP53 p.Y220C hom	0.0146014	TP53
TP53 p.Y220C hom	0.0143967	TP53
TP53 p.V143M hom	0.0339796	TP53
TP53 p.V143M hom	0.0122574	TP53
TP53 p.V143M hom	0.0105309	TP53
TP53 p.Y220C hom	0.00860364	TP53
TP53 p.V143M hom	0.0206461	TP53
PTPN11	0.0161209	TP53
TP53 p.Y220C hom	0.014366	TP53
TP53 p.Y220C hom	0.0151612	TP53
TP53 p.V143M hom	0.0276727	TP53
PTPN11	0.0172835	TP53
KRAS	0.0232971	TP53
TP53 p.Y220C hom	0.00815706	TP53
TP53 p.Y220C hom	0.0117503	TP53
PTPN11	0.0197561	TP53
TP53 p.V143M hom	0.0196744	TP53
PTPN11	0.0235413	TP53
TP53 p.V143M hom	0.0130719	TP53
TP53 p.Y220C hom	0.0199979	TP53
TP53 p.V143M hom	0.0168327	TP53
TP53 p.V143M hom	0.0151186	TP53
KRAS	0.0155821	TP53
PTPN11	0.0214221	TP53
PTPN11	0.0147958	TP53
TP53 p.Y220C hom	0.0112289	TP53
TP53 p.Y220C hom	0.0156567	TP53
PTPN11	0.0197361	TP53
TP53 p.V143M hom	0.00755405	TP53
TP53 p.V143M hom	0.00816478	TP53
TP53 p.V143M hom	0.00906953	TP53
PTPN11	0.0276873	TP53
PTPN11	0.0179562	TP53
TP53 p.Y220C hom	0.0098679	TP53
TP53 p.V143M hom	0.00924341	TP53
TP53 p.V143M hom	0.0315569	TP53
TP53 p.Y220C hom	0.0105878	TP53
TP53 p.V143M hom	0.0282169	TP53
PTPN11	0.0248194	TP53
TP53 p.Y220C hom	0.0112782	TP53
PTPN11	0.0217051	TP53
TP53 p.Y220C hom	0.0151086	TP53
TP53 p.V143M hom	0.0201531	TP53
PTPN11	0.0250513	TP53
TP53 p.V143M hom	0.0129011	TP53
PTPN11	0.0261221	TP53
KRAS	0.0239951	TP53
TP53 p.Y220C hom	0.0173587	TP53
PTPN11	0.0190977	TP53
TP53 p.V143M hom	0.0280097	TP53
TP53 p.V143M hom	0.00918964	TP53
TP53 p.V143M hom	0.0112168	TP53
TP53 p.Y220C hom	0.0127605	TP53
TP53 p.V143M hom	0.0039886	TP53
TP53 p.Y220C hom	0.0140745	TP53
PTPN11	0.0211076	TP53
TP53 p.V143M hom	0.0184585	TP53
TP53 p.V143M hom	0.0165975	TP53
PTPN11	0.0148693	TP53
TP53 p.V143M hom	0.0119291	TP53
TP53 p.V143M hom	0.00692236	TP53
TP53 p.V143M hom	0.0139843	TP53
TP53 p.V143M hom	0.0167574	TP53
TP53 p.Y220C hom	0.0099975	TP53
PTPN11	0.0113575	TP53
TP53 p.V143M hom	0.0105735	TP53
TP53 p.V143M hom	0.0187445	TP53
TP53 p.Y220C hom	0.00928877	TP53
TP53 p.Y220C hom	0.0136587	TP53
TP53 p.V143M hom	0.0168228	TP53
TP53 p.V143M hom	0.0139821	TP53
TP53 p.Y220C hom	0.018279	TP53
TP53 p.V143M hom	0.0202636	TP53
TP53 p.V143M hom	0.0146773	TP53
KRAS	0.020723	TP53
TP53 p.V143M hom	0.011199	TP53
TP53 p.V143M hom	0.00861405	TP53
KRAS	0.0260319	TP53
TP53 p.Y220C hom	0.0160283	TP53
TP53 p.Y220C hom	0.0139535	TP53
TP53 p.Y220C hom	0.0138702	TP53
TP53 p.V143M hom	0.00634703	TP53
KRAS	0.0180157	TP53
TP53 p.V143M hom	0.00775266	TP53
TP53 p.Y220C hom	0.0130943	TP53
TP53 p.V143M hom	0.0118762	TP53
PTPN11	0.0113431	TP53
PTPN11	0.0245426	TP53
TP53 p.Y220C hom	0.0107425	TP53
TP53 p.V143M hom	0.00710546	TP53
PTPN11	0.0187343	TP53
TP53 p.V143M hom	0.0244018	TP53
KRAS	0.0224889	TP53
TP53 p.V143M hom	0.0130011	TP53
TP53 p.Y220C hom	0.00377042	TP53
TP53 p.Y220C hom	0.0103672	TP53
TP53 p.Y220C hom	0.0111888	TP53
TP53 p.V143M hom	0.0136197	TP53
KRAS	0.0176781	TP53
PTPN11	0.0193788	TP53
TP53 p.Y220C hom	0.0118163	TP53
KRAS	0.0312195	TP53
TP53 p.V143M hom	0.00729483	TP53
TP53 p.Y220C hom	0.0212046	TP53
TP53 p.V143M hom	0.0119985	TP53
TP53 p.Y220C hom	0.0135234	TP53
TP53 p.V143M hom	0.00981092	TP53
KRAS	0.029853	TP53
TP53 p.Y220C hom	0.00940955	TP53
TP53 p.Y220C hom	0.0125403	TP53
TP53 p.Y220C hom	0.0147239	TP53
TP53 p.V143M hom	0.0145501	TP53
TP53 p.V143M hom	0.0111564	TP53
TP53 p.Y220C hom	0.0103292	TP53
TP53 p.V143M hom	0.0134574	TP53
TP53 p.Y220C hom	0.0152015	TP53
PTPN11	0.0192647	TP53
TP53 p.V143M hom	0.00670781	TP53
PTPN11	0.0174486	TP53
TP53 p.Y220C hom	0.0170664	TP53
PTPN11	0.0246167	TP53
TP53 p.Y220C hom	0.013267	TP53
TP53 p.V143M hom	0.0107176	TP53
KRAS	0.0231284	TP53
KRAS	0.0145243	TP53
PTPN11	0.0265409	TP53
PTPN11	0.0219	TP53
TP53 p.V143M hom	0.0149268	TP53
TP53 p.Y220C hom	0.0156482	TP53
TP53 p.Y220C hom	0.00845565	TP53
TP53 p.Y220C hom	0.0141431	TP53
TP53 p.V143M hom	0.0131857	TP53
TP53 p.Y220C hom	0.0162088	TP53
TP53 p.V143M hom	0.0108352	TP53
PTPN11	0.016533	TP53
PTPN11	0.018929	TP53
TP53 p.Y220C hom	0.0139452	TP53
TP53 p.Y220C hom	0.0113023	TP53
TP53 p.Y220C hom	0.01744	TP53
TP53 p.Y220C hom	0.0136069	TP53
TP53 p.Y220C hom	0.0169996	TP53
TP53 p.V143M hom	0.0124661	TP53
KRAS	0.0276572	TP53
PTPN11	0.0167646	TP53
TP53 p.Y220C hom	0.0164978	TP53
TP53 p.V143M hom	0.0141136	TP53
PTPN11	0.0193429	TP53
PTPN11	0.0227766	TP53
TP53 p.Y220C hom	0.0273909	TP53
TP53 p.V143M hom	0.0154412	TP53
TP53 p.Y220C hom	0.013773	TP53
PTPN11	0.0221468	TP53
TP53 p.Y220C hom	0.0165913	TP53
TP53 p.V143M hom	0.0125313	TP53
TP53 p.V143M hom	0.0143681	TP53
TP53 p.V143M hom	0.0166486	TP53
PTPN11	0.0283148	TP53
TP53 p.V143M hom	0.0132543	TP53
TP53 p.Y220C hom	0.0181504	TP53
TP53 p.V143M hom	0.00688956	TP53
TP53 p.Y220C hom	0.0125587	TP53
TP53 p.V143M hom	0.0106647	TP53
TP53 p.Y220C hom	0.0115352	TP53
TP53 p.Y220C hom	0.0131781	TP53
TP53 p.Y220C hom	0.0174772	TP53
TP53 p.V143M hom	0.0109085	TP53
TP53 p.Y220C hom	0.0101414	TP53
PTPN11	0.0184105	TP53
PTPN11	0.0280658	TP53
PTPN11	0.0225912	TP53
TP53 p.V143M hom	0.0157916	TP53
TP53 p.Y220C hom	0.0137804	TP53
TP53 p.Y220C hom	0.0183134	TP53
TP53 p.V143M hom	0.0132491	TP53
KRAS	0.0172476	TP53
TP53 p.Y220C hom	0.0113117	TP53
TP53 p.V143M hom	0.0204825	TP53
TP53 p.Y220C hom	0.011763	TP53
TP53 p.Y220C hom	0.0102116	TP53
TP53 p.Y220C hom	0.0214755	TP53
TP53 p.V143M hom	0.00492518	TP53
PTPN11	0.0205907	TP53
TP53 p.Y220C hom	0.0116118	TP53
PTPN11	0.0182838	TP53
TP53 p.V143M hom	0.0131667	TP53
TP53 p.Y220C hom	0.00939218	TP53
TP53 p.V143M hom	0.0163106	TP53
PTPN11	0.0188183	TP53
PTPN11	0.0166901	TP53
TP53 p.Y220C hom	0.0186625	TP53
TP53 p.V143M hom	0.00922904	TP53
TP53 p.Y220C hom	0.0104015	TP53
TP53 p.V143M hom	0.0087089	TP53
PTPN11	0.0170919	TP53
TP53 p.Y220C hom	0.0132099	TP53
TP53 p.Y220C hom	0.0142516	TP53
TP53 p.V143M hom	0.0114429	TP53
TP53 p.V143M hom	0.01204	TP53
TP53 p.V143M hom	0.0151881	TP53
PTPN11	0.0170662	TP53
TP53 p.V143M hom	0.0138382	TP53
TP53 p.Y220C hom	0.0156884	TP53
TP53 p.V143M hom	0.010926	TP53
TP53 p.V143M hom	0.0131957	TP53
TP53 p.Y220C hom	0.00772273	TP53
KRAS	0.0150457	TP53
TP53 p.V143M hom	0.014928	TP53
TP53 p.V143M hom	0.0184729	TP53
TP53 p.V143M hom	0.0148088	TP53
TP53 p.V143M hom	0.0106166	TP53
TP53 p.V143M hom	0.0157288	TP53
TP53 p.V143M hom	0.0150208	TP53
PTPN11	0.0239962	TP53
TP53 p.Y220C hom	0.0119048	TP53
PTPN11	0.0205325	TP53
TP53 p.Y220C hom	0.0145431	TP53
TP53 p.Y220C hom	0.0180678	TP53
TP53 p.V143M hom	0.0114703	TP53
TP53 p.V143M hom	0.0115634	TP53
TP53 p.Y220C hom	0.00697416	TP53
TP53 p.Y220C hom	0.0130408	TP53
TP53 p.V143M hom	0.0120837	TP53
TP53 p.Y220C hom	0.00830175	TP53
TP53 p.Y220C hom	0.0125377	TP53
TP53 p.V143M hom	0.0130603	TP53
TP53 p.V143M hom	0.0139252	TP53
TP53 p.Y220C hom	0.0134901	TP53
TP53 p.V143M hom	0.00689972	TP53
PTPN11	0.0170462	TP53
TP53 p.V143M hom	0.0160803	TP53
PTPN11	0.0248837	TP53
TP53 p.V143M hom	0.00907188	TP53
TP53 p.V143M hom	0.0144456	TP53
PTPN11	0.024133	TP53
TP53 p.V143M hom	0.0127396	TP53
PTPN11	0.0266724	TP53
TP53 p.Y220C hom	0.00928662	TP53
TP53 p.V143M hom	0.0175439	TP53
KRAS	0.0288939	TP53
TP53 p.Y220C hom	0.0111472	TP53
TP53 p.V143M hom	0.0165392	TP53
TP53 p.V143M hom	0.0149077	TP53
TP53 p.V143M hom	0.0120173	TP53
PTPN11	0.0200433	TP53
PTPN11	0.0223126	TP53
PTPN11	0.0149343	TP53
TP53 p.Y220C hom	0.0181347	TP53
TP53 p.Y220C hom	0.0107879	TP53
TP53 p.Y220C hom	0.014667	TP53
TP53 p.Y220C hom	0.0106686	TP53
PTPN11	0.0222862	TP53
TP53 p.Y220C hom	0.0127667	TP53
TP53 p.V143M hom	0.0165353	TP53
PTPN11	0.0267798	TP53
TP53 p.Y220C hom	0.0143163	TP53
TP53 p.V143M hom	0.0112395	TP53
TP53 p.Y220C hom	0.0151781	TP53
TP53 p.V143M hom	0.0144788	TP53
TP53 p.Y220C hom	0.0138125	TP53
TP53 p.V143M hom	0.0195272	TP53
TP53 p.V143M hom	0.00598879	TP53
TP53 p.V143M hom	0.0131817	TP53
TP53 p.Y220C hom	0.0121096	TP53
PTPN11	0.0130064	TP53
TP53 p.Y220C hom	0.0121197	TP53
PTPN11	0.0214211	TP53
TP53 p.V143M hom	0.0177539	TP53
TP53 p.Y220C hom	0.0233595	TP53
TP53 p.V143M hom	0.012016	TP53
PTPN11	0.00944	TP53
PTPN11	0.0218182	TP53
PTPN11	0.0151495	TP53
PTPN11	0.019837	TP53
TP53 p.V143M hom	0.0105973	TP53
TP53 p.Y220C hom	0.0159832	TP53
PTPN11	0.0147399	TP53
PTPN11	0.0200051	TP53
TP53 p.V143M hom	0.0144865	TP53
TP53 p.V143M hom	0.00829277	TP53
TP53 p.V143M hom	0.0205534	TP53
TP53 p.V143M hom	0.0139113	TP53
TP53 p.Y220C hom	0.0114305	TP53
TP53 p.Y220C hom	0.0125908	TP53
PTPN11	0.017871	TP53
TP53 p.V143M hom	0.0121078	TP53
TP53 p.Y220C hom	0.0180394	TP53
TP53 p.V143M hom	0.0140056	TP53
PTPN11	0.021442	TP53
TP53 p.Y220C hom	0.0119399	TP53
TP53 p.Y220C hom	0.0104575	TP53
TP53 p.V143M hom	0.0134222	TP53
TP53 p.Y220C hom	0.0157556	TP53
TP53 p.V143M hom	0.0143683	TP53
TP53 p.V143M hom	0.0181733	TP53
KRAS	0.0159605	TP53
PTPN11	0.0263705	TP53
TP53 p.Y220C hom	0.0140573	TP53
TP53 p.V143M hom	0.010472	TP53
TP53 p.V143M hom	0.0184732	TP53
PTPN11	0.0250101	TP53
TP53 p.V143M hom	0.017318	TP53
TP53 p.V143M hom	0.0212945	TP53
PTPN11	0.0319392	TP53
TP53 p.Y220C hom	0.0108712	TP53
TP53 p.Y220C hom	0.0187025	TP53
TP53 p.V143M hom	0.0253591	TP53
TP53 p.V143M hom	0.0133471	TP53
PTPN11	0.0133999	TP53
PTPN11	0.0273073	TP53
TP53 p.V143M hom	0.015064	TP53
TP53 p.Y220C hom	0.019129	TP53
TP53 p.Y220C hom	0.0186499	TP53
PTPN11	0.0205103	TP53
TP53 p.V143M hom	0.0190141	TP53
PTPN11	0.0214051	TP53
PTPN11	0.0264602	TP53
TP53 p.V143M hom	0.0179585	TP53
TP53 p.Y220C hom	0.0157916	TP53
PTPN11	0.0225308	TP53
TP53 p.Y220C hom	0.0134635	TP53
PTPN11	0.0160923	TP53
TP53 p.Y220C hom	0.0122465	TP53
PTPN11	0.019582	TP53
PTPN11	0.0202496	TP53
PTPN11	0.0231548	TP53
TP53 p.Y220C hom	0.0142019	TP53
TP53 p.Y220C hom	0.0201049	TP53
TP53 p.Y220C hom	0.0095037	TP53
TP53 p.Y220C hom	0.0148747	TP53
TP53 p.V143M hom	0.0161371	TP53
TP53 p.Y220C hom	0.0158128	TP53
TP53 p.V143M hom	0.00728787	TP53
PTPN11	0.018564	TP53
TP53 p.V143M hom	0.0182707	TP53
TP53 p.Y220C hom	0.0148976	TP53
TP53 p.Y220C hom	0.019242	TP53
TP53 p.Y220C hom	0.0157947	TP53
TP53 p.V143M hom	0.016113	TP53
PTPN11	0.0194459	TP53
TP53 p.V143M hom	0.008953	TP53
TP53 p.V143M hom	0.00547603	TP53
TP53 p.V143M hom	0.0135268	TP53
PTPN11	0.0229148	TP53
TP53 p.V143M hom	0.0106628	TP53
TP53 p.Y220C hom	0.0148803	TP53
TP53 p.V143M hom	0.0221792	TP53
TP53 p.Y220C hom	0.012698	TP53
PTPN11	0.0269582	TP53
TP53 p.Y220C hom	0.0127861	TP53
TP53 p.V143M hom	0.0178658	TP53
TP53 p.Y220C hom	0.00679878	TP53
PTPN11	0.0230801	TP53
TP53 p.Y220C hom	0.0164872	TP53
PTPN11	0.0184568	TP53
TP53 p.Y220C hom	0.0143058	TP53
KRAS	0.0188024	TP53
TP53 p.Y220C hom	0.0151783	TP53
TP53 p.V143M hom	0.0135316	TP53
TP53 p.Y220C hom	0.00973732	TP53
TP53 p.Y220C hom	0.0147951	TP53
TP53 p.Y220C hom	0.0135192	TP53
TP53 p.Y220C hom	0.016699	TP53
TP53 p.Y220C hom	0.0172343	TP53
TP53 p.V143M hom	0.0126402	TP53
TP53 p.V143M hom	0.0291994	TP53
TP53 p.V143M hom	0.0165671	TP53
TP53 p.Y220C hom	0.0130045	TP53
PTPN11	0.0221114	TP53
PTPN11	0.00869107	TP53
TP53 p.V143M hom	0.0134978	TP53
TP53 p.Y220C hom	0.0155013	TP53
TP53 p.Y220C hom	0.0137689	TP53
KRAS	0.0257157	TP53
TP53 p.V143M hom	0.0230831	TP53
PTPN11	0.0190325	TP53
KRAS	0.012213	TP53
TP53 p.Y220C hom	0.00661036	TP53
TP53 p.V143M hom	0.00867871	TP53
KRAS	0.0146918	TP53
TP53 p.V143M hom	0.0152661	TP53
KRAS	0.00585718	TP53
TP53 p.Y220C hom	0.00793956	TP53
TP53 p.Y220C hom	0.00757412	TP53
TP53 p.V143M hom	0.0157888	TP53
KRAS	0.0173228	TP53
TP53 p.V143M hom	0.0110457	TP53
TP53 p.Y220C hom	0.0130251	TP53
TP53 p.V143M hom	0.0119753	TP53
TP53 p.V143M hom	0.026268	TP53
TP53 p.V143M hom	0.0151601	TP53
TP53 p.V143M hom	0.0160772	TP53
TP53 p.Y220C hom	0.0165593	TP53
TP53 p.V143M hom	0.0121176	TP53
PTPN11	0.012896	TP53
TP53 p.V143M hom	0.0171104	TP53
TP53 p.V143M hom	0.00927121	TP53
PTPN11	0.021654	TP53
TP53 p.Y220C hom	0.0141173	TP53
PTPN11	0.0194349	TP53
PTPN11	0.0292897	TP53
TP53 p.Y220C hom	0.00944882	TP53
TP53 p.V143M hom	0.0117366	TP53
TP53 p.V143M hom	0.013285	TP53
TP53 p.V143M hom	0.0115408	TP53
PTPN11	0.0233546	TP53
TP53 p.V143M hom	0.0114254	TP53
KRAS	0.0100319	TP53
KRAS	0.0201246	TP53
TP53 p.Y220C hom	0.0112994	TP53
TP53 p.V143M hom	0.00983495	TP53
PTPN11	0.0219132	TP53
TP53 p.Y220C hom	0.0165789	TP53
PTPN11	0.0172719	TP53
TP53 p.V143M hom	0.0135707	TP53
TP53 p.V143M hom	0.0161873	TP53
TP53 p.Y220C hom	0.0127544	TP53
PTPN11	0.0159163	TP53
TP53 p.V143M hom	0.0196363	TP53
TP53 p.Y220C hom	0.0187358	TP53
TP53 p.V143M hom	0.0107359	TP53
TP53 p.Y220C hom	0.00990491	TP53
TP53 p.V143M hom	0.0155276	TP53
TP53 p.V143M hom	0.011373	TP53
PTPN11	0.0226904	TP53
TP53 p.Y220C hom	0.0160564	TP53
TP53 p.V143M hom	0.0129333	TP53
TP53 p.V143M hom	0.0152827	TP53
TP53 p.V143M hom	0.0253875	TP53
KRAS	0.016654	TP53
TP53 p.Y220C hom	0.0112838	TP53
TP53 p.Y220C hom	0.0123786	TP53
PTPN11	0.0211792	TP53
PTPN11	0.025759	TP53
TP53 p.Y220C hom	0.0117271	TP53
PTPN11	0.0205846	TP53
TP53 p.V143M hom	0.0118298	TP53
TP53 p.V143M hom	0.0191043	TP53
KRAS	0.00733545	TP53
TP53 p.V143M hom	0.0196353	TP53
TP53 p.Y220C hom	0.0158086	TP53
PTPN11	0.0254895	TP53
PTPN11	0.0217984	TP53
TP53 p.Y220C hom	0.0172869	TP53
TP53 p.Y220C hom	0.0257193	TP53
TP53 p.Y220C hom	0.0119806	TP53
TP53 p.Y220C hom	0.0184976	TP53
TP53 p.V143M hom	0.0131888	TP53
TP53 p.Y220C hom	0.0133607	TP53
PTPN11	0.0150302	TP53
TP53 p.V143M hom	0.00910069	TP53
TP53 p.V143M hom	0.0139867	TP53
TP53 p.V143M hom	0.0115451	TP53
TP53 p.V143M hom	0.0134634	TP53
PTPN11	0.0246089	TP53
TP53 p.V143M hom	0.012221	TP53
PTPN11	0.00774512	TP53
TP53 p.V143M hom	0.0139674	TP53
TP53 p.V143M hom	0.0314181	TP53
TP53 p.V143M hom	0.00951336	TP53
TP53 p.Y220C hom	0.0110581	TP53
TP53 p.Y220C hom	0.011743	TP53
PTPN11	0.0183683	TP53
PTPN11	0.0187157	TP53
TP53 p.Y220C hom	0.00877193	TP53
TP53 p.Y220C hom	0.0102821	TP53
TP53 p.V143M hom	0.0229599	TP53
TP53 p.V143M hom	0.0122873	TP53
TP53 p.V143M hom	0.00985408	TP53
TP53 p.Y220C hom	0.0161062	TP53
PTPN11	0.0136486	TP53
TP53 p.Y220C hom	0.0102866	TP53
PTPN11	0.0225749	TP53
KRAS	0.0272709	TP53
TP53 p.V143M hom	0.0166695	TP53
PTPN11	0.0290812	TP53
TP53 p.V143M hom	0.017313	TP53
TP53 p.V143M hom	0.0165684	TP53
TP53 p.Y220C hom	0.00969157	TP53
TP53 p.V143M hom	0.017093	TP53
TP53 p.V143M hom	0.0142206	TP53
PTPN11	0.0285886	TP53
PTPN11	0.0137204	TP53
TP53 p.V143M hom	0.00778919	TP53
TP53 p.Y220C hom	0.0168322	TP53
TP53 p.Y220C hom	0.00770806	TP53
PTPN11	0.0141027	TP53
TP53 p.Y220C hom	0.0147414	TP53
PTPN11	0.0340288	TP53
TP53 p.V143M hom	0.0119131	TP53
TP53 p.Y220C hom	0.00862221	TP53
TP53 p.Y220C hom	0.0114621	TP53
PTPN11	0.0207293	TP53
PTPN11	0.0210295	TP53
TP53 p.V143M hom	0.015041	TP53
KRAS	0.0135704	TP53
TP53 p.Y220C hom	0.0180219	TP53
PTPN11	0.0186518	TP53
TP53 p.V143M hom	0.0141758	TP53
TP53 p.V143M hom	0.0138462	TP53
TP53 p.V143M hom	0.00927182	TP53
PTPN11	0.0257391	TP53
TP53 p.V143M hom	0.0273688	TP53
TP53 p.V143M hom	0.00651257	TP53
TP53 p.V143M hom	0.010487	TP53
TP53 p.V143M hom	0.00694294	TP53
PTPN11	0.0208726	TP53
TP53 p.V143M hom	0.0111719	TP53
TP53 p.Y220C hom	0.0259505	TP53
PTPN11	0.0216645	TP53
PTPN11	0.0156827	TP53
PTPN11	0.0204205	TP53
TP53 p.Y220C hom	0.0150332	TP53
TP53 p.V143M hom	0.0154669	TP53
TP53 p.Y220C hom	0.012599	TP53
TP53 p.V143M hom	0.0164567	TP53
TP53 p.Y220C hom	0.0136795	TP53
TP53 p.V143M hom	0.0142645	TP53
TP53 p.V143M hom	0.00701669	TP53
TP53 p.V143M hom	0.0217293	TP53
TP53 p.Y220C hom	0.0125954	TP53
TP53 p.V143M hom	0.0182461	TP53
TP53 p.V143M hom	0.022741	TP53
TP53 p.Y220C hom	0.0117352	TP53
TP53 p.Y220C hom	0.013153	TP53
TP53 p.Y220C hom	0.011894	TP53
TP53 p.Y220C hom	0.0192072	TP53
TP53 p.Y220C hom	0.0174511	TP53
TP53 p.Y220C hom	0.00679212	TP53
TP53 p.V143M hom	0.0186701	TP53
TP53 p.V143M hom	0.0085213	TP53
TP53 p.Y220C hom	0.0156145	TP53
PTPN11	0.0094217	TP53
TP53 p.Y220C hom	0.0127026	TP53
KRAS	0.022541	TP53
PTPN11	0.0174294	TP53
TP53 p.Y220C hom	0.00901565	TP53
TP53 p.Y220C hom	0.0116978	TP53
TP53 p.Y220C hom	0.00947867	TP53
TP53 p.Y220C hom	0.00784062	TP53
TP53 p.V143M hom	0.012815	TP53
PTPN11	0.0145929	TP53
TP53 p.V143M hom	0.0117414	TP53
TP53 p.Y220C hom	0.0270734	TP53
TP53 p.V143M hom	0.0110313	TP53
TP53 p.V143M hom	0.0154522	TP53
PTPN11	0.0180078	TP53
TP53 p.V143M hom	0.0136917	TP53
TP53 p.V143M hom	0.0139796	TP53
TP53 p.V143M hom	0.0219085	TP53
TP53 p.Y220C hom	0.0163433	TP53
TP53 p.Y220C hom	0.0109773	TP53
TP53 p.Y220C hom	0.0159449	TP53
TP53 p.Y220C hom	0.0128449	TP53
TP53 p.Y220C hom	0.00957728	TP53
PTPN11	0.0178951	TP53
TP53 p.Y220C hom	0.0206197	TP53
PTPN11	0.0178174	TP53
PTPN11	0.0152575	TP53
TP53 p.V143M hom	0.0179129	TP53
TP53 p.V143M hom	0.00590053	TP53
TP53 p.V143M hom	0.0121169	TP53
TP53 p.V143M hom	0.00888153	TP53
PTPN11	0.0284497	TP53
TP53 p.Y220C hom	0.0179546	TP53
TP53 p.Y220C hom	0.0139376	TP53
PTPN11	0.0130593	TP53
PTPN11	0.0295858	TP53
TP53 p.Y220C hom	0.0109168	TP53
TP53 p.V143M hom	0.00902081	TP53
TP53 p.Y220C hom	0.0301474	TP53
PTPN11	0.0234685	TP53
TP53 p.V143M hom	0.012354	TP53
PTPN11	0.0194283	TP53
PTPN11	0.0140084	TP53
TP53 p.Y220C hom	0.0235403	TP53
TP53 p.V143M hom	0.00973961	TP53
TP53 p.Y220C hom	0.0198133	TP53
TP53 p.V143M hom	0.0117031	TP53
TP53 p.Y220C hom	0.0130748	TP53
TP53 p.V143M hom	0.0153131	TP53
PTPN11	0.0189534	TP53
PTPN11	0.0193857	TP53
PTPN11	0.00945584	TP53
PTPN11	0.0268927	TP53
TP53 p.Y220C hom	0.0177762	TP53
TP53 p.V143M hom	0.00839396	TP53
PTPN11	0.0186476	TP53
PTPN11	0.0220546	TP53
TP53 p.Y220C hom	0.010377	TP53
TP53 p.Y220C hom	0.00701447	TP53
TP53 p.V143M hom	0.0108725	TP53
TP53 p.Y220C hom	0.0144557	TP53
TP53 p.Y220C hom	0.0170615	TP53
TP53 p.Y220C hom	0.0155175	TP53
TP53 p.V143M hom	0.0115586	TP53
KRAS	0.0262664	TP53
TP53 p.Y220C hom	0.0106937	TP53
TP53 p.Y220C hom	0.014876	TP53
TP53 p.Y220C hom	0.0139111	TP53
TP53 p.Y220C hom	0.0099804	TP53
TP53 p.V143M hom	0.0100585	TP53
PTPN11	0.0102985	TP53
TP53 p.Y220C hom	0.0114017	TP53
TP53 p.V143M hom	0.0146555	TP53
PTPN11	0.0201724	TP53
TP53 p.Y220C hom	0.0164378	TP53
TP53 p.Y220C hom	0.00823237	TP53
PTPN11	0.0138544	TP53
TP53 p.V143M hom	0.0186518	TP53
TP53 p.Y220C hom	0.017419	TP53
TP53 p.Y220C hom	0.0146226	TP53
PTPN11	0.012624	TP53
TP53 p.Y220C hom	0.00720813	TP53
TP53 p.V143M hom	0.0104009	TP53
PTPN11	0.0178918	TP53
PTPN11	0.0172075	TP53
TP53 p.Y220C hom	0.0130876	TP53
TP53 p.Y220C hom	0.0160882	TP53
TP53 p.V143M hom	0.00780215	TP53
KRAS	0.0182959	TP53
TP53 p.Y220C hom	0.00960166	TP53
TP53 p.Y220C hom	0.0210356	TP53
TP53 p.Y220C hom	0.0162466	TP53
PTPN11	0.0188081	TP53
TP53 p.Y220C hom	0.0148547	TP53
PTPN11	0.0111144	TP53
TP53 p.V143M hom	0.00598389	TP53
TP53 p.Y220C hom	0.01	TP53
TP53 p.Y220C hom	0.0155387	TP53
PTPN11	0.0227496	TP53
TP53 p.Y220C hom	0.0126502	TP53
TP53 p.Y220C hom	0.0188564	TP53
PTPN11	0.0201751	TP53
TP53 p.V143M hom	0.0151856	TP53
PTPN11	0.0207442	TP53
PTPN11	0.0092122	TP53
TP53 p.V143M hom	0.0130274	TP53
TP53 p.Y220C hom	0.0163156	TP53
PTPN11	0.0137133	TP53
TP53 p.Y220C hom	0.0110515	TP53
TP53 p.Y220C hom	0.0135244	TP53
PTPN11	0.0178679	TP53
PTPN11	0.00726572	TP53
TP53 p.Y220C hom	0.0301811	TP53
TP53 p.Y220C hom	0.0140736	TP53
TP53 p.Y220C hom	0.0109192	TP53
TP53 p.Y220C hom	0.0255346	TP53
TP53 p.Y220C hom	0.00877105	TP53
PTPN11	0.0143261	TP53
TP53 p.Y220C hom	0.0126804	TP53
TP53 p.Y220C hom	0.010124	TP53
TP53 p.Y220C hom	0.0139037	TP53
TP53 p.Y220C hom	0.0131579	TP53
PTPN11	0.0199393	TP53
PTPN11	0.0179989	TP53
TP53 p.Y220C hom	0.0230598	TP53
TP53 p.Y220C hom	0.0121396	TP53
TP53 p.Y220C hom	0.0235318	TP53
TP53 p.Y220C hom	0.0103229	TP53
PTPN11	0.0191083	TP53
TP53 p.Y220C hom	0.0130113	TP53
TP53 p.V143M hom	0.0145683	TP53
TP53 p.Y220C hom	0.0142718	TP53
PTPN11	0.0132657	TP53
TP53 p.Y220C hom	0.0192106	TP53
TP53 p.V143M hom	0.0162978	TP53
PTPN11	0.0224629	TP53
PTPN11	0.0212355	TP53
TP53 p.Y220C hom	0.0179216	TP53
TP53 p.V143M hom	0.0214974	TP53
PTPN11	0.022366	TP53
PTPN11	0.0185349	TP53
TP53 p.V143M hom	0.0150056	TP53
KRAS	0.0241017	TP53
TP53 p.Y220C hom	0.00794199	TP53
TP53 p.V143M hom	0.0118534	TP53
TP53 p.V143M hom	0.0124187	TP53
TP53 p.V143M hom	0.015353	TP53
TP53 p.V143M hom	0.0122532	TP53
PTPN11	0.0153075	TP53
TP53 p.Y220C hom	0.00747918	TP53
TP53 p.Y220C hom	0.0162881	TP53
TP53 p.V143M hom	0.0130887	TP53
TP53 p.V143M hom	0.0102532	TP53
TP53 p.V143M hom	0.0126027	TP53
TP53 p.Y220C hom	0.0144392	TP53
PTPN11	0.0239677	TP53
TP53 p.Y220C hom	0.0139762	TP53
PTPN11	0.0222607	TP53
TP53 p.V143M hom	0.0204477	TP53
TP53 p.V143M hom	0.0131369	TP53
TP53 p.Y220C hom	0.00899805	TP53
TP53 p.V143M hom	0.00911577	TP53
TP53 p.V143M hom	0.00493397	TP53
TP53 p.Y220C hom	0.0170954	TP53
TP53 p.Y220C hom	0.0204127	TP53
PTPN11	0.0204336	TP53
TP53 p.Y220C hom	0.0128238	TP53
TP53 p.V143M hom	0.0114474	TP53
TP53 p.V143M hom	0.00999821	TP53
TP53 p.V143M hom	0.0118243	TP53
TP53 p.V143M hom	0.0149196	TP53
TP53 p.Y220C hom	0.0129762	TP53
PTPN11	0.0254221	TP53
PTPN11	0.0285344	TP53
TP53 p.V143M hom	0.038239	TP53
KRAS	0.0257287	TP53
TP53 p.V143M hom	0.0134201	TP53
TP53 p.Y220C hom	0.0130591	TP53
TP53 p.Y220C hom	0.0139553	TP53
TP53 p.Y220C hom	0.0160926	TP53
TP53 p.Y220C hom	0.0149808	TP53
TP53 p.V143M hom	0.00861673	TP53
TP53 p.V143M hom	0.019331	TP53
TP53 p.V143M hom	0.0152338	TP53
PTPN11	0.0209906	TP53
TP53 p.Y220C hom	0.0119177	TP53
TP53 p.V143M hom	0.00741865	TP53
TP53 p.V143M hom	0.0152035	TP53
TP53 p.V143M hom	0.00785781	TP53
KRAS	0.0204522	TP53
PTPN11	0.0183687	TP53
TP53 p.V143M hom	0.0158387	TP53
TP53 p.V143M hom	0.0158874	TP53
PTPN11	0.013748	TP53
TP53 p.V143M hom	0.0139358	TP53
PTPN11	0.0261895	TP53
TP53 p.V143M hom	0.0102254	TP53
TP53 p.Y220C hom	0.0156648	TP53
PTPN11	0.0151139	TP53
TP53 p.V143M hom	0.0203066	TP53
PTPN11	0.0182125	TP53
TP53 p.Y220C hom	0.0215206	TP53
PTPN11	0.0279305	TP53
PTPN11	0.0186573	TP53
PTPN11	0.0218098	TP53
TP53 p.Y220C hom	0.0176394	TP53
TP53 p.Y220C hom	0.0112178	TP53
TP53 p.Y220C hom	0.014499	TP53
PTPN11	0.015929	TP53
TP53 p.V143M hom	0.0168251	TP53
TP53 p.V143M hom	0.0134606	TP53
TP53 p.V143M hom	0.014837	TP53
TP53 p.Y220C hom	0.0234679	TP53
TP53 p.Y220C hom	0.0105322	TP53
TP53 p.Y220C hom	0.0154111	TP53
PTPN11	0.0220034	TP53
TP53 p.V143M hom	0.0132219	TP53
TP53 p.Y220C hom	0.0133613	TP53
TP53 p.Y220C hom	0.0143617	TP53
TP53 p.Y220C hom	0.0143627	TP53
TP53 p.Y220C hom	0.015644	TP53
TP53 p.Y220C hom	0.0114419	TP53
TP53 p.Y220C hom	0.0184747	TP53
TP53 p.V143M hom	0.0184818	TP53
PTPN11	0.0172075	TP53
TP53 p.V143M hom	0.0118	TP53
PTPN11	0.0259386	TP53
TP53 p.V143M hom	0.0106642	TP53
TP53 p.Y220C hom	0.0115025	TP53
PTPN11	0.0195007	TP53
KRAS	0.0124938	TP53
TP53 p.Y220C hom	0.0114078	TP53
TP53 p.V143M hom	0.00954401	TP53
TP53 p.V143M hom	0.0179067	TP53
PTPN11	0.0259964	TP53
PTPN11	0.0138344	TP53
PTPN11	0.0133316	TP53
TP53 p.Y220C hom	0.0206993	TP53
TP53 p.V143M hom	0.0133575	TP53
TP53 p.Y220C hom	0.0124837	TP53
PTPN11	0.0246148	TP53
TP53 p.Y220C hom	0.012285	TP53
TP53 p.V143M hom	0.0136939	TP53
TP53 p.V143M hom	0.0148001	TP53
PTPN11	0.0172626	TP53
PTPN11	0.0191039	TP53
PTPN11	0.0136005	TP53
PTPN11	0.0140249	TP53
KRAS	0.0168293	TP53
TP53 p.Y220C hom	0.0237395	TP53
TP53 p.V143M hom	0.0118069	TP53
TP53 p.V143M hom	0.0164043	TP53
TP53 p.V143M hom	0.0120223	TP53
PTPN11	0.0204377	TP53
KRAS	0.0269331	TP53
TP53 p.Y220C hom	0.0125745	TP53
TP53 p.Y220C hom	0.0155752	TP53
TP53 p.Y220C hom	0.0113523	TP53
TP53 p.V143M hom	0.0120733	TP53
PTPN11	0.0110991	TP53
PTPN11	0.0177962	TP53
TP53 p.V143M hom	0.00847311	TP53
PTPN11	0.0109233	TP53
TP53 p.Y220C hom	0.0145873	TP53
TP53 p.Y220C hom	0.0205508	TP53
TP53 p.Y220C hom	0.0130048	TP53
TP53 p.V143M hom	0.0197169	TP53
TP53 p.Y220C hom	0.010515	TP53
PTPN11	0.0216785	TP53
TP53 p.V143M hom	0.00760778	TP53
TP53 p.Y220C hom	0.025014	TP53
TP53 p.Y220C hom	0.0129199	TP53
TP53 p.V143M hom	0.0232606	TP53
KRAS	0.0150179	TP53
TP53 p.V143M hom	0.0115018	TP53
TP53 p.V143M hom	0.00955461	TP53
TP53 p.V143M hom	0.0132588	TP53
TP53 p.V143M hom	0.0170791	TP53
TP53 p.Y220C hom	0.011571	TP53
TP53 p.V143M hom	0.0158153	TP53
TP53 p.V143M hom	0.0107595	TP53
PTPN11	0.0245856	TP53
TP53 p.V143M hom	0.0204259	TP53
PTPN11	0.0235366	TP53
TP53 p.V143M hom	0.0142936	TP53
TP53 p.V143M hom	0.0135954	TP53
TP53 p.V143M hom	0.0154006	TP53
PTPN11	0.0275803	TP53
TP53 p.Y220C hom	0.0123816	TP53
TP53 p.Y220C hom	0.0159625	TP53
KRAS	0.022015	TP53
TP53 p.V143M hom	0.0125267	TP53
TP53 p.V143M hom	0.0159133	TP53
TP53 p.V143M hom	0.0188679	TP53
TP53 p.Y220C hom	0.0181691	TP53
TP53 p.Y220C hom	0.0128786	TP53
TP53 p.Y220C hom	0.0113193	TP53
PTPN11	0.016975	TP53
TP53 p.V143M hom	0.0195541	TP53
TP53 p.Y220C hom	0.01351	TP53
TP53 p.Y220C hom	0.00986144	TP53
TP53 p.V143M hom	0.00941453	TP53
TP53 p.V143M hom	0.0147242	TP53
TP53 p.V143M hom	0.011595	TP53
PTPN11	0.0242979	TP53
TP53 p.V143M hom	0.0149348	TP53
PTPN11	0.0277669	TP53
TP53 p.Y220C hom	0.0124746	TP53
TP53 p.V143M hom	0.0116114	TP53
TP53 p.Y220C hom	0.011747	TP53
TP53 p.Y220C hom	0.0118769	TP53
TP53 p.V143M hom	0.00865718	TP53
TP53 p.Y220C hom	0.0119851	TP53
TP53 p.Y220C hom	0.0161322	TP53
KRAS	0.016035	TP53
TP53 p.Y220C hom	0.0141605	TP53
TP53 p.V143M hom	0.0144432	TP53
TP53 p.Y220C hom	0.0129811	TP53
PTPN11	0.0158573	TP53
TP53 p.Y220C hom	0.00905094	TP53
TP53 p.V143M hom	0.0136778	TP53
TP53 p.V143M hom	0.0314309	TP53
PTPN11	0.0274066	TP53
TP53 p.Y220C hom	0.0162475	TP53
TP53 p.Y220C hom	0.014818	TP53
TP53 p.V143M hom	0.0150435	TP53
PTPN11	0.0181881	TP53
TP53 p.Y220C hom	0.00377209	TP53
TP53 p.Y220C hom	0.0133157	TP53
TP53 p.Y220C hom	0.00822894	TP53
TP53 p.Y220C hom	0.0143352	TP53
PTPN11	0.0350667	TP53
KRAS	0.0238629	TP53
PTPN11	0.0145386	TP53
TP53 p.V143M hom	0.0169031	TP53
TP53 p.V143M hom	0.0152387	TP53
PTPN11	0.0158672	TP53
TP53 p.V143M hom	0.0177436	TP53
TP53 p.V143M hom	0.0208546	TP53
TP53 p.Y220C hom	0.0129587	TP53
TP53 p.V143M hom	0.0084187	TP53
PTPN11	0.0174015	TP53
TP53 p.Y220C hom	0.0155587	TP53
TP53 p.V143M hom	0.0210509	TP53
TP53 p.Y220C hom	0.0208129	TP53
TP53 p.Y220C hom	0.0137107	TP53
TP53 p.Y220C hom	0.0212647	TP53
TP53 p.V143M hom	0.0167523	TP53
TP53 p.V143M hom	0.0201584	TP53
KRAS	0.0205972	TP53
TP53 p.Y220C hom	0.0112518	TP53
TP53 p.V143M hom	0.0126557	TP53
TP53 p.V143M hom	0.0178974	TP53
TP53 p.V143M hom	0.0104044	TP53
PTPN11	0.0215784	TP53
TP53 p.Y220C hom	0.0129185	TP53
TP53 p.V143M hom	0.0140944	TP53
TP53 p.V143M hom	0.0164682	TP53
TP53 p.V143M hom	0.00811818	TP53
PTPN11	0.0228972	TP53
TP53 p.V143M hom	0.0198761	TP53
TP53 p.V143M hom	0.0271265	TP53
TP53 p.Y220C hom	0.0107059	TP53
TP53 p.Y220C hom	0.0149286	TP53
TP53 p.V143M hom	0.00891559	TP53
TP53 p.V143M hom	0.0102799	TP53
TP53 p.V143M hom	0.00831697	TP53
PTPN11	0.0227876	TP53
PTPN11	0.0302629	TP53
TP53 p.V143M hom	0.0123839	TP53
KRAS	0.0179071	TP53
PTPN11	0.0257798	TP53
TP53 p.V143M hom	0.00777084	TP53
TP53 p.V143M hom	0.0064168	TP53
TP53 p.V143M hom	0.0157221	TP53
PTPN11	0.0137788	TP53
TP53 p.Y220C hom	0.0122621	TP53
TP53 p.V143M hom	0.0172598	TP53
TP53 p.V143M hom	0.0110472	TP53
TP53 p.V143M hom	0.0116934	TP53
PTPN11	0.0178995	TP53
TP53 p.V143M hom	0.0152937	TP53
PTPN11	0.0180723	TP53
TP53 p.V143M hom	0.0108609	TP53
KRAS	0.0157699	TP53
TP53 p.V143M hom	0.0141085	TP53
TP53 p.V143M hom	0.0113374	TP53
TP53 p.V143M hom	0.0123633	TP53
PTPN11	0.0154218	TP53
TP53 p.V143M hom	0.0144007	TP53
TP53 p.Y220C hom	0.00918044	TP53
TP53 p.V143M hom	0.0130661	TP53
TP53 p.V143M hom	0.0112502	TP53
TP53 p.V143M hom	0.0128824	TP53
KRAS	0.121206	NF1
PTPN11	0.0997992	NF1
TP53 p.V143M hom	0.0641327	NF1
KRAS	0.113708	NF1
TP53 p.Y220C hom	0.0487641	NF1
TP53 p.V143M hom	0.0498517	NF1
TP53 p.Y220C hom	0.100695	NF1
PTPN11	0.116576	NF1
TP53 p.V143M hom	0.0764341	NF1
TP53 p.Y220C hom	0.0360502	NF1
TP53 p.Y220C hom	0.0496894	NF1
PTPN11	0.133223	NF1
PTPN11	0.116229	NF1
TP53 p.V143M hom	0.0594228	NF1
PTPN11	0.114792	NF1
TP53 p.V143M hom	0.0710555	NF1
TP53 p.V143M hom	0.0623474	NF1
PTPN11	0.0861723	NF1
TP53 p.V143M hom	0.0689152	NF1
PTPN11	0.0897411	NF1
TP53 p.V143M hom	0.0788874	NF1
TP53 p.V143M hom	0.109712	NF1
PTPN11	0.110452	NF1
TP53 p.V143M hom	0.0710301	NF1
TP53 p.V143M hom	0.0695313	NF1
TP53 p.V143M hom	0.0605472	NF1
PTPN11	0.105652	NF1
TP53 p.V143M hom	0.0688954	NF1
TP53 p.V143M hom	0.0673959	NF1
KRAS	0.113534	NF1
TP53 p.V143M hom	0.0832395	NF1
TP53 p.V143M hom	0.0867313	NF1
PTPN11	0.121111	NF1
KRAS	0.115146	NF1
KRAS	0.121603	NF1
TP53 p.Y220C hom	0.0765138	NF1
TP53 p.Y220C hom	0.0464046	NF1
TP53 p.Y220C hom	0.0428719	NF1
TP53 p.Y220C hom	0.00874479	NF1
TP53 p.Y220C hom	0.0555793	NF1
TP53 p.V143M hom	0.0679972	NF1
TP53 p.Y220C hom	0.0473934	NF1
PTPN11	0.0867024	NF1
PTPN11	0.126872	NF1
TP53 p.Y220C hom	0.0470536	NF1
TP53 p.V143M hom	0.058271	NF1
TP53 p.V143M hom	0.0537437	NF1
TP53 p.V143M hom	0.0701483	NF1
TP53 p.Y220C hom	0.0601462	NF1
PTPN11	0.0711935	NF1
KRAS	0.0529259	NF1
TP53 p.V143M hom	0.057922	NF1
PTPN11	0.103545	NF1
TP53 p.Y220C hom	0.0584062	NF1
TP53 p.V143M hom	0.108937	NF1
PTPN11	0.136122	NF1
TP53 p.V143M hom	0.0469687	NF1
TP53 p.V143M hom	0.065869	NF1
TP53 p.Y220C hom	0.0236081	NF1
TP53 p.V143M hom	0.0774327	NF1
PTPN11	0.0850549	NF1
PTPN11	0.131691	NF1
TP53 p.V143M hom	0.0776048	NF1
TP53 p.V143M hom	0.066011	NF1
TP53 p.V143M hom	0.0612893	NF1
PTPN11	0.109022	NF1
TP53 p.Y220C hom	0.0542912	NF1
TP53 p.Y220C hom	0.105911	NF1
TP53 p.Y220C hom	0.0757629	NF1
KRAS	0.0963855	NF1
TP53 p.V143M hom	0.0723269	NF1
TP53 p.Y220C hom	0.0676288	NF1
TP53 p.V143M hom	0.0556282	NF1
TP53 p.Y220C hom	0.0444444	NF1
KRAS	0.131508	NF1
TP53 p.Y220C hom	0.054355	NF1
TP53 p.V143M hom	0.0595024	NF1
PTPN11	0.0758436	NF1
TP53 p.V143M hom	0.0706464	NF1
TP53 p.Y220C hom	0.0638323	NF1
TP53 p.Y220C hom	0.0696235	NF1
TP53 p.Y220C hom	0.0560127	NF1
TP53 p.V143M hom	0.0652937	NF1
PTPN11	0.106577	NF1
TP53 p.V143M hom	0.0470085	NF1
TP53 p.V143M hom	0.041955	NF1
TP53 p.V143M hom	0.0644325	NF1
KRAS	0.116382	NF1
TP53 p.V143M hom	0.0567151	NF1
TP53 p.V143M hom	0.0558376	NF1
PTPN11	0.134585	NF1
TP53 p.Y220C hom	0.0687686	NF1
TP53 p.V143M hom	0.0666316	NF1
TP53 p.Y220C hom	0.051559	NF1
PTPN11	0.115968	NF1
TP53 p.Y220C hom	0.0653187	NF1
TP53 p.V143M hom	0.082423	NF1
TP53 p.V143M hom	0.0733192	NF1
TP53 p.V143M hom	0.0528942	NF1
TP53 p.V143M hom	0.0828166	NF1
TP53 p.V143M hom	0.0596047	NF1
TP53 p.Y220C hom	0.0872835	NF1
TP53 p.Y220C hom	0.125317	NF1
TP53 p.Y220C hom	0.120356	NF1
TP53 p.Y220C hom	0.0612289	NF1
TP53 p.Y220C hom	0.111662	NF1
PTPN11	0.118785	NF1
KRAS	0.108248	NF1
TP53 p.Y220C hom	0.0544396	NF1
TP53 p.V143M hom	0.0699564	NF1
TP53 p.V143M hom	0.0800092	NF1
TP53 p.Y220C hom	0.0675787	NF1
TP53 p.Y220C hom	0.0718842	NF1
KRAS	0.121677	NF1
TP53 p.Y220C hom	0.0645291	NF1
TP53 p.V143M hom	0.0516521	NF1
TP53 p.V143M hom	0.067036	NF1
TP53 p.V143M hom	0.0665462	NF1
TP53 p.V143M hom	0.0660545	NF1
PTPN11	0.111406	NF1
KRAS	0.100491	NF1
PTPN11	0.0752757	NF1
TP53 p.Y220C hom	0.0625864	NF1
TP53 p.Y220C hom	0.055076	NF1
TP53 p.Y220C hom	0.0459156	NF1
TP53 p.Y220C hom	0.0726931	NF1
PTPN11	0.131918	NF1
TP53 p.Y220C hom	0.0616152	NF1
TP53 p.V143M hom	0.0652767	NF1
TP53 p.Y220C hom	0.0759279	NF1
PTPN11	0.110196	NF1
TP53 p.Y220C hom	0.0926818	NF1
PTPN11	0.0940406	NF1
PTPN11	0.132763	NF1
PTPN11	0.0926654	NF1
PTPN11	0.0930412	NF1
TP53 p.V143M hom	0.0599225	NF1
KRAS	0.093196	NF1
TP53 p.Y220C hom	0.0588491	NF1
TP53 p.Y220C hom	0.060468	NF1
PTPN11	0.103995	NF1
PTPN11	0.0948985	NF1
TP53 p.Y220C hom	0.0644084	NF1
TP53 p.V143M hom	0.0647271	NF1
TP53 p.V143M hom	0.0909806	NF1
TP53 p.V143M hom	0.0690116	NF1
PTPN11	0.131533	NF1
TP53 p.Y220C hom	0.0679628	NF1
TP53 p.V143M hom	0.0550826	NF1
TP53 p.Y220C hom	0.0477004	NF1
PTPN11	0.103274	NF1
TP53 p.Y220C hom	0.0533883	NF1
PTPN11	0.108253	NF1
TP53 p.Y220C hom	0.0479391	NF1
TP53 p.V143M hom	0.0583722	NF1
TP53 p.V143M hom	0.0815869	NF1
TP53 p.Y220C hom	0.0595884	NF1
TP53 p.Y220C hom	0.0644185	NF1
TP53 p.V143M hom	0.0723335	NF1
KRAS	0.11639	NF1
TP53 p.V143M hom	0.0645856	NF1
TP53 p.V143M hom	0.0615707	NF1
TP53 p.V143M hom	0.0684017	NF1
TP53 p.Y220C hom	0.0517348	NF1
TP53 p.V143M hom	0.0276414	NF1
TP53 p.Y220C hom	0.0612546	NF1
TP53 p.V143M hom	0.0486199	NF1
TP53 p.V143M hom	0.082355	NF1
TP53 p.Y220C hom	0.0529192	NF1
TP53 p.V143M hom	0.0795455	NF1
TP53 p.Y220C hom	0.0656406	NF1
TP53 p.Y220C hom	0.0354234	NF1
TP53 p.V143M hom	0.0989406	NF1
TP53 p.V143M hom	0.0815884	NF1
TP53 p.V143M hom	0.0603001	NF1
TP53 p.Y220C hom	0.0550831	NF1
TP53 p.V143M hom	0.0446927	NF1
PTPN11	0.0770781	NF1
TP53 p.Y220C hom	0.0726109	NF1
TP53 p.Y220C hom	0.0757147	NF1
TP53 p.V143M hom	0.1087	NF1
PTPN11	0.0846327	NF1
KRAS	0.0666741	NF1
TP53 p.Y220C hom	0.0427209	NF1
TP53 p.Y220C hom	0.0547176	NF1
PTPN11	0.116475	NF1
TP53 p.V143M hom	0.102442	NF1
PTPN11	0.0955103	NF1
TP53 p.V143M hom	0.0747126	NF1
TP53 p.Y220C hom	0.0598884	NF1
TP53 p.V143M hom	0.0549639	NF1
TP53 p.V143M hom	0.0627335	NF1
KRAS	0.0684374	NF1
PTPN11	0.113947	NF1
PTPN11	0.109292	NF1
TP53 p.Y220C hom	0.0441672	NF1
TP53 p.Y220C hom	0.0689614	NF1
PTPN11	0.10104	NF1
TP53 p.V143M hom	0.0784058	NF1
TP53 p.V143M hom	0.0671739	NF1
TP53 p.V143M hom	0.0566006	NF1
PTPN11	0.111156	NF1
PTPN11	0.104526	NF1
TP53 p.Y220C hom	0.0633455	NF1
TP53 p.V143M hom	0.0694967	NF1
TP53 p.V143M hom	0.124457	NF1
TP53 p.Y220C hom	0.0497749	NF1
TP53 p.V143M hom	0.0524315	NF1
PTPN11	0.0972353	NF1
TP53 p.Y220C hom	0.0624478	NF1
PTPN11	0.106355	NF1
TP53 p.Y220C hom	0.0805005	NF1
TP53 p.V143M hom	0.0845663	NF1
PTPN11	0.105626	NF1
TP53 p.V143M hom	0.0554749	NF1
PTPN11	0.112282	NF1
KRAS	0.10637	NF1
TP53 p.Y220C hom	0.0536037	NF1
PTPN11	0.113304	NF1
TP53 p.V143M hom	0.117084	NF1
TP53 p.V143M hom	0.078291	NF1
TP53 p.V143M hom	0.0697391	NF1
TP53 p.Y220C hom	0.055721	NF1
TP53 p.V143M hom	0.0624501	NF1
TP53 p.Y220C hom	0.0679352	NF1
PTPN11	0.129491	NF1
TP53 p.V143M hom	0.0642811	NF1
TP53 p.V143M hom	0.0631627	NF1
PTPN11	0.111111	NF1
TP53 p.V143M hom	0.0633811	NF1
TP53 p.V143M hom	0.0628625	NF1
TP53 p.V143M hom	0.0561825	NF1
TP53 p.V143M hom	0.0511102	NF1
TP53 p.Y220C hom	0.0669833	NF1
PTPN11	0.077893	NF1
TP53 p.V143M hom	0.0698494	NF1
TP53 p.V143M hom	0.0883289	NF1
TP53 p.Y220C hom	0.0620162	NF1
TP53 p.Y220C hom	0.0610089	NF1
TP53 p.V143M hom	0.0732174	NF1
TP53 p.V143M hom	0.0668345	NF1
TP53 p.Y220C hom	0.0875404	NF1
TP53 p.V143M hom	0.0838871	NF1
TP53 p.V143M hom	0.0625995	NF1
KRAS	0.0999849	NF1
TP53 p.V143M hom	0.0566038	NF1
TP53 p.V143M hom	0.0649205	NF1
KRAS	0.0541189	NF1
TP53 p.Y220C hom	0.0498506	NF1
TP53 p.Y220C hom	0.0706718	NF1
TP53 p.Y220C hom	0.065921	NF1
TP53 p.V143M hom	0.0591817	NF1
KRAS	0.0884407	NF1
TP53 p.V143M hom	0.074631	NF1
TP53 p.Y220C hom	0.0697019	NF1
TP53 p.V143M hom	0.0430377	NF1
PTPN11	0.111111	NF1
PTPN11	0.118792	NF1
TP53 p.Y220C hom	0.0688061	NF1
TP53 p.V143M hom	0.0780354	NF1
PTPN11	0.115061	NF1
TP53 p.V143M hom	0.0871831	NF1
KRAS	0.11369	NF1
TP53 p.V143M hom	0.0684724	NF1
TP53 p.Y220C hom	0.0776079	NF1
TP53 p.Y220C hom	0.0551748	NF1
TP53 p.Y220C hom	0.0452214	NF1
TP53 p.V143M hom	0.0443763	NF1
KRAS	0.115567	NF1
PTPN11	0.113884	NF1
TP53 p.Y220C hom	0.0712357	NF1
KRAS	0.072561	NF1
TP53 p.V143M hom	0.0598784	NF1
TP53 p.Y220C hom	0.0512295	NF1
TP53 p.V143M hom	0.0671166	NF1
TP53 p.Y220C hom	0.0652412	NF1
TP53 p.V143M hom	0.0720656	NF1
KRAS	0.0984702	NF1
TP53 p.Y220C hom	0.0563397	NF1
TP53 p.Y220C hom	0.0531709	NF1
TP53 p.Y220C hom	0.0474438	NF1
TP53 p.V143M hom	0.0754389	NF1
TP53 p.V143M hom	0.122809	NF1
TP53 p.Y220C hom	0.0560529	NF1
TP53 p.V143M hom	0.0807445	NF1
TP53 p.Y220C hom	0.0657554	NF1
PTPN11	0.0806618	NF1
TP53 p.V143M hom	0.0528575	NF1
PTPN11	0.103916	NF1
TP53 p.Y220C hom	0.0447417	NF1
PTPN11	0.120578	NF1
TP53 p.Y220C hom	0.0716116	NF1
TP53 p.V143M hom	0.0666356	NF1
KRAS	0.127054	NF1
KRAS	0.123275	NF1
PTPN11	0.119774	NF1
PTPN11	0.0971152	NF1
TP53 p.V143M hom	0.0870099	NF1
TP53 p.Y220C hom	0.0615438	NF1
TP53 p.Y220C hom	0.0596682	NF1
TP53 p.Y220C hom	0.0653672	NF1
TP53 p.V143M hom	0.0470454	NF1
TP53 p.Y220C hom	0.0742194	NF1
TP53 p.V143M hom	0.0795711	NF1
PTPN11	0.0914591	NF1
PTPN11	0.104837	NF1
TP53 p.Y220C hom	0.0625912	NF1
TP53 p.Y220C hom	0.0646574	NF1
TP53 p.Y220C hom	0.114606	NF1
TP53 p.Y220C hom	0.0743144	NF1
TP53 p.Y220C hom	0.0679986	NF1
TP53 p.V143M hom	0.0733875	NF1
KRAS	0.0884286	NF1
PTPN11	0.0857242	NF1
TP53 p.Y220C hom	0.0570188	NF1
TP53 p.V143M hom	0.0698078	NF1
PTPN11	0.117117	NF1
PTPN11	0.100868	NF1
TP53 p.Y220C hom	0.0688254	NF1
TP53 p.V143M hom	0.0976103	NF1
TP53 p.Y220C hom	0.0548982	NF1
PTPN11	0.112063	NF1
TP53 p.Y220C hom	0.0879839	NF1
TP53 p.V143M hom	0.046724	NF1
TP53 p.V143M hom	0.066494	NF1
TP53 p.V143M hom	0.0364104	NF1
PTPN11	0.107397	NF1
TP53 p.V143M hom	0.0706313	NF1
TP53 p.Y220C hom	0.129934	NF1
TP53 p.V143M hom	0.0938197	NF1
TP53 p.Y220C hom	0.0665195	NF1
TP53 p.V143M hom	0.0612599	NF1
TP53 p.Y220C hom	0.0603053	NF1
TP53 p.Y220C hom	0.0616684	NF1
TP53 p.Y220C hom	0.0720618	NF1
TP53 p.V143M hom	0.0708635	NF1
TP53 p.Y220C hom	0.0419996	NF1
PTPN11	0.11841	NF1
PTPN11	0.106721	NF1
PTPN11	0.126565	NF1
TP53 p.V143M hom	0.0416502	NF1
TP53 p.Y220C hom	0.0630455	NF1
TP53 p.Y220C hom	0.0583314	NF1
TP53 p.V143M hom	0.0732952	NF1
KRAS	0.117858	NF1
TP53 p.Y220C hom	0.0515042	NF1
TP53 p.V143M hom	0.0599302	NF1
TP53 p.Y220C hom	0.0426051	NF1
TP53 p.Y220C hom	0.0846336	NF1
TP53 p.Y220C hom	0.066618	NF1
TP53 p.V143M hom	0.0536086	NF1
PTPN11	0.100042	NF1
TP53 p.Y220C hom	0.0525054	NF1
PTPN11	0.120429	NF1
TP53 p.V143M hom	0.0653872	NF1
TP53 p.Y220C hom	0.0576512	NF1
TP53 p.V143M hom	0.0771881	NF1
PTPN11	0.0811412	NF1
PTPN11	0.105972	NF1
TP53 p.Y220C hom	0.0628749	NF1
TP53 p.V143M hom	0.0676421	NF1
TP53 p.Y220C hom	0.0671666	NF1
TP53 p.V143M hom	0.0592206	NF1
PTPN11	0.120139	NF1
TP53 p.Y220C hom	0.0491625	NF1
TP53 p.Y220C hom	0.0494931	NF1
TP53 p.V143M hom	0.0695504	NF1
TP53 p.V143M hom	0.0629259	NF1
TP53 p.V143M hom	0.0959613	NF1
PTPN11	0.106461	NF1
TP53 p.V143M hom	0.0874495	NF1
TP53 p.Y220C hom	0.0666298	NF1
TP53 p.V143M hom	0.0650188	NF1
TP53 p.V143M hom	0.0738176	NF1
TP53 p.Y220C hom	0.0583914	NF1
KRAS	0.0876143	NF1
TP53 p.V143M hom	0.0646294	NF1
TP53 p.V143M hom	0.073399	NF1
TP53 p.V143M hom	0.0686591	NF1
TP53 p.V143M hom	0.0747157	NF1
TP53 p.V143M hom	0.0620292	NF1
TP53 p.V143M hom	0.06248	NF1
PTPN11	0.127109	NF1
TP53 p.Y220C hom	0.0531746	NF1
PTPN11	0.0911307	NF1
TP53 p.Y220C hom	0.0593308	NF1
TP53 p.Y220C hom	0.117067	NF1
TP53 p.V143M hom	0.0766897	NF1
TP53 p.V143M hom	0.0549027	NF1
TP53 p.Y220C hom	0.0572198	NF1
TP53 p.Y220C hom	0.0370524	NF1
TP53 p.V143M hom	0.0520527	NF1
TP53 p.Y220C hom	0.0761595	NF1
TP53 p.Y220C hom	0.0557054	NF1
TP53 p.V143M hom	0.0562722	NF1
TP53 p.V143M hom	0.0488785	NF1
TP53 p.Y220C hom	0.0705446	NF1
TP53 p.V143M hom	0.0601043	NF1
PTPN11	0.0883052	NF1
TP53 p.V143M hom	0.0690299	NF1
PTPN11	0.125814	NF1
TP53 p.V143M hom	0.0595487	NF1
TP53 p.V143M hom	0.0621163	NF1
PTPN11	0.102819	NF1
TP53 p.V143M hom	0.0724638	NF1
PTPN11	0.0808776	NF1
TP53 p.Y220C hom	0.0569861	NF1
TP53 p.V143M hom	0.105263	NF1
KRAS	0.117682	NF1
TP53 p.Y220C hom	0.0689271	NF1
TP53 p.V143M hom	0.0708821	NF1
TP53 p.V143M hom	0.0835169	NF1
TP53 p.V143M hom	0.0658548	NF1
PTPN11	0.0930418	NF1
PTPN11	0.106902	NF1
PTPN11	0.114397	NF1
TP53 p.Y220C hom	0.0525331	NF1
TP53 p.Y220C hom	0.0772727	NF1
TP53 p.Y220C hom	0.0577431	NF1
TP53 p.Y220C hom	0.0715979	NF1
PTPN11	0.117495	NF1
TP53 p.Y220C hom	0.0667466	NF1
TP53 p.V143M hom	0.0699966	NF1
PTPN11	0.107786	NF1
TP53 p.Y220C hom	0.0589561	NF1
TP53 p.V143M hom	0.0785183	NF1
TP53 p.Y220C hom	0.0487298	NF1
TP53 p.V143M hom	0.0705438	NF1
TP53 p.Y220C hom	0.0479925	NF1
TP53 p.V143M hom	0.0578965	NF1
TP53 p.V143M hom	0.0626911	NF1
TP53 p.V143M hom	0.06013	NF1
TP53 p.Y220C hom	0.05529	NF1
PTPN11	0.13318	NF1
TP53 p.Y220C hom	0.0542914	NF1
PTPN11	0.116249	NF1
TP53 p.V143M hom	0.0499587	NF1
TP53 p.Y220C hom	0.0516367	NF1
TP53 p.V143M hom	0.0620086	NF1
PTPN11	0.08848	NF1
PTPN11	0.104646	NF1
PTPN11	0.112838	NF1
PTPN11	0.127279	NF1
TP53 p.V143M hom	0.0550509	NF1
TP53 p.Y220C hom	0.106037	NF1
PTPN11	0.1255	NF1
PTPN11	0.109901	NF1
TP53 p.V143M hom	0.0778378	NF1
TP53 p.V143M hom	0.0776997	NF1
TP53 p.V143M hom	0.0599802	NF1
TP53 p.V143M hom	0.0580645	NF1
TP53 p.Y220C hom	0.0577072	NF1
TP53 p.Y220C hom	0.0644068	NF1
PTPN11	0.10101	NF1
TP53 p.V143M hom	0.0630969	NF1
TP53 p.Y220C hom	0.0507952	NF1
TP53 p.V143M hom	0.0639948	NF1
PTPN11	0.116323	NF1
TP53 p.Y220C hom	0.0753243	NF1
TP53 p.Y220C hom	0.0572985	NF1
TP53 p.V143M hom	0.0767232	NF1
TP53 p.Y220C hom	0.0587252	NF1
TP53 p.V143M hom	0.0551954	NF1
TP53 p.V143M hom	0.0899285	NF1
KRAS	0.124644	NF1
PTPN11	0.104607	NF1
TP53 p.Y220C hom	0.0676507	NF1
TP53 p.V143M hom	0.0665378	NF1
TP53 p.V143M hom	0.0604273	NF1
PTPN11	0.114205	NF1
TP53 p.V143M hom	0.063908	NF1
TP53 p.V143M hom	0.0562935	NF1
PTPN11	0.128264	NF1
TP53 p.Y220C hom	0.0385852	NF1
TP53 p.Y220C hom	0.0510962	NF1
TP53 p.V143M hom	0.10853	NF1
TP53 p.V143M hom	0.0708779	NF1
PTPN11	0.0911718	NF1
PTPN11	0.0826132	NF1
TP53 p.V143M hom	0.0569542	NF1
TP53 p.Y220C hom	0.0604396	NF1
TP53 p.Y220C hom	0.0585881	NF1
PTPN11	0.131066	NF1
TP53 p.V143M hom	0.0507042	NF1
PTPN11	0.0818057	NF1
PTPN11	0.126225	NF1
TP53 p.V143M hom	0.0606101	NF1
TP53 p.Y220C hom	0.102152	NF1
PTPN11	0.113872	NF1
TP53 p.Y220C hom	0.05415	NF1
PTPN11	0.105494	NF1
TP53 p.Y220C hom	0.0620357	NF1
PTPN11	0.114103	NF1
PTPN11	0.119587	NF1
PTPN11	0.103783	NF1
TP53 p.Y220C hom	0.0732736	NF1
TP53 p.Y220C hom	0.106469	NF1
TP53 p.Y220C hom	0.0378036	NF1
TP53 p.Y220C hom	0.0600209	NF1
TP53 p.V143M hom	0.0369323	NF1
TP53 p.Y220C hom	0.0754797	NF1
TP53 p.V143M hom	0.0760021	NF1
PTPN11	0.0850604	NF1
TP53 p.V143M hom	0.0768067	NF1
TP53 p.Y220C hom	0.0623836	NF1
TP53 p.Y220C hom	0.0499514	NF1
TP53 p.Y220C hom	0.0549523	NF1
TP53 p.V143M hom	0.0710165	NF1
PTPN11	0.0917226	NF1
TP53 p.V143M hom	0.0445163	NF1
TP53 p.V143M hom	0.063887	NF1
TP53 p.V143M hom	0.0511559	NF1
PTPN11	0.090055	NF1
TP53 p.V143M hom	0.0604223	NF1
TP53 p.Y220C hom	0.069118	NF1
TP53 p.V143M hom	0.0439276	NF1
TP53 p.Y220C hom	0.0694315	NF1
PTPN11	0.109531	NF1
TP53 p.Y220C hom	0.0696842	NF1
TP53 p.V143M hom	0.0497344	NF1
TP53 p.Y220C hom	0.0506292	NF1
PTPN11	0.090482	NF1
TP53 p.Y220C hom	0.0666218	NF1
PTPN11	0.111851	NF1
TP53 p.Y220C hom	0.0531557	NF1
KRAS	0.125894	NF1
TP53 p.Y220C hom	0.0282386	NF1
TP53 p.V143M hom	0.063197	NF1
TP53 p.Y220C hom	0.0606884	NF1
TP53 p.Y220C hom	0.048084	NF1
TP53 p.Y220C hom	0.0273721	NF1
TP53 p.Y220C hom	0.0746926	NF1
TP53 p.Y220C hom	0.0619614	NF1
TP53 p.V143M hom	0.0735268	NF1
TP53 p.V143M hom	0.105024	NF1
TP53 p.V143M hom	0.0680023	NF1
TP53 p.Y220C hom	0.0616592	NF1
PTPN11	0.115868	NF1
PTPN11	0.124835	NF1
TP53 p.V143M hom	0.054922	NF1
TP53 p.Y220C hom	0.0531003	NF1
TP53 p.Y220C hom	0.0757289	NF1
KRAS	0.109332	NF1
TP53 p.V143M hom	0.0688479	NF1
PTPN11	0.0701824	NF1
KRAS	0.0989253	NF1
TP53 p.Y220C hom	0.0431509	NF1
TP53 p.V143M hom	0.0588027	NF1
KRAS	0.125679	NF1
TP53 p.V143M hom	0.0533585	NF1
KRAS	0.0385222	NF1
TP53 p.Y220C hom	0.0494301	NF1
TP53 p.Y220C hom	0.078338	NF1
TP53 p.V143M hom	0.0665656	NF1
KRAS	0.120585	NF1
TP53 p.V143M hom	0.0677467	NF1
TP53 p.Y220C hom	0.0586717	NF1
TP53 p.V143M hom	0.0779012	NF1
TP53 p.V143M hom	0.0700479	NF1
TP53 p.V143M hom	0.057419	NF1
TP53 p.V143M hom	0.0642112	NF1
TP53 p.Y220C hom	0.0553292	NF1
TP53 p.V143M hom	0.0585193	NF1
PTPN11	0.125035	NF1
TP53 p.V143M hom	0.0793749	NF1
TP53 p.V143M hom	0.0724093	NF1
PTPN11	0.118791	NF1
TP53 p.Y220C hom	0.0647733	NF1
PTPN11	0.0896167	NF1
PTPN11	0.113483	NF1
TP53 p.Y220C hom	0.0595562	NF1
TP53 p.V143M hom	0.0304356	NF1
TP53 p.V143M hom	0.073844	NF1
TP53 p.V143M hom	0.0534521	NF1
PTPN11	0.1139	NF1
TP53 p.V143M hom	0.0564615	NF1
KRAS	0.0141626	NF1
KRAS	0.121466	NF1
TP53 p.Y220C hom	0.0628359	NF1
TP53 p.V143M hom	0.0516618	NF1
PTPN11	0.0665824	NF1
TP53 p.Y220C hom	0.050907	NF1
PTPN11	0.127547	NF1
TP53 p.V143M hom	0.0583363	NF1
TP53 p.V143M hom	0.0636492	NF1
TP53 p.Y220C hom	0.0524039	NF1
PTPN11	0.104441	NF1
TP53 p.V143M hom	0.105693	NF1
TP53 p.Y220C hom	0.0494132	NF1
TP53 p.V143M hom	0.0666667	NF1
TP53 p.Y220C hom	0.0236397	NF1
TP53 p.V143M hom	0.0629661	NF1
TP53 p.V143M hom	0.0658928	NF1
PTPN11	0.116153	NF1
TP53 p.Y220C hom	0.0624928	NF1
TP53 p.V143M hom	0.0739783	NF1
TP53 p.V143M hom	0.0873663	NF1
TP53 p.V143M hom	0.0597786	NF1
KRAS	0.0883169	NF1
TP53 p.Y220C hom	0.0378965	NF1
TP53 p.Y220C hom	0.0639878	NF1
PTPN11	0.124213	NF1
PTPN11	0.0634775	NF1
TP53 p.Y220C hom	0.054371	NF1
PTPN11	0.113794	NF1
TP53 p.V143M hom	0.060949	NF1
TP53 p.V143M hom	0.0778578	NF1
KRAS	0.107355	NF1
TP53 p.V143M hom	0.119615	NF1
TP53 p.Y220C hom	0.0550096	NF1
PTPN11	0.0876739	NF1
PTPN11	0.0906449	NF1
TP53 p.Y220C hom	0.0320414	NF1
TP53 p.Y220C hom	0.0560883	NF1
TP53 p.Y220C hom	0.0582348	NF1
TP53 p.Y220C hom	0.0602301	NF1
TP53 p.V143M hom	0.0507966	NF1
TP53 p.Y220C hom	0.0728234	NF1
PTPN11	0.105827	NF1
TP53 p.V143M hom	0.0592034	NF1
TP53 p.V143M hom	0.0628892	NF1
TP53 p.V143M hom	0.076035	NF1
TP53 p.V143M hom	0.0474146	NF1
PTPN11	0.0727458	NF1
TP53 p.V143M hom	0.0561459	NF1
PTPN11	0.0612568	NF1
TP53 p.V143M hom	0.0681105	NF1
TP53 p.V143M hom	0.0663814	NF1
TP53 p.V143M hom	0.0759239	NF1
TP53 p.Y220C hom	0.047026	NF1
TP53 p.Y220C hom	0.052268	NF1
PTPN11	0.0999523	NF1
PTPN11	0.077767	NF1
TP53 p.Y220C hom	0.0413534	NF1
TP53 p.Y220C hom	0.0411284	NF1
TP53 p.V143M hom	0.0589405	NF1
TP53 p.V143M hom	0.068188	NF1
TP53 p.V143M hom	0.0229297	NF1
TP53 p.Y220C hom	0.0638598	NF1
PTPN11	0.113449	NF1
TP53 p.Y220C hom	0.058964	NF1
PTPN11	0.0985087	NF1
KRAS	0.10513	NF1
TP53 p.V143M hom	0.0532076	NF1
PTPN11	0.105318	NF1
TP53 p.V143M hom	0.0178324	NF1
TP53 p.V143M hom	0.0522543	NF1
TP53 p.Y220C hom	0.0613581	NF1
TP53 p.V143M hom	0.0546259	NF1
TP53 p.V143M hom	0.0744681	NF1
PTPN11	0.0773691	NF1
PTPN11	0.109167	NF1
TP53 p.V143M hom	0.0659596	NF1
TP53 p.Y220C hom	0.072715	NF1
TP53 p.Y220C hom	0.0728652	NF1
PTPN11	0.0938026	NF1
TP53 p.Y220C hom	0.0628448	NF1
PTPN11	0.100466	NF1
TP53 p.V143M hom	0.0583976	NF1
TP53 p.Y220C hom	0.0663382	NF1
TP53 p.Y220C hom	0.0683534	NF1
PTPN11	0.0959041	NF1
PTPN11	0.0881984	NF1
TP53 p.V143M hom	0.0680264	NF1
KRAS	0.0961161	NF1
TP53 p.Y220C hom	0.0686817	NF1
PTPN11	0.0873691	NF1
TP53 p.V143M hom	0.0529332	NF1
TP53 p.V143M hom	0.0773846	NF1
TP53 p.V143M hom	0.0703302	NF1
PTPN11	0.13171	NF1
TP53 p.V143M hom	0.0793063	NF1
TP53 p.V143M hom	0.0576958	NF1
TP53 p.V143M hom	0.0551013	NF1
TP53 p.V143M hom	0.109568	NF1
PTPN11	0.113416	NF1
TP53 p.V143M hom	0.0608755	NF1
TP53 p.Y220C hom	0.108027	NF1
PTPN11	0.130105	NF1
PTPN11	0.121863	NF1
PTPN11	0.102709	NF1
TP53 p.Y220C hom	0.0466112	NF1
TP53 p.V143M hom	0.0696833	NF1
TP53 p.Y220C hom	0.0575559	NF1
TP53 p.V143M hom	0.0611983	NF1
TP53 p.Y220C hom	0.0676996	NF1
TP53 p.V143M hom	0.0533432	NF1
TP53 p.V143M hom	0.0561336	NF1
TP53 p.V143M hom	0.0795232	NF1
TP53 p.Y220C hom	0.0587192	NF1
TP53 p.V143M hom	0.0551627	NF1
TP53 p.V143M hom	0.11762	NF1
TP53 p.Y220C hom	0.0770195	NF1
TP53 p.Y220C hom	0.0502038	NF1
TP53 p.Y220C hom	0.0529825	NF1
TP53 p.Y220C hom	0.0494483	NF1
TP53 p.Y220C hom	0.0518244	NF1
TP53 p.Y220C hom	0.0692298	NF1
TP53 p.V143M hom	0.0542199	NF1
TP53 p.V143M hom	0.0800334	NF1
TP53 p.Y220C hom	0.0620541	NF1
PTPN11	0.0875569	NF1
TP53 p.Y220C hom	0.0569722	NF1
KRAS	0.120902	NF1
PTPN11	0.110441	NF1
TP53 p.Y220C hom	0.0673715	NF1
TP53 p.Y220C hom	0.0420796	NF1
TP53 p.Y220C hom	0.0715082	NF1
TP53 p.Y220C hom	0.0447301	NF1
TP53 p.V143M hom	0.0578834	NF1
PTPN11	0.128008	NF1
TP53 p.V143M hom	0.0722672	NF1
TP53 p.Y220C hom	0.118017	NF1
TP53 p.V143M hom	0.0851719	NF1
TP53 p.V143M hom	0.0642485	NF1
PTPN11	0.077632	NF1
TP53 p.V143M hom	0.0685426	NF1
TP53 p.V143M hom	0.0706074	NF1
TP53 p.V143M hom	0.111327	NF1
TP53 p.Y220C hom	0.0532628	NF1
TP53 p.Y220C hom	0.074554	NF1
TP53 p.Y220C hom	0.0419291	NF1
TP53 p.Y220C hom	0.0735014	NF1
TP53 p.Y220C hom	0.0639036	NF1
PTPN11	0.0909267	NF1
TP53 p.Y220C hom	0.0604701	NF1
PTPN11	0.104677	NF1
PTPN11	0.0896376	NF1
TP53 p.V143M hom	0.0516559	NF1
TP53 p.V143M hom	0.0583029	NF1
TP53 p.V143M hom	0.0767403	NF1
TP53 p.V143M hom	0.0544935	NF1
PTPN11	0.122658	NF1
TP53 p.Y220C hom	0.0729094	NF1
TP53 p.Y220C hom	0.0499056	NF1
PTPN11	0.0914954	NF1
PTPN11	0.118935	NF1
TP53 p.Y220C hom	0.0475408	NF1
TP53 p.V143M hom	0.0581987	NF1
TP53 p.Y220C hom	0.0794998	NF1
PTPN11	0.114478	NF1
TP53 p.V143M hom	0.0503558	NF1
PTPN11	0.123895	NF1
PTPN11	0.133584	NF1
TP53 p.Y220C hom	0.150534	NF1
TP53 p.V143M hom	0.0536673	NF1
TP53 p.Y220C hom	0.112275	NF1
TP53 p.V143M hom	0.0773549	NF1
TP53 p.Y220C hom	0.151262	NF1
TP53 p.V143M hom	0.0609789	NF1
PTPN11	0.118621	NF1
PTPN11	0.0822004	NF1
PTPN11	0.112756	NF1
PTPN11	0.127581	NF1
TP53 p.Y220C hom	0.0505403	NF1
TP53 p.V143M hom	0.0658086	NF1
PTPN11	0.123723	NF1
PTPN11	0.129619	NF1
TP53 p.Y220C hom	0.0559085	NF1
TP53 p.Y220C hom	0.0620342	NF1
TP53 p.V143M hom	0.058168	NF1
TP53 p.Y220C hom	0.0459268	NF1
TP53 p.Y220C hom	0.0492104	NF1
TP53 p.Y220C hom	0.0729029	NF1
TP53 p.V143M hom	0.0727831	NF1
KRAS	0.0953096	NF1
TP53 p.Y220C hom	0.0878743	NF1
TP53 p.Y220C hom	0.0657851	NF1
TP53 p.Y220C hom	0.0655546	NF1
TP53 p.Y220C hom	0.0600606	NF1
TP53 p.V143M hom	0.0666667	NF1
PTPN11	0.0684396	NF1
TP53 p.Y220C hom	0.0516432	NF1
TP53 p.V143M hom	0.0798521	NF1
PTPN11	0.127867	NF1
TP53 p.Y220C hom	0.0628381	NF1
TP53 p.Y220C hom	0.0610438	NF1
PTPN11	0.0953819	NF1
TP53 p.V143M hom	0.0590096	NF1
TP53 p.Y220C hom	0.064223	NF1
TP53 p.Y220C hom	0.0778651	NF1
PTPN11	0.11294	NF1
TP53 p.Y220C hom	0.0324366	NF1
TP53 p.V143M hom	0.063922	NF1
PTPN11	0.107947	NF1
PTPN11	0.10853	NF1
TP53 p.Y220C hom	0.0615207	NF1
TP53 p.Y220C hom	0.0697758	NF1
TP53 p.V143M hom	0.0727219	NF1
KRAS	0.113248	NF1
TP53 p.Y220C hom	0.0530686	NF1
TP53 p.Y220C hom	0.139968	NF1
TP53 p.Y220C hom	0.0622787	NF1
PTPN11	0.125991	NF1
TP53 p.Y220C hom	0.0705929	NF1
PTPN11	0.111585	NF1
TP53 p.V143M hom	0.0858458	NF1
TP53 p.Y220C hom	0.0601667	NF1
TP53 p.Y220C hom	0.058529	NF1
PTPN11	0.12054	NF1
TP53 p.Y220C hom	0.0700506	NF1
TP53 p.Y220C hom	0.013644	NF1
PTPN11	0.124385	NF1
TP53 p.V143M hom	0.0467942	NF1
PTPN11	0.11305	NF1
PTPN11	0.115788	NF1
TP53 p.V143M hom	0.0725389	NF1
TP53 p.Y220C hom	0.0485337	NF1
PTPN11	0.0894034	NF1
TP53 p.Y220C hom	0.0611897	NF1
TP53 p.Y220C hom	0.074451	NF1
PTPN11	0.107057	NF1
PTPN11	0.0514531	NF1
TP53 p.Y220C hom	0.112844	NF1
TP53 p.Y220C hom	0.105475	NF1
TP53 p.Y220C hom	0.04774	NF1
TP53 p.Y220C hom	0.11667	NF1
TP53 p.Y220C hom	0.0733945	NF1
PTPN11	0.077821	NF1
TP53 p.Y220C hom	0.0392071	NF1
TP53 p.Y220C hom	0.0749177	NF1
TP53 p.Y220C hom	0.0624332	NF1
TP53 p.Y220C hom	0.067144	NF1
PTPN11	0.0715215	NF1
PTPN11	0.103741	NF1
TP53 p.Y220C hom	0.0564205	NF1
TP53 p.Y220C hom	0.0492482	NF1
TP53 p.Y220C hom	0.0492759	NF1
TP53 p.Y220C hom	0.0642658	NF1
PTPN11	0.107846	NF1
TP53 p.Y220C hom	0.0601551	NF1
TP53 p.V143M hom	0.0648674	NF1
TP53 p.Y220C hom	0.0336667	NF1
PTPN11	0.126219	NF1
TP53 p.Y220C hom	0.121551	NF1
TP53 p.V143M hom	0.0590153	NF1
PTPN11	0.136021	NF1
PTPN11	0.130845	NF1
TP53 p.Y220C hom	0.0844293	NF1
TP53 p.V143M hom	0.0548554	NF1
PTPN11	0.120596	NF1
PTPN11	0.138394	NF1
TP53 p.V143M hom	0.0638298	NF1
KRAS	0.0962591	NF1
TP53 p.Y220C hom	0.042645	NF1
TP53 p.V143M hom	0.0382543	NF1
TP53 p.V143M hom	0.0703726	NF1
TP53 p.V143M hom	0.063142	NF1
TP53 p.V143M hom	0.0857726	NF1
PTPN11	0.128266	NF1
TP53 p.Y220C hom	0.0474248	NF1
TP53 p.Y220C hom	0.0610232	NF1
TP53 p.V143M hom	0.0737916	NF1
TP53 p.V143M hom	0.0711484	NF1
TP53 p.V143M hom	0.0779648	NF1
TP53 p.Y220C hom	0.0649765	NF1
PTPN11	0.14395	NF1
TP53 p.Y220C hom	0.0518868	NF1
PTPN11	0.14321	NF1
TP53 p.V143M hom	0.0835127	NF1
TP53 p.V143M hom	0.0640893	NF1
TP53 p.Y220C hom	0.0610409	NF1
TP53 p.V143M hom	0.0472197	NF1
TP53 p.V143M hom	0.0809752	NF1
TP53 p.Y220C hom	0.0717367	NF1
TP53 p.Y220C hom	0.0446389	NF1
PTPN11	0.116674	NF1
TP53 p.Y220C hom	0.0574199	NF1
TP53 p.V143M hom	0.0684211	NF1
TP53 p.V143M hom	0.0708802	NF1
TP53 p.V143M hom	0.0581564	NF1
TP53 p.V143M hom	0.049409	NF1
TP53 p.Y220C hom	0.0602229	NF1
PTPN11	0.106734	NF1
PTPN11	0.124297	NF1
TP53 p.V143M hom	0.00125786	NF1
KRAS	0.109917	NF1
TP53 p.V143M hom	0.0526176	NF1
TP53 p.Y220C hom	0.0529403	NF1
TP53 p.Y220C hom	0.0506595	NF1
TP53 p.Y220C hom	0.0593661	NF1
TP53 p.Y220C hom	0.0567878	NF1
TP53 p.V143M hom	0.0566406	NF1
TP53 p.V143M hom	0.0660295	NF1
TP53 p.V143M hom	0.0679391	NF1
PTPN11	0.120047	NF1
TP53 p.Y220C hom	0.0777898	NF1
TP53 p.V143M hom	0.0674423	NF1
TP53 p.V143M hom	0.077489	NF1
TP53 p.V143M hom	0.049579	NF1
KRAS	0.118902	NF1
PTPN11	0.0907966	NF1
TP53 p.V143M hom	0.0796736	NF1
TP53 p.V143M hom	0.0681994	NF1
PTPN11	0.0973173	NF1
TP53 p.V143M hom	0.0686233	NF1
PTPN11	0.109056	NF1
TP53 p.V143M hom	0.0898296	NF1
TP53 p.Y220C hom	0.059235	NF1
PTPN11	0.0838509	NF1
TP53 p.V143M hom	0.092176	NF1
PTPN11	0.106239	NF1
TP53 p.Y220C hom	0.0407479	NF1
PTPN11	0.082472	NF1
[truncated: 1,286 more rows]

## Sheet: Fig5C
genotype	read count fraction	gene
TP53 wt	0.103328	EZH2
TP53 mut	0.0668427	EZH2
TP53 mut	0.0488093	EZH2
TP53 mut	0.0594413	EZH2
TP53 wt	0.0936305	EZH2
TP53 wt	0.133485	EZH2
TP53 mut	0.0634784	EZH2
TP53 wt	0.0921656	EZH2
TP53 wt	0.100287	EZH2
TP53 mut	0.0403395	EZH2
TP53 mut	0.0498396	EZH2
TP53 mut	0.0529069	EZH2
TP53 mut	0.0530712	EZH2
TP53 wt	0.100057	EZH2
TP53 mut	0.0551519	EZH2
TP53 mut	0.0615797	EZH2
TP53 wt	0.0957355	EZH2
TP53 mut	0.0841292	EZH2
TP53 wt	0.0814716	EZH2
TP53 mut	0.0114102	EZH2
TP53 wt	0.114305	EZH2
TP53 wt	0.0923346	EZH2
TP53 wt	0.0871834	EZH2
TP53 mut	0.0353275	EZH2
TP53 mut	0.0560068	EZH2
TP53 mut	0.0448505	EZH2
TP53 wt	0.0912273	EZH2
TP53 mut	0.0413378	EZH2
TP53 wt	0.0795473	EZH2
TP53 mut	0.0519854	EZH2
TP53 mut	0.0592416	EZH2
TP53 wt	0.121556	EZH2
TP53 wt	0.0885091	EZH2
TP53 wt	0.0945612	EZH2
TP53 wt	0.100981	EZH2
TP53 wt	0.0937973	EZH2
TP53 mut	0.061959	EZH2
TP53 mut	0.0554592	EZH2
TP53 mut	0.041969	EZH2
TP53 wt	0.0830554	EZH2
TP53 mut	0.0521516	EZH2
TP53 wt	0.111146	EZH2
TP53 mut	0.0157779	EZH2
TP53 wt	0.0942097	EZH2
TP53 mut	0.0459682	EZH2
TP53 wt	0.0895251	EZH2
TP53 wt	0.105058	EZH2
TP53 wt	0.105528	EZH2
TP53 mut	0.0450562	EZH2
TP53 wt	0.0878865	EZH2
TP53 wt	0.0681453	EZH2
TP53 wt	0.0610195	EZH2
TP53 mut	0.0499985	EZH2
TP53 wt	0.0982786	EZH2
TP53 wt	0.0818728	EZH2
TP53 wt	0.105749	EZH2
TP53 mut	0.0500103	EZH2
TP53 mut	0.0447719	EZH2
TP53 wt	0.108681	EZH2
TP53 wt	0.100951	EZH2
TP53 wt	0.104702	EZH2
TP53 mut	0.039189	EZH2
TP53 mut	0.0381812	EZH2
TP53 mut	0.0474655	EZH2
TP53 wt	0.0589566	EZH2
TP53 wt	0.133821	EZH2
TP53 mut	0.0530446	EZH2
TP53 wt	0.0404268	EZH2
TP53 mut	0.0663985	EZH2
TP53 mut	0.0409517	EZH2
TP53 mut	0.0459613	EZH2
TP53 wt	0.0452195	EZH2
TP53 wt	0.100102	EZH2
TP53 wt	0.0724216	EZH2
TP53 wt	0.0574429	EZH2
TP53 mut	0.0580273	EZH2
TP53 mut	0.0505334	EZH2
TP53 mut	0.0121116	EZH2
TP53 wt	0.096985	EZH2
TP53 wt	0.0764902	EZH2
TP53 wt	0.072158	EZH2
TP53 mut	0.0740315	EZH2
TP53 mut	0.0592374	EZH2
TP53 wt	0.07709	EZH2
TP53 mut	0.0453456	EZH2
TP53 wt	0.0737237	EZH2
TP53 mut	0.0666694	EZH2
TP53 wt	0.0742548	EZH2
TP53 mut	0.0560645	EZH2
TP53 wt	0.108898	EZH2
TP53 mut	0.0555027	EZH2
TP53 wt	0.0998922	EZH2
TP53 wt	0.0951298	EZH2
TP53 mut	0.0349849	EZH2
TP53 mut	0.0581987	EZH2
TP53 mut	0.00590261	EZH2
TP53 wt	0.0842466	EZH2
TP53 wt	0.0927109	EZH2
TP53 wt	0.0856262	EZH2
TP53 wt	0.0747962	EZH2
TP53 wt	0.0794481	EZH2
TP53 wt	0.0569631	EZH2
TP53 wt	0.0715294	EZH2
TP53 mut	0.0512684	EZH2
TP53 mut	0.0513837	EZH2
TP53 mut	0.0168341	EZH2
TP53 mut	0.0545297	EZH2
TP53 mut	0.0418615	EZH2
TP53 mut	0.0439983	EZH2
TP53 mut	0.0556591	EZH2
TP53 mut	0.0335521	EZH2
TP53 mut	0.0423702	EZH2
TP53 mut	0.0465524	EZH2
TP53 wt	0.0785157	EZH2
TP53 wt	0.0975943	EZH2
TP53 wt	0.0888188	EZH2
TP53 mut	0.0546273	EZH2
TP53 mut	0.0524568	EZH2
TP53 mut	0.025508	EZH2
TP53 mut	0.0513913	EZH2
TP53 wt	0.105045	EZH2
TP53 wt	0.132932	EZH2
TP53 mut	0.0298388	EZH2
TP53 wt	0.0901609	EZH2
TP53 mut	0.0670583	EZH2
TP53 wt	0.0908155	EZH2
TP53 wt	0.0832722	EZH2
TP53 mut	0.061324	EZH2
TP53 mut	0.0623812	EZH2
TP53 wt	0.12608	EZH2
TP53 mut	0.0559015	EZH2
TP53 wt	0.0950677	EZH2
TP53 wt	0.101358	EZH2
TP53 mut	0.0434728	EZH2
TP53 mut	0.0617109	EZH2
TP53 mut	0.0459379	EZH2
TP53 mut	0.052798	EZH2
TP53 mut	0.0641564	EZH2
TP53 mut	0.0639007	EZH2
TP53 mut	0.0550731	EZH2
TP53 wt	0.101546	EZH2
TP53 mut	0.059662	EZH2
TP53 wt	0.0971829	EZH2
TP53 wt	0.031662	EZH2
TP53 mut	0.0694023	EZH2
TP53 mut	0.0634661	EZH2
TP53 mut	0.0442402	EZH2
TP53 mut	0.0743229	EZH2
TP53 mut	0.0405074	EZH2
TP53 wt	0.0935975	EZH2
TP53 wt	0.101355	EZH2
TP53 wt	0.109467	EZH2
TP53 mut	0.0723275	EZH2
TP53 mut	0.0496378	EZH2
TP53 mut	0.087727	EZH2
TP53 mut	0.0591304	EZH2
TP53 mut	0.068021	EZH2
TP53 mut	0.0544054	EZH2
TP53 wt	0.0862249	EZH2
TP53 mut	0.0611421	EZH2
TP53 mut	0.0658202	EZH2
TP53 mut	0.0287081	EZH2
TP53 mut	0.0527734	EZH2
TP53 wt	0.0831159	EZH2
TP53 mut	0.0619089	EZH2
TP53 mut	0.056084	EZH2
TP53 wt	0.0955941	EZH2
TP53 wt	0.103748	EZH2
TP53 wt	0.0712749	EZH2
TP53 mut	0.0362306	EZH2
TP53 mut	0.0572897	EZH2
TP53 wt	0.0749176	EZH2
TP53 wt	0.0999402	EZH2
TP53 wt	0.0221808	EZH2
TP53 wt	0.0892821	EZH2
TP53 mut	0.0544356	EZH2
TP53 mut	0.066698	EZH2
TP53 mut	0.0558282	EZH2
TP53 mut	0.0516432	EZH2
TP53 wt	0.0718951	EZH2
TP53 wt	0.0919766	EZH2
TP53 mut	0.0597444	EZH2
TP53 mut	0.0368413	EZH2
TP53 wt	0.109187	EZH2
TP53 wt	0.0865059	EZH2
TP53 wt	0.0991565	EZH2
TP53 mut	0.0564665	EZH2
TP53 mut	0.0664484	EZH2
TP53 mut	0.0196594	EZH2
TP53 wt	0.0803696	EZH2
TP53 wt	0.126965	EZH2
TP53 mut	0.00157912	EZH2
TP53 mut	0.0124358	EZH2
TP53 wt	0.063529	EZH2
TP53 mut	0.0338324	EZH2
TP53 mut	0.066334	EZH2
TP53 wt	0.0991492	EZH2
TP53 mut	0.0806799	EZH2
TP53 wt	0.134248	EZH2
TP53 wt	0.0994751	EZH2
TP53 wt	0.0982489	EZH2
TP53 mut	0.0334601	EZH2
TP53 mut	0.0382079	EZH2
TP53 wt	0.0981906	EZH2
TP53 mut	0.0121957	EZH2
TP53 wt	0.0976219	EZH2
TP53 mut	0.0330442	EZH2
TP53 mut	0.0433713	EZH2
TP53 wt	0.0874508	EZH2
TP53 mut	0.0507781	EZH2
TP53 mut	0.0490782	EZH2
TP53 wt	0.0725686	EZH2
TP53 mut	0.0577888	EZH2
TP53 mut	0.0626463	EZH2
TP53 mut	0.0497401	EZH2
TP53 mut	0.0676252	EZH2
TP53 mut	0.0608276	EZH2
TP53 mut	0.0393455	EZH2
TP53 mut	0.0530255	EZH2
TP53 wt	0.0584992	EZH2
TP53 mut	0.0857147	EZH2
TP53 wt	0.113544	EZH2
TP53 mut	0.100793	EZH2
TP53 wt	0.0518098	EZH2
TP53 mut	0.0663371	EZH2
TP53 wt	0.0823842	EZH2
TP53 mut	0.0474888	EZH2
TP53 wt	0.0960405	EZH2
TP53 wt	0.101685	EZH2
TP53 wt	0.100585	EZH2
TP53 mut	0.0624373	EZH2
TP53 wt	0.104715	EZH2
TP53 wt	0.0929039	EZH2
TP53 mut	0.00622181	EZH2
TP53 mut	0.0552609	EZH2
TP53 wt	0.0949166	EZH2
TP53 mut	0.0460268	EZH2
TP53 wt	0.0628942	EZH2
TP53 mut	0.0313948	EZH2
TP53 wt	0.0710026	EZH2
TP53 wt	0.109574	EZH2
TP53 wt	0.0946065	EZH2
TP53 wt	0.088681	EZH2
TP53 wt	0.0887474	EZH2
TP53 wt	0.0925011	EZH2
TP53 wt	0.121961	EZH2
TP53 mut	0.0474607	EZH2
TP53 wt	0.0820059	EZH2
TP53 mut	0.0468099	EZH2
TP53 mut	0.0554798	EZH2
TP53 wt	0.0948015	EZH2
TP53 mut	0.0902959	EZH2
TP53 mut	0.0534665	EZH2
TP53 mut	0.0468295	EZH2
TP53 mut	0.0470992	EZH2
TP53 wt	0.0848872	EZH2
TP53 mut	0.0569846	EZH2
TP53 mut	0.0488128	EZH2
TP53 mut	0.0557017	EZH2
TP53 mut	0.0653071	EZH2
TP53 mut	0.0470752	EZH2
TP53 wt	0.0915338	EZH2
TP53 mut	0.0359312	EZH2
TP53 wt	0.0835578	EZH2
TP53 wt	0.115619	EZH2
TP53 wt	0.0434316	EZH2
TP53 mut	0.04702	EZH2
TP53 mut	0.0488462	EZH2
TP53 wt	0.0762246	EZH2
TP53 wt	0.0819576	EZH2
TP53 wt	0.0776408	EZH2
TP53 mut	0.0487963	EZH2
TP53 wt	0.0958337	EZH2
TP53 wt	0.099431	EZH2
TP53 wt	0.0990961	EZH2
TP53 wt	0.0706203	EZH2
TP53 mut	0.0497943	EZH2
TP53 mut	0.0657949	EZH2
TP53 wt	0.0987548	EZH2
TP53 wt	0.0870663	EZH2
TP53 mut	0.0385683	EZH2
TP53 mut	0.0418166	EZH2
TP53 mut	0.0505604	EZH2
TP53 wt	0.0817797	EZH2
TP53 wt	0.0857253	EZH2
TP53 wt	0.101731	EZH2
TP53 wt	0.0881152	EZH2
TP53 mut	0.0638655	EZH2
TP53 mut	0.0760148	EZH2
TP53 wt	0.096564	EZH2
TP53 wt	0.11811	EZH2
TP53 mut	0.0532674	EZH2
TP53 mut	0.0917559	EZH2
TP53 wt	0.113764	EZH2
TP53 wt	0.105525	EZH2
TP53 wt	0.0915663	EZH2
TP53 mut	0.0526817	EZH2
TP53 mut	0.0640563	EZH2
TP53 wt	0.0898472	EZH2
TP53 mut	0.0778953	EZH2
TP53 mut	0.0580064	EZH2
TP53 mut	0.0647405	EZH2
TP53 mut	0.0314397	EZH2
TP53 wt	0.0743288	EZH2
TP53 mut	0.0520864	EZH2
TP53 mut	0.0581096	EZH2
TP53 wt	0.103164	EZH2
TP53 wt	0.0770667	EZH2
TP53 mut	0.0336237	EZH2
TP53 mut	0.063587	EZH2
TP53 wt	0.100388	EZH2
TP53 mut	0.0586307	EZH2
TP53 mut	0.0555112	EZH2
TP53 mut	0.0616625	EZH2
TP53 mut	0.056462	EZH2
TP53 wt	0.120524	EZH2
TP53 mut	0.0410003	EZH2
TP53 mut	0.0487412	EZH2
TP53 wt	0.148446	EZH2
TP53 wt	0.0872659	EZH2
TP53 mut	0.0318099	EZH2
TP53 mut	0.0491524	EZH2
TP53 wt	0.124863	EZH2
TP53 mut	0.0466148	EZH2
TP53 mut	0.0744793	EZH2
TP53 mut	0.0901307	EZH2
TP53 wt	0.106895	EZH2
TP53 mut	0.0334186	EZH2
TP53 mut	0.0488436	EZH2
TP53 mut	0.076582	EZH2
TP53 wt	0.104238	EZH2
TP53 mut	0.0526082	EZH2
TP53 mut	0.0187899	EZH2
TP53 wt	0.101162	EZH2
TP53 wt	0.114345	EZH2
TP53 wt	0.0568729	EZH2
TP53 mut	0.0468641	EZH2
TP53 mut	0.0244342	EZH2
TP53 wt	0.10541	EZH2
TP53 wt	0.102977	EZH2
TP53 wt	0.0938702	EZH2
TP53 wt	0.0810897	EZH2
TP53 mut	0.0486393	EZH2
TP53 wt	0.0775849	EZH2
TP53 wt	0.0847759	EZH2
TP53 mut	0.0500835	EZH2
TP53 wt	0.099505	EZH2
TP53 mut	0.0778485	EZH2
TP53 mut	0.0473529	EZH2
TP53 mut	0.0619598	EZH2
TP53 wt	0.0438782	EZH2
TP53 wt	0.0898104	EZH2
TP53 wt	0.117372	EZH2
TP53 wt	0.139165	EZH2
TP53 wt	0.0664759	EZH2
TP53 mut	0.0483364	EZH2
TP53 mut	0.0691018	EZH2
TP53 mut	0.0656584	EZH2
TP53 mut	0.0773067	EZH2
TP53 mut	0.0142367	EZH2
TP53 wt	0.118017	EZH2
TP53 mut	0.0493387	EZH2
TP53 mut	0.0686271	EZH2
TP53 mut	0.0463652	EZH2
TP53 mut	0.0573186	EZH2
TP53 wt	0.118209	EZH2
TP53 mut	0.0478011	EZH2
TP53 mut	0.0838732	EZH2
TP53 wt	0.0859263	EZH2
TP53 mut	0.0503392	EZH2
TP53 wt	0.1184	EZH2
TP53 mut	0.0583065	EZH2
TP53 wt	0.101798	EZH2
TP53 mut	0.0648998	EZH2
TP53 wt	0.108841	EZH2
TP53 wt	0.0991975	EZH2
TP53 wt	0.13292	EZH2
TP53 wt	0.111591	EZH2
TP53 mut	0.0164823	EZH2
TP53 mut	0.0457953	EZH2
TP53 wt	0.111837	EZH2
TP53 wt	0.0992981	EZH2
TP53 wt	0.0775586	EZH2
TP53 mut	0.0510414	EZH2
TP53 mut	0.0516214	EZH2
TP53 wt	0.0897423	EZH2
TP53 mut	0.0538031	EZH2
TP53 wt	0.0989765	EZH2
TP53 wt	0.100547	EZH2
TP53 wt	0.0927687	EZH2
TP53 wt	0.0661503	EZH2
TP53 mut	0.058925	EZH2
TP53 wt	0.11759	EZH2
TP53 mut	0.044029	EZH2
TP53 mut	0.0729217	EZH2
TP53 mut	0.0596738	EZH2
TP53 mut	0.0465455	EZH2
TP53 mut	0.0079264	EZH2
TP53 wt	0.103999	EZH2
TP53 mut	0.0534149	EZH2
TP53 wt	0.0577093	EZH2
TP53 mut	0.0179663	EZH2
TP53 mut	0.0578967	EZH2
TP53 wt	0.11706	EZH2
TP53 mut	0.0624046	EZH2
TP53 wt	0.0720172	EZH2
TP53 wt	0.100134	EZH2
TP53 mut	0.0558336	EZH2
TP53 wt	0.0658191	EZH2
TP53 wt	0.084427	EZH2
TP53 mut	0.0446633	EZH2
TP53 wt	0.0788434	EZH2
TP53 mut	0.0457004	EZH2
TP53 mut	0.0648773	EZH2
TP53 wt	0.109635	EZH2
TP53 mut	0.0558263	EZH2
TP53 mut	0.0486562	EZH2
TP53 mut	0.0456765	EZH2
TP53 wt	0.101051	EZH2
TP53 mut	0.0769231	EZH2
TP53 mut	0.0552215	EZH2
TP53 mut	0.0652775	EZH2
TP53 wt	0.109942	EZH2
TP53 mut	0.0520716	EZH2
TP53 wt	0.0902213	EZH2
TP53 wt	0.0582453	EZH2
TP53 wt	0.101747	EZH2
TP53 mut	0.00145434	EZH2
TP53 mut	0.0492477	EZH2
TP53 mut	0.038384	EZH2
TP53 wt	0.0944956	EZH2
TP53 wt	0.0766995	EZH2
TP53 wt	0.0610605	EZH2
TP53 mut	0.0160422	EZH2
TP53 wt	0.114348	EZH2
TP53 wt	0.127489	EZH2
TP53 wt	0.106458	EZH2
TP53 mut	0.0287125	EZH2
TP53 mut	0.0470006	EZH2
TP53 wt	0.103336	EZH2
TP53 mut	0.0351041	EZH2
TP53 wt	0.0926302	EZH2
TP53 wt	0.0852944	EZH2
TP53 wt	0.0850181	EZH2
TP53 mut	0.0578659	EZH2
TP53 mut	0.0459767	EZH2
TP53 wt	0.113439	EZH2
TP53 wt	0.0812858	EZH2
TP53 mut	0.0587051	EZH2
TP53 mut	0.0341463	EZH2
TP53 wt	0.0581851	EZH2
TP53 wt	0.0931742	EZH2
TP53 wt	0.0926151	EZH2
TP53 mut	0.0394742	EZH2
TP53 wt	0.119474	EZH2
TP53 mut	0.0730332	EZH2
TP53 wt	0.101959	EZH2
TP53 wt	0.122209	EZH2
TP53 wt	0.088783	EZH2
TP53 mut	0.0574853	EZH2
TP53 wt	0.0900396	EZH2
TP53 mut	0.0198508	EZH2
TP53 mut	0.0411997	EZH2
TP53 wt	0.110322	EZH2
TP53 wt	0.0811647	EZH2
TP53 wt	0.0298836	EZH2
TP53 wt	0.0899223	EZH2
TP53 mut	0.0384747	EZH2
TP53 mut	0.0565428	EZH2
TP53 mut	0.0224732	EZH2
TP53 wt	0.0949248	EZH2
TP53 mut	0.0451656	EZH2
TP53 mut	0.0476677	EZH2
TP53 mut	0.0814251	EZH2
TP53 wt	0.117665	EZH2
TP53 wt	0.11119	EZH2
TP53 wt	0.099311	EZH2
TP53 wt	0.0892097	EZH2
TP53 wt	0.0822756	EZH2
TP53 wt	0.128837	EZH2
TP53 wt	0.0919995	EZH2
TP53 wt	0.110169	EZH2
TP53 mut	0.0561981	EZH2
TP53 mut	0.0675214	EZH2
TP53 mut	0.0387269	EZH2
TP53 mut	0.0599956	EZH2
TP53 wt	0.0978247	EZH2
TP53 mut	0.0481765	EZH2
TP53 wt	0.0956696	EZH2
TP53 mut	0.0374509	EZH2
TP53 wt	0.0974204	EZH2
TP53 wt	0.0742665	EZH2
TP53 mut	0.0411806	EZH2
TP53 mut	0.0556766	EZH2
TP53 mut	0.0730594	EZH2
TP53 mut	0.0473587	EZH2
TP53 mut	0.0400593	EZH2
TP53 mut	0.0532555	EZH2
TP53 mut	0.0626094	EZH2
TP53 mut	0.0591544	EZH2
TP53 wt	0.141103	EZH2
TP53 mut	0.053069	EZH2
TP53 wt	0.0740565	EZH2
TP53 mut	0.0354656	EZH2
TP53 mut	0.0491274	EZH2
TP53 mut	0.0511817	EZH2
TP53 wt	0.122463	EZH2
TP53 mut	0.0460207	EZH2
TP53 wt	0.108922	EZH2
TP53 mut	0.0449351	EZH2
TP53 wt	0.0998033	EZH2
TP53 wt	0.101937	EZH2
TP53 mut	0.0452968	EZH2
TP53 mut	0.0450169	EZH2
TP53 wt	0.11284	EZH2
TP53 mut	0.0474732	EZH2
TP53 mut	0.0760334	EZH2
TP53 mut	0.0508475	EZH2
TP53 wt	0.0935793	EZH2
TP53 mut	0.0438918	EZH2
TP53 mut	0.0487293	EZH2
TP53 mut	0.0416316	EZH2
TP53 mut	0.0508834	EZH2
TP53 mut	0.050595	EZH2
TP53 wt	0.0983336	EZH2
TP53 mut	0.0530275	EZH2
TP53 wt	0.0868882	EZH2
TP53 wt	0.082267	EZH2
TP53 wt	0.0884458	EZH2
TP53 wt	0.0988432	EZH2
TP53 wt	0.107534	EZH2
TP53 wt	0.0898614	EZH2
TP53 wt	0.106637	EZH2
TP53 mut	0.0489999	EZH2
TP53 mut	0.0393966	EZH2
TP53 mut	0.0790997	EZH2
TP53 mut	0.0802335	EZH2
TP53 mut	0.0504863	EZH2
TP53 wt	0.0797683	EZH2
TP53 mut	0.050039	EZH2
TP53 mut	0.0687225	EZH2
TP53 mut	0.0631195	EZH2
TP53 wt	0.112925	EZH2
TP53 wt	0.0822711	EZH2
TP53 wt	0.105976	EZH2
TP53 mut	0.0221555	EZH2
TP53 mut	0.0515179	EZH2
TP53 wt	0.0915875	EZH2
TP53 wt	0.100877	EZH2
TP53 wt	0.12201	EZH2
TP53 wt	0.084704	EZH2
TP53 mut	0.0489979	EZH2
TP53 mut	0.0386951	EZH2
TP53 wt	0.0677342	EZH2
TP53 mut	0.0925284	EZH2
TP53 mut	0.0673438	EZH2
TP53 wt	0.0918132	EZH2
TP53 wt	0.0760936	EZH2
TP53 wt	0.0895644	EZH2
TP53 mut	0.0494905	EZH2
TP53 wt	0.0905234	EZH2
TP53 mut	0.00384425	EZH2
TP53 mut	0.0604331	EZH2
TP53 wt	0.127831	EZH2
TP53 wt	0.102258	EZH2
TP53 mut	0.0898974	EZH2
TP53 mut	0.0383151	EZH2
TP53 mut	0.0849596	EZH2
TP53 mut	0.0276095	EZH2
TP53 mut	0.0564458	EZH2
TP53 wt	0.0601281	EZH2
TP53 mut	0.0665656	EZH2
TP53 wt	0.0870808	EZH2
TP53 mut	0.0638411	EZH2
TP53 mut	0.0518916	EZH2
TP53 wt	0.0942686	EZH2
TP53 wt	0.122551	EZH2
TP53 mut	0.0757704	EZH2
TP53 wt	0.10082	EZH2
TP53 mut	0.0608913	EZH2
TP53 wt	0.090612	EZH2
TP53 wt	0.0199062	EZH2
TP53 mut	0.0517996	EZH2
TP53 wt	0.0859154	EZH2
TP53 wt	0.101508	EZH2
TP53 wt	0.0802839	EZH2
TP53 wt	0.105083	EZH2
TP53 mut	0.0661479	EZH2
TP53 mut	0.0481242	EZH2
TP53 mut	0.0359797	EZH2
TP53 mut	0.05376	EZH2
TP53 mut	0.0115553	EZH2
TP53 mut	0.0582954	EZH2
TP53 mut	0.0419385	EZH2
TP53 wt	0.0966698	EZH2
TP53 mut	0.0682004	EZH2
TP53 wt	0.104472	EZH2
TP53 wt	0.0909003	EZH2
TP53 mut	0.0464181	EZH2
TP53 wt	0.0837052	EZH2
TP53 mut	0.0509616	EZH2
TP53 wt	0.104603	EZH2
TP53 wt	0.101579	EZH2
TP53 mut	0.0701331	EZH2
TP53 wt	0.0905914	EZH2
TP53 wt	0.072167	EZH2
TP53 wt	0.0826314	EZH2
TP53 wt	0.00288258	EZH2
TP53 wt	0.0852455	EZH2
TP53 wt	0.0897747	EZH2
TP53 wt	0.0922311	EZH2
TP53 mut	0.0511495	EZH2
TP53 wt	0.11683	EZH2
TP53 wt	0.109647	EZH2
TP53 wt	0.0900561	EZH2
TP53 wt	0.091225	EZH2
TP53 mut	0.0454967	EZH2
TP53 wt	0.0820548	EZH2
TP53 wt	0.111134	EZH2
TP53 wt	0.0449227	EZH2
TP53 wt	0.0867955	EZH2
TP53 mut	0.0399973	EZH2
TP53 wt	0.0642001	EZH2
TP53 mut	0.0384391	EZH2
TP53 mut	0.044907	EZH2
TP53 mut	0.0654628	EZH2
TP53 wt	0.0755699	EZH2
TP53 mut	0.06469	EZH2
TP53 mut	0.0814827	EZH2
TP53 wt	0.130494	EZH2
TP53 wt	0.115971	EZH2
TP53 wt	0.0765072	EZH2
TP53 mut	0.0667275	EZH2
TP53 wt	0.0954116	EZH2
TP53 mut	0.0423117	EZH2
TP53 wt	0.104812	EZH2
TP53 wt	0.105932	EZH2
TP53 mut	0.052307	EZH2
TP53 mut	0.0343883	EZH2
TP53 mut	0.0393834	EZH2
TP53 mut	0.0494732	EZH2
TP53 wt	0.122079	EZH2
TP53 wt	0.120335	EZH2
TP53 wt	0.0889851	EZH2
TP53 mut	0.0261808	EZH2
TP53 wt	0.0676558	EZH2
TP53 wt	0.108687	EZH2
TP53 mut	0.0415177	EZH2
TP53 mut	0.0482039	EZH2
TP53 mut	0.0337139	EZH2
TP53 wt	0.108442	EZH2
TP53 mut	0.0536877	EZH2
TP53 wt	0.128682	EZH2
TP53 mut	0.0356742	EZH2
TP53 mut	0.0611216	EZH2
TP53 mut	0.0465231	EZH2
TP53 mut	0.035642	EZH2
TP53 mut	0.0627066	EZH2
TP53 wt	0.0995922	EZH2
TP53 mut	0.0116801	EZH2
TP53 mut	0.0247207	EZH2
TP53 mut	0.0179748	EZH2
TP53 wt	0.0925992	EZH2
TP53 wt	0.108049	EZH2
TP53 wt	0.0653826	EZH2
TP53 mut	0.0723665	EZH2
TP53 mut	0.0511246	EZH2
TP53 wt	0.120567	EZH2
TP53 mut	0.0667161	EZH2
TP53 wt	0.120895	EZH2
TP53 mut	0.0622635	EZH2
TP53 mut	0.0561753	EZH2
TP53 mut	0.0519551	EZH2
TP53 mut	0.0733528	EZH2
TP53 wt	0.0982239	EZH2
TP53 wt	0.100546	EZH2
TP53 mut	0.0536955	EZH2
TP53 wt	0.0994462	EZH2
TP53 mut	0.0623004	EZH2
TP53 wt	0.0781421	EZH2
TP53 mut	0.0473551	EZH2
TP53 wt	0.10053	EZH2
TP53 wt	0.118359	EZH2
TP53 wt	0.103402	EZH2
TP53 mut	0.0594116	EZH2
TP53 mut	0.0627658	EZH2
TP53 mut	0.0374094	EZH2
TP53 mut	0.0404917	EZH2
TP53 mut	0.0676642	EZH2
TP53 mut	0.0426381	EZH2
TP53 wt	0.101337	EZH2
TP53 mut	0.077747	EZH2
TP53 wt	0.102294	EZH2
TP53 wt	0.105298	EZH2
TP53 mut	0.0461599	EZH2
TP53 mut	0.0210249	EZH2
TP53 wt	0.0906423	EZH2
TP53 mut	0.0644516	EZH2
TP53 wt	0.107192	EZH2
TP53 mut	0.0155482	EZH2
TP53 mut	0.0627374	EZH2
TP53 mut	0.0553301	EZH2
TP53 wt	0.0975504	EZH2
TP53 wt	0.0967413	EZH2
TP53 mut	0.0345437	EZH2
TP53 mut	0.043642	EZH2
TP53 wt	0.0923563	EZH2
TP53 wt	0.0824111	EZH2
TP53 mut	0.0729093	EZH2
TP53 mut	0.0154736	EZH2
TP53 wt	0.0868518	EZH2
TP53 wt	0.0950076	EZH2
TP53 mut	0.0460177	EZH2
TP53 mut	0.0475469	EZH2
TP53 mut	0.0530312	EZH2
TP53 mut	0.0553033	EZH2
TP53 mut	0.0758818	EZH2
TP53 wt	0.120286	EZH2
TP53 mut	0.0562029	EZH2
TP53 wt	0.0716447	EZH2
TP53 mut	0.0459525	EZH2
TP53 mut	0.06132	EZH2
TP53 mut	0.0580619	EZH2
TP53 wt	0.0979443	EZH2
TP53 wt	0.111216	EZH2
TP53 mut	0.00392481	EZH2
TP53 mut	0.057839	EZH2
TP53 mut	0.0399412	EZH2
TP53 mut	0.0577194	EZH2
TP53 mut	0.0413534	EZH2
TP53 wt	0.0702054	EZH2
TP53 mut	0.050082	EZH2
TP53 mut	0.0540747	EZH2
TP53 wt	0.0817865	EZH2
TP53 mut	0.0578257	EZH2
TP53 mut	0.027781	EZH2
TP53 mut	0.0303088	EZH2
TP53 mut	0.0542794	EZH2
TP53 mut	0.0454807	EZH2
TP53 mut	0.048108	EZH2
TP53 mut	0.0522843	EZH2
TP53 wt	0.106948	EZH2
TP53 mut	0.0532278	EZH2
TP53 mut	0.0535736	EZH2
TP53 mut	0.0497111	EZH2
TP53 mut	0.0546473	EZH2
TP53 wt	0.0998342	EZH2
TP53 mut	0.0508956	EZH2
TP53 wt	0.111526	EZH2
TP53 wt	0.0679853	EZH2
TP53 mut	0.0204135	EZH2
TP53 mut	0.0468089	EZH2
TP53 mut	0.0538739	EZH2
TP53 mut	0.064953	EZH2
TP53 wt	0.0666058	EZH2
TP53 mut	0.0431948	EZH2
TP53 wt	0.0792497	EZH2
TP53 mut	0.0531244	EZH2
TP53 mut	0.0477828	EZH2
TP53 mut	0.0488207	EZH2
TP53 wt	0.115028	EZH2
TP53 mut	0.00672309	EZH2
TP53 mut	0.00228267	EZH2
TP53 wt	0.125259	EZH2
TP53 wt	0.105354	EZH2
TP53 mut	0.0605409	EZH2
TP53 wt	0.0936656	EZH2
TP53 mut	0.0581362	EZH2
TP53 wt	0.0633805	EZH2
TP53 wt	0.0996994	EZH2
TP53 mut	0.0501943	EZH2
TP53 mut	0.0363931	EZH2
TP53 mut	0.059436	EZH2
TP53 mut	0.0646363	EZH2
TP53 wt	0.0832107	EZH2
TP53 mut	0.0694959	EZH2
TP53 mut	0.0438472	EZH2
TP53 mut	0.062676	EZH2
TP53 mut	0.0479744	EZH2
TP53 wt	0.0975309	EZH2
TP53 mut	0.0424142	EZH2
TP53 wt	0.0654301	EZH2
TP53 mut	0.0685254	EZH2
TP53 wt	0.115188	EZH2
TP53 wt	0.0775746	EZH2
TP53 wt	0.0811151	EZH2
TP53 wt	0.0679157	EZH2
TP53 mut	0.0568137	EZH2
TP53 mut	0.0549557	EZH2
TP53 wt	0.12528	EZH2
TP53 wt	0.106716	EZH2
TP53 wt	0.0988705	EZH2
TP53 mut	0.0473609	EZH2
TP53 mut	0.0381699	EZH2
TP53 wt	0.117373	EZH2
TP53 mut	0.0485608	EZH2
TP53 wt	0.0890963	EZH2
TP53 wt	0.0901834	EZH2
TP53 wt	0.11433	EZH2
TP53 mut	0.0456199	EZH2
TP53 mut	0.0615071	EZH2
TP53 mut	0.059628	EZH2
TP53 mut	0.0614795	EZH2
TP53 wt	0.115404	EZH2
TP53 mut	0.0535242	EZH2
TP53 mut	0.050829	EZH2
TP53 mut	0.0353458	EZH2
TP53 mut	0.021146	EZH2
TP53 wt	0.107179	EZH2
TP53 mut	0.049079	EZH2
TP53 wt	0.10562	EZH2
TP53 mut	0.0813201	EZH2
TP53 mut	0.0559754	EZH2
TP53 wt	0.0568948	EZH2
TP53 mut	0.0750417	EZH2
TP53 wt	0.0868685	EZH2
TP53 mut	0.0385235	EZH2
TP53 mut	0.0572639	EZH2
TP53 mut	0.0369267	EZH2
TP53 mut	0.069129	EZH2
TP53 mut	0.0495118	EZH2
TP53 mut	0.0574884	EZH2
TP53 mut	0.0489652	EZH2
TP53 mut	0.0374399	EZH2
TP53 mut	0.0446687	EZH2
TP53 mut	0.037105	EZH2
TP53 wt	0.0691989	EZH2
TP53 mut	0.0455323	EZH2
TP53 wt	0.124792	EZH2
TP53 mut	0.0438842	EZH2
TP53 mut	0.0407827	EZH2
TP53 wt	0.0980534	EZH2
TP53 mut	0.0749986	EZH2
TP53 mut	0.0672095	EZH2
TP53 mut	0.0594191	EZH2
TP53 mut	0.0260149	EZH2
TP53 mut	0.0434487	EZH2
TP53 mut	0.0436666	EZH2
TP53 wt	0.11631	EZH2
TP53 wt	0.158211	EZH2
TP53 wt	0.0909683	EZH2
TP53 mut	0.0541565	EZH2
TP53 mut	0.0666024	EZH2
TP53 mut	0.0488495	EZH2
TP53 mut	0.037918	EZH2
TP53 wt	0.0792598	EZH2
TP53 mut	0.0453603	EZH2
TP53 wt	0.0787229	EZH2
TP53 mut	0.0449025	EZH2
TP53 wt	0.0825918	EZH2
TP53 mut	0.0692007	EZH2
TP53 wt	0.0511623	EZH2
TP53 wt	0.0758266	EZH2
TP53 wt	0.0757035	EZH2
TP53 wt	0.100352	EZH2
TP53 wt	0.085038	EZH2
TP53 wt	0.102558	EZH2
TP53 wt	0.0711357	EZH2
TP53 wt	0.0788859	EZH2
TP53 wt	0.109565	EZH2
TP53 wt	0.0925692	EZH2
TP53 wt	0.0932635	EZH2
TP53 wt	0.0893785	EZH2
TP53 wt	0.112387	EZH2
TP53 mut	0.069723	EZH2
TP53 mut	0.0679227	EZH2
TP53 mut	0.0547204	EZH2
TP53 mut	0.042466	EZH2
TP53 wt	0.126854	EZH2
TP53 mut	0.0528097	EZH2
TP53 wt	0.0772117	EZH2
TP53 wt	0.0856388	EZH2
TP53 mut	0.046813	EZH2
TP53 wt	0.0996104	EZH2
TP53 mut	0.0592773	EZH2
TP53 wt	0.104232	EZH2
TP53 wt	0.0933916	EZH2
TP53 mut	0.0523539	EZH2
TP53 mut	0.0497918	EZH2
TP53 wt	0.0920368	EZH2
TP53 wt	0.0981786	EZH2
TP53 mut	0.0423413	EZH2
TP53 mut	0.0583924	EZH2
TP53 mut	0.054929	EZH2
TP53 wt	0.117667	EZH2
TP53 mut	0.00844296	EZH2
TP53 mut	0.0458875	EZH2
TP53 mut	0.0398268	EZH2
TP53 mut	0.0410202	EZH2
TP53 mut	0.0453854	EZH2
TP53 wt	0.0951398	EZH2
TP53 mut	0.0687522	EZH2
TP53 mut	0.0424225	EZH2
TP53 wt	0.0808506	EZH2
TP53 mut	0.0619347	EZH2
TP53 wt	0.105646	EZH2
TP53 wt	0.0781638	EZH2
TP53 mut	0.0459151	EZH2
TP53 mut	0.0471084	EZH2
TP53 mut	0.0582848	EZH2
TP53 mut	0.0584967	EZH2
TP53 wt	0.102756	EZH2
TP53 mut	0.031914	EZH2
TP53 mut	0.0605261	EZH2
TP53 wt	0.0929382	EZH2
TP53 wt	0.0989775	EZH2
TP53 mut	0.0576661	EZH2
TP53 mut	0.0582762	EZH2
TP53 mut	0.0487848	EZH2
TP53 wt	0.103053	EZH2
TP53 wt	0.103559	EZH2
TP53 wt	0.116374	EZH2
TP53 wt	0.0774575	EZH2
TP53 mut	0.0514762	EZH2
TP53 wt	0.0966199	EZH2
TP53 wt	0.102825	EZH2
TP53 mut	0.0632681	EZH2
TP53 wt	0.0808695	EZH2
TP53 mut	0.0516115	EZH2
TP53 mut	0.0508321	EZH2
TP53 wt	0.104877	EZH2
TP53 mut	0.0560643	EZH2
TP53 wt	0.0866697	EZH2
TP53 wt	0.0861825	EZH2
TP53 mut	0.0804468	EZH2
TP53 wt	0.103929	EZH2
TP53 mut	0.0436689	EZH2
TP53 mut	0.0387957	EZH2
TP53 mut	0.00790889	EZH2
TP53 mut	0.026952	EZH2
TP53 wt	0.109569	EZH2
TP53 wt	0.0776717	EZH2
TP53 mut	0.0629645	EZH2
TP53 wt	0.106657	EZH2
TP53 mut	0.0161987	EZH2
TP53 wt	0.0862215	EZH2
TP53 mut	0.0464234	EZH2
TP53 mut	0.0376939	EZH2
TP53 mut	0.108415	EZH2
TP53 mut	0.0357414	EZH2
TP53 mut	0.0412221	EZH2
TP53 mut	0.024121	EZH2
TP53 mut	0.0428954	EZH2
TP53 mut	0.051867	EZH2
TP53 wt	0.104398	EZH2
TP53 wt	0.116665	EZH2
TP53 wt	0.117991	EZH2
TP53 wt	0.0919616	EZH2
TP53 mut	0.0596523	EZH2
TP53 mut	0.0470804	EZH2
TP53 mut	0.0326617	EZH2
TP53 mut	0.0696653	EZH2
TP53 wt	0.0922283	EZH2
TP53 wt	0.126702	EZH2
TP53 wt	0.107414	EZH2
TP53 wt	0.0899672	EZH2
TP53 mut	0.0553561	EZH2
TP53 mut	0.0567122	EZH2
TP53 mut	0.0419405	EZH2
TP53 wt	0.0912642	EZH2
TP53 wt	0.0804383	EZH2
TP53 wt	0.092521	EZH2
TP53 wt	0.0879484	EZH2
TP53 wt	0.0762825	EZH2
TP53 mut	0.0661575	EZH2
TP53 wt	0.10639	EZH2
TP53 mut	0.0601721	EZH2
TP53 wt	0.0735524	EZH2
TP53 mut	0.0639428	EZH2
TP53 wt	0.095777	EZH2
TP53 mut	0.0428296	EZH2
TP53 mut	0.0551334	EZH2
TP53 mut	0.040458	EZH2
TP53 mut	0.0693354	EZH2
TP53 mut	0.0680115	EZH2
TP53 mut	0.0885877	EZH2
TP53 mut	0.0519481	EZH2
TP53 mut	0.0681506	EZH2
TP53 wt	0.0735831	EZH2
TP53 wt	0.098812	EZH2
TP53 wt	0.109368	EZH2
TP53 wt	0.104068	EZH2
TP53 wt	0.0809549	EZH2
TP53 mut	0.0491021	EZH2
TP53 wt	0.073835	EZH2
TP53 wt	0.0903336	EZH2
TP53 mut	0.0678393	EZH2
TP53 wt	0.0851903	EZH2
TP53 mut	0.063036	EZH2
TP53 wt	0.0725006	EZH2
TP53 wt	0.104117	EZH2
TP53 wt	0.0421261	EZH2
TP53 mut	0.044269	EZH2
TP53 wt	0.0529962	EZH2
TP53 mut	0.0504597	EZH2
TP53 mut	0.0849664	EZH2
TP53 wt	0.0836801	EZH2
TP53 mut	0.0356716	EZH2
TP53 wt	0.0834646	EZH2
TP53 mut	0.0191942	EZH2
TP53 mut	0.0544929	EZH2
TP53 wt	0.112658	EZH2
TP53 mut	0.0499646	EZH2
TP53 mut	0.0652465	EZH2
TP53 mut	0.0405446	EZH2
TP53 wt	0.121271	EZH2
TP53 wt	0.13912	EZH2
TP53 wt	0.0995121	EZH2
TP53 mut	0.0689315	EZH2
TP53 wt	0.0986756	EZH2
TP53 mut	0.0426074	EZH2
TP53 mut	0.0798834	EZH2
TP53 mut	0.0648628	EZH2
TP53 mut	0.0594733	EZH2
TP53 mut	0.0246512	EZH2
TP53 mut	0.0461291	EZH2
TP53 mut	0.00921737	EZH2
TP53 mut	0.070896	EZH2
TP53 mut	0.0357052	EZH2
TP53 mut	0.0662297	EZH2
TP53 wt	0.0959485	EZH2
TP53 mut	0.0583753	EZH2
TP53 wt	0.120644	EZH2
TP53 wt	0.0953584	EZH2
TP53 wt	0.12238	EZH2
TP53 mut	0.0441722	EZH2
TP53 mut	0.0503504	EZH2
TP53 wt	0.0942004	EZH2
TP53 wt	0.112867	EZH2
TP53 mut	0.0519316	EZH2
TP53 wt	0.0871066	EZH2
TP53 wt	0.133631	EZH2
TP53 mut	0.0441958	EZH2
TP53 mut	0.0835	EZH2
TP53 mut	0.0547491	EZH2
TP53 mut	0.00985721	EZH2
TP53 mut	0.0519744	EZH2
TP53 wt	0.101714	EZH2
TP53 mut	0.044198	EZH2
TP53 wt	0.0915935	EZH2
TP53 mut	0.05979	EZH2
TP53 wt	0.0679746	EZH2
TP53 wt	0.0840573	EZH2
TP53 mut	0.0590871	EZH2
TP53 mut	0.0582585	EZH2
TP53 wt	0.0739039	EZH2
TP53 mut	0.0368165	EZH2
TP53 mut	0.0475423	EZH2
TP53 mut	0.0591313	EZH2
TP53 mut	0.0858657	EZH2
TP53 mut	0.051386	EZH2
TP53 mut	0.0252713	EZH2
TP53 mut	0.0501251	EZH2
TP53 mut	0.0480853	EZH2
TP53 wt	0.0978306	EZH2
TP53 wt	0.108076	EZH2
TP53 mut	0.0612687	EZH2
TP53 wt	0.0669081	EZH2
TP53 wt	0.0949989	EZH2
TP53 mut	0.0483268	EZH2
TP53 mut	0.0585444	EZH2
TP53 wt	0.0846664	EZH2
TP53 mut	0.0618623	EZH2
TP53 mut	0.073303	EZH2
TP53 mut	0.0566909	EZH2
TP53 wt	0.123161	EZH2
TP53 mut	0.0689419	EZH2
TP53 mut	0.0489257	EZH2
TP53 wt	0.135993	EZH2
TP53 mut	0.055228	EZH2
TP53 mut	0.0296727	EZH2
TP53 wt	0.100005	EZH2
TP53 mut	0.0111922	EZH2
TP53 mut	0.0562706	EZH2
TP53 mut	0.04529	EZH2
TP53 mut	0.0833333	EZH2
TP53 wt	0.0820321	EZH2
TP53 wt	0.0624055	EZH2
TP53 mut	0.039592	EZH2
TP53 mut	0.0351532	EZH2
TP53 mut	0.0536311	EZH2
TP53 mut	0.056831	EZH2
TP53 wt	0.111796	EZH2
TP53 mut	0.0422562	EZH2
TP53 wt	0.106974	EZH2
TP53 mut	0.0626089	EZH2
TP53 wt	0.0849623	EZH2
TP53 wt	0.10433	EZH2
TP53 mut	0.0432799	EZH2
TP53 wt	0.123571	EZH2
TP53 wt	0.0892294	EZH2
TP53 mut	0.0731955	EZH2
TP53 mut	0.0677419	EZH2
TP53 wt	0.109087	EZH2
TP53 wt	0.0787374	EZH2
TP53 wt	0.131626	EZH2
TP53 mut	0.0550379	EZH2
TP53 wt	0.0435787	EZH2
TP53 wt	0.0961857	EZH2
TP53 wt	0.083544	EZH2
TP53 wt	0.108496	EZH2
TP53 mut	0.0690197	EZH2
TP53 wt	0.0919694	EZH2
TP53 mut	0.0837365	EZH2
TP53 mut	0.0275527	EZH2
TP53 wt	0.0976577	EZH2
TP53 mut	0.0488769	EZH2
TP53 mut	0.0637498	EZH2
TP53 wt	0.111226	EZH2
TP53 wt	0.119597	EZH2
TP53 wt	0.0875163	EZH2
TP53 wt	0.0489158	EZH2
TP53 mut	0.0368171	EZH2
TP53 mut	0.0523157	EZH2
TP53 mut	0.0263772	EZH2
TP53 wt	0.0876878	EZH2
TP53 mut	0.0497791	EZH2
TP53 wt	0.0819751	EZH2
TP53 mut	0.0480077	EZH2
TP53 mut	0.0509415	EZH2
TP53 mut	0.0666398	EZH2
TP53 wt	0.0850923	EZH2
TP53 wt	0.087761	EZH2
TP53 mut	0.0458869	EZH2
TP53 mut	0.0556007	EZH2
TP53 mut	0.0532205	EZH2
TP53 mut	0.0721573	EZH2
TP53 mut	0.0616233	EZH2
TP53 wt	0.0851959	EZH2
TP53 wt	0.10723	EZH2
TP53 mut	0.0824013	EZH2
TP53 wt	0.0979853	EZH2
TP53 wt	0.0950734	EZH2
TP53 mut	0.0365115	EZH2
TP53 wt	0.124249	EZH2
TP53 wt	0.116302	EZH2
TP53 mut	0.0170911	EZH2
TP53 mut	0.0816233	EZH2
TP53 wt	0.100681	EZH2
TP53 wt	0.0878361	EZH2
TP53 wt	0.08299	EZH2
TP53 wt	0.0815711	EZH2
TP53 wt	0.127801	EZH2
TP53 wt	0.101158	EZH2
TP53 wt	0.0643465	EZH2
TP53 mut	0.0248745	EZH2
TP53 wt	0.107727	EZH2
TP53 mut	0.0495511	EZH2
TP53 wt	0.0903622	EZH2
TP53 wt	0.0879973	EZH2
TP53 wt	0.0731289	EZH2
TP53 mut	0.05117	EZH2
TP53 wt	0.123864	EZH2
TP53 wt	0.0816907	EZH2
TP53 mut	0.0807759	EZH2
TP53 wt	0.101305	EZH2
TP53 wt	0.0989661	EZH2
TP53 wt	0.113012	EZH2
TP53 wt	0.105917	EZH2
TP53 mut	0.0306066	EZH2
TP53 wt	0.100516	EZH2
TP53 mut	0.0455303	EZH2
TP53 wt	0.112456	EZH2
TP53 wt	0.109478	EZH2
TP53 mut	0.0658995	EZH2
TP53 wt	0.106112	EZH2
TP53 mut	0.0447818	EZH2
TP53 mut	0.0551458	EZH2
TP53 wt	0.104726	EZH2
TP53 mut	0.0758948	EZH2
TP53 mut	0.0558652	EZH2
TP53 wt	0.0891681	EZH2
TP53 mut	0.054987	EZH2
TP53 mut	0.0449872	EZH2
TP53 wt	0.127433	EZH2
TP53 mut	0.0360244	EZH2
TP53 mut	0.0836306	EZH2
TP53 mut	0.060903	EZH2
TP53 mut	0.0533337	EZH2
TP53 mut	0.0558812	EZH2
TP53 wt	0.0950809	EZH2
TP53 wt	0.0547166	EZH2
TP53 mut	0.0379906	EZH2
TP53 mut	0.0523419	EZH2
TP53 wt	0.0818096	EZH2
TP53 mut	0.0509839	EZH2
TP53 mut	0.0497251	EZH2
TP53 mut	0.0785876	EZH2
TP53 mut	0.0697113	EZH2
TP53 wt	0.0855619	EZH2
TP53 wt	0.0924388	EZH2
TP53 mut	0.0416386	EZH2
TP53 mut	0.0624428	EZH2
TP53 wt	0.0377083	EZH2
TP53 wt	0.0910204	EZH2
TP53 wt	0.0867613	EZH2
TP53 wt	0.0995815	EZH2
TP53 mut	0.0497613	EZH2
TP53 mut	0.0841527	EZH2
TP53 wt	0.0894234	EZH2
TP53 mut	0.0557222	EZH2
TP53 mut	0.0626903	EZH2
TP53 mut	0.0646826	EZH2
TP53 mut	0.052257	EZH2
TP53 wt	0.10601	EZH2
TP53 wt	0.0574598	EZH2
TP53 mut	0.0580002	EZH2
TP53 mut	0.123506	EZH2
TP53 mut	0.0449552	EZH2
TP53 wt	0.0853611	EZH2
TP53 wt	0.105892	EZH2
TP53 mut	0.0688584	EZH2
TP53 wt	0.0785989	EZH2
TP53 wt	0.110649	EZH2
TP53 mut	0.0520898	EZH2
TP53 mut	0.0468442	EZH2
TP53 mut	0.0962931	EZH2
TP53 mut	0.0406022	EZH2
TP53 mut	0.0520595	EZH2
TP53 mut	0.0447339	EZH2
TP53 mut	0.0388733	EZH2
TP53 mut	0.0513558	EZH2
TP53 wt	0.108429	EZH2
TP53 wt	0.0901339	EZH2
TP53 wt	0.121919	EZH2
TP53 wt	0.067212	EZH2
TP53 mut	0.0469079	EZH2
TP53 wt	0.115053	EZH2
TP53 mut	0.0529328	EZH2
TP53 mut	0.0495894	EZH2
TP53 mut	0.0591657	EZH2
TP53 mut	0.0407769	EZH2
TP53 mut	0.0371034	EZH2
TP53 mut	0.0561936	EZH2
TP53 wt	0.0922946	EZH2
TP53 mut	0.0389873	EZH2
TP53 mut	0.0498194	EZH2
TP53 wt	0.0630035	EZH2
TP53 mut	0.0583528	EZH2
TP53 mut	0.050367	EZH2
TP53 wt	0.0808506	EZH2
TP53 mut	0.0391492	EZH2
TP53 wt	0.0496371	EZH2
TP53 mut	0.0507642	EZH2
TP53 wt	0.110447	EZH2
TP53 wt	0.0732088	EZH2
TP53 mut	0.0189335	EZH2
TP53 mut	0.0653831	EZH2
TP53 mut	0.0540306	EZH2
TP53 mut	0.0403787	EZH2
TP53 mut	0.0571067	EZH2
TP53 wt	0.0707381	EZH2
TP53 wt	0.0897418	EZH2
TP53 mut	0.0549861	EZH2
TP53 mut	0.0532369	EZH2
TP53 wt	0.0677973	EZH2
TP53 mut	0.0418794	EZH2
TP53 mut	0.0501117	EZH2
TP53 mut	0.0574017	EZH2
TP53 mut	0.0519918	EZH2
TP53 mut	0.0791079	EZH2
TP53 wt	0.0891654	EZH2
TP53 wt	0.10224	EZH2
TP53 wt	0.0979442	EZH2
TP53 wt	0.0850702	EZH2
TP53 mut	0.0515779	EZH2
TP53 wt	0.108229	EZH2
TP53 wt	0.0748933	EZH2
TP53 mut	0.0440313	EZH2
TP53 mut	0.0396774	EZH2
TP53 wt	0.0520258	EZH2
TP53 mut	0.0607254	EZH2
TP53 wt	0.142594	EZH2
TP53 mut	0.0447439	EZH2
TP53 mut	0.0460917	EZH2
TP53 wt	0.0801397	EZH2
TP53 wt	0.0862278	EZH2
TP53 mut	0.0304346	EZH2
TP53 mut	0.0684556	EZH2
TP53 wt	0.111589	EZH2
TP53 wt	0.0732465	EZH2
TP53 mut	0.0431833	EZH2
TP53 wt	0.0986808	EZH2
TP53 mut	0.0794618	EZH2
TP53 wt	0.0844872	EZH2
TP53 wt	0.0816516	EZH2
TP53 mut	0.0231961	EZH2
TP53 mut	0.0526006	EZH2
TP53 wt	0.0852243	EZH2
TP53 wt	0.0997673	EZH2
TP53 wt	0.105859	EZH2
TP53 mut	0.0546719	EZH2
TP53 mut	0.037113	EZH2
TP53 mut	0.0602628	EZH2
TP53 mut	0.0473044	EZH2
TP53 wt	0.0704762	EZH2
TP53 mut	0.0335328	EZH2
TP53 wt	0.0537403	EZH2
TP53 mut	0.0683677	EZH2
TP53 wt	0.0986803	EZH2
TP53 wt	0.0979056	EZH2
TP53 wt	0.0975556	EZH2
TP53 mut	0.0617159	EZH2
TP53 wt	0.115336	EZH2
TP53 wt	0.0185227	EZH2
TP53 wt	0.0943965	EZH2
TP53 mut	0.0462357	EZH2
TP53 mut	0.0485479	EZH2
TP53 mut	0.0051729	EZH2
TP53 wt	0.110397	EZH2
TP53 wt	0.0806383	EZH2
TP53 mut	0.0815507	EZH2
TP53 wt	0.0903529	EZH2
TP53 mut	0.083359	EZH2
TP53 wt	0.0993381	EZH2
TP53 wt	0.0735294	EZH2
TP53 wt	0.125	EZH2
TP53 wt	0.106876	EZH2
TP53 wt	0.147998	EZH2
TP53 wt	0.108447	EZH2
TP53 wt	0.101117	EZH2
TP53 wt	0.126032	EZH2
TP53 mut	0.0420596	EZH2
TP53 mut	0.0258005	EZH2
TP53 mut	0.0558653	EZH2
TP53 wt	0.110365	EZH2
TP53 wt	0.103643	EZH2
TP53 mut	0.0625558	EZH2
TP53 wt	0.0910596	EZH2
TP53 wt	0.0971006	EZH2
TP53 mut	0.0603344	EZH2
TP53 mut	0.0494213	EZH2
TP53 mut	0.0365375	EZH2
TP53 wt	0.108679	EZH2
TP53 mut	0.0422677	EZH2
TP53 wt	0.109731	EZH2
TP53 wt	0.0798444	EZH2
TP53 wt	0.0811657	EZH2
TP53 mut	0.0581802	EZH2
TP53 wt	0.0742501	EZH2
TP53 mut	0.0483502	EZH2
TP53 wt	0.0748558	EZH2
TP53 mut	0.0298693	EZH2
TP53 mut	0.0476604	EZH2
TP53 mut	0.0383834	EZH2
TP53 wt	0.112855	EZH2
TP53 mut	0.0353815	EZH2
TP53 wt	0.0508187	EZH2
TP53 mut	0.103092	EZH2
TP53 mut	0.0601844	EZH2
TP53 mut	0.0575546	EZH2
TP53 mut	0.0521055	EZH2
TP53 mut	0.0547903	EZH2
TP53 wt	0.098782	EZH2
TP53 mut	0.0538318	EZH2
TP53 mut	0.0518948	EZH2
TP53 mut	0.0497688	EZH2
TP53 mut	0.0681172	EZH2
TP53 mut	0.0858463	EZH2
TP53 mut	0.0988434	EZH2
TP53 mut	0.0480625	EZH2
TP53 wt	0.096266	EZH2
TP53 mut	0.0539813	EZH2
TP53 mut	0.0477095	EZH2
TP53 mut	0.0790618	EZH2
TP53 mut	0.0574384	EZH2
TP53 mut	0.0593415	EZH2
TP53 wt	0.0911326	EZH2
TP53 wt	0.122514	EZH2
TP53 mut	0.0474651	EZH2
TP53 wt	0.0340914	EZH2
TP53 wt	0.075194	EZH2
TP53 wt	0.0867976	EZH2
TP53 mut	0.0397442	EZH2
TP53 mut	0.059656	EZH2
TP53 mut	0.0353687	EZH2
TP53 wt	0.0968712	EZH2
TP53 mut	0.0644881	EZH2
TP53 wt	0.0693028	EZH2
TP53 mut	0.0134002	EZH2
TP53 mut	0.0108889	EZH2
TP53 wt	0.0309402	EZH2
TP53 wt	0.0951663	EZH2
TP53 mut	0.0530341	EZH2
TP53 mut	0.0594441	EZH2
TP53 mut	0.0547167	EZH2
TP53 mut	0.0567402	EZH2
TP53 mut	0.0661589	EZH2
TP53 mut	0.0426952	EZH2
TP53 wt	0.105539	EZH2
TP53 mut	0.0469451	EZH2
TP53 mut	0.0457682	EZH2
TP53 mut	0.0639984	EZH2
TP53 mut	0.0559331	EZH2
TP53 mut	0.0721576	EZH2
TP53 mut	0.0324853	EZH2
TP53 wt	0.0509144	EZH2
TP53 wt	0.111599	EZH2
TP53 mut	0.0517208	EZH2
TP53 mut	0.0487	EZH2
TP53 wt	0.114531	EZH2
TP53 mut	0.0351089	EZH2
TP53 mut	0.0639348	EZH2
TP53 mut	0.0552931	EZH2
TP53 wt	0.122315	EZH2
TP53 mut	0.0625679	EZH2
TP53 wt	0.0875476	EZH2
TP53 mut	0.0676429	EZH2
TP53 wt	0.128272	EZH2
TP53 mut	0.0455409	EZH2
TP53 wt	0.106898	EZH2
TP53 mut	0.0640253	EZH2
TP53 mut	0.0571027	EZH2
TP53 wt	0.149336	EZH2
TP53 mut	0.0474851	EZH2
TP53 wt	0.0927953	EZH2
TP53 wt	0.0802779	EZH2
TP53 wt	0.0840873	EZH2
TP53 wt	0.0616239	EZH2
TP53 mut	0.036232	EZH2
TP53 mut	0.0207709	EZH2
TP53 mut	0.053938	EZH2
TP53 mut	0.0598892	EZH2
TP53 mut	0.045842	EZH2
TP53 wt	0.102002	EZH2
TP53 wt	0.0655402	EZH2
TP53 wt	0.0893031	EZH2
TP53 wt	0.109253	EZH2
TP53 wt	0.0888707	EZH2
TP53 wt	0.104701	EZH2
TP53 mut	0.0520546	EZH2
TP53 wt	0.123855	EZH2
TP53 mut	0.0521702	EZH2
TP53 mut	0.0243325	EZH2
TP53 mut	0.0536834	EZH2
TP53 mut	0.0483451	EZH2
TP53 mut	0.0492492	EZH2
TP53 wt	0.141219	EZH2
TP53 mut	0.045301	EZH2
TP53 wt	0.060883	EZH2
TP53 wt	0.0960301	EZH2
TP53 wt	0.11539	EZH2
TP53 wt	0.113307	EZH2
TP53 mut	0.00447713	EZH2
TP53 mut	0.05867	EZH2
TP53 mut	0.0602291	EZH2
TP53 mut	0.0878541	EZH2
TP53 wt	0.10873	EZH2
TP53 wt	0.0566275	EZH2
TP53 mut	0.0597111	EZH2
TP53 wt	0.090804	EZH2
TP53 mut	0.0223315	EZH2
TP53 mut	0.053116	EZH2
TP53 mut	0.0553539	EZH2
TP53 wt	0.094011	EZH2
TP53 mut	0.0550404	EZH2
TP53 wt	0.124321	EZH2
TP53 wt	0.119313	EZH2
TP53 mut	0.0641732	EZH2
TP53 mut	0.0550416	EZH2
TP53 mut	0.0359543	EZH2
TP53 mut	0.0532142	EZH2
TP53 wt	0.104039	EZH2
TP53 wt	0.080657	EZH2
TP53 wt	0.0988508	EZH2
TP53 wt	0.0911598	EZH2
TP53 wt	0.105365	EZH2
TP53 mut	0.0124755	EZH2
TP53 mut	0.0735777	EZH2
TP53 wt	0.0977391	EZH2
TP53 wt	0.0645636	EZH2
TP53 wt	0.10233	EZH2
TP53 wt	0.110927	EZH2
TP53 wt	0.111368	EZH2
TP53 mut	0.0407351	EZH2
TP53 mut	0.0372894	EZH2
TP53 wt	0.102925	EZH2
TP53 wt	0.0945577	EZH2
TP53 mut	0.0626703	EZH2
TP53 wt	0.0412018	EZH2
TP53 mut	0.0426143	EZH2
TP53 wt	0.0313506	EZH2
TP53 mut	0.053396	EZH2
TP53 mut	0.0494396	EZH2
TP53 wt	0.1037	EZH2
TP53 mut	0.0537436	EZH2
TP53 mut	0.0818095	EZH2
TP53 wt	0.0438421	EZH2
TP53 wt	0.0892984	EZH2
TP53 wt	0.0789773	EZH2
TP53 wt	0.0601281	EZH2
TP53 wt	0.100769	EZH2
TP53 wt	0.0556581	EZH2
TP53 mut	0.0417434	EZH2
TP53 mut	0.0512156	EZH2
TP53 mut	0.0426726	EZH2
TP53 mut	0.0465964	EZH2
TP53 wt	0.0965291	EZH2
TP53 wt	0.102427	EZH2
TP53 wt	0.0967059	EZH2
TP53 wt	0.100642	EZH2
TP53 mut	0.0492664	EZH2
TP53 wt	0.0890284	EZH2
TP53 wt	0.0988778	EZH2
TP53 mut	0.0630791	EZH2
TP53 mut	0.06378	EZH2
TP53 mut	0.0632019	EZH2
TP53 wt	0.0730606	EZH2
TP53 mut	0.0445085	EZH2
TP53 mut	0.0507547	EZH2
TP53 mut	0.0272253	EZH2
TP53 wt	0.0794726	EZH2
TP53 wt	0.105422	EZH2
TP53 wt	0.102294	EZH2
TP53 mut	0.075415	EZH2
TP53 mut	0.0385253	EZH2
TP53 wt	0.067445	EZH2
TP53 wt	0.104407	EZH2
TP53 mut	0.056495	EZH2
TP53 mut	0.0420644	EZH2
TP53 mut	0.0648256	EZH2
TP53 wt	0.0841643	EZH2
TP53 wt	0.140841	EZH2
TP53 wt	0.0920184	EZH2
TP53 mut	0.0408193	EZH2
TP53 mut	0.0136448	EZH2
TP53 wt	0.0917682	EZH2
TP53 wt	0.088803	EZH2
TP53 mut	0.0492245	EZH2
TP53 mut	0.0541056	EZH2
TP53 mut	0.0463079	EZH2
TP53 wt	0.12189	EZH2
TP53 mut	0.0620254	EZH2
TP53 mut	0.00584626	EZH2
TP53 mut	0.0393101	EZH2
TP53 mut	0.0588573	EZH2
TP53 mut	0.043996	EZH2
TP53 wt	0.10997	EZH2
TP53 mut	0.0620886	EZH2
TP53 mut	0.0519816	EZH2
TP53 wt	0.105917	EZH2
TP53 wt	0.102298	EZH2
TP53 wt	0.0979411	EZH2
TP53 mut	0.0727646	EZH2
TP53 mut	0.056159	EZH2
TP53 wt	0.0825375	EZH2
TP53 wt	0.116786	EZH2
TP53 wt	0.13819	EZH2
TP53 wt	0.0653359	EZH2
TP53 mut	0.0611215	EZH2
TP53 mut	0.0573879	EZH2
TP53 mut	0.0516284	EZH2
TP53 mut	0.0181347	EZH2
TP53 mut	0.0559429	EZH2
[truncated: 16,386 more rows]

## Sheet: Fig5D
genotype	read count fraction	gene
[truncated: 4,228 more rows]

[truncated: 4 more sheets: SuppFig12, SuppFig13A, SuppFig13B, SuppFig14D]
